# Supplementary material for: Glandless, a tomato HD‐ZIP transcription factor, is important for the gland formation of type VI trichomes
Source: Plant J. 2025 Jul 2;123(1):e70308. doi: 10.1111/tpj.70308 (PMC12223484; doi:10.1111/tpj.70308)
Supplement: Supplementary file 1 — Table S1. Primers used in this study. [file TPJ-123-0-s006.xlsx]

## Sheet: Sheet1
Supplemental Table 1: Primers used in this study
Primers for constructs generation, sequencing and RT-qPCR
Gene/Construct name	Primer name	Primer sequence
SlHDZ38 (Solyc09g008810)	F_CDS_ZHD38	ATGGATTGGAATGGAAATATTAGACC
	R_CDS_ZHD38	TCATGGATATGTTGGCAATGTG
	F_qPCR_ZHD38_1	ACAACCAAGACAAATTGCTGTTTGG
	R_qPCR_ZHD38_1	TGCCAATACCTCATCTTGAAGCTT
	F_qPCR_ZHD38_2	AGATGAGGTATTGGCATTAAGAGCA
	R_qPCR_ZHD38_2	TGCTTTCGACTGTTTCTTCACCT
	F_qPCR_ZHD38_3	AGGTGAAGAAACAGTCGAAAGCAC
	R_qPCR_ZHD38_3	CATGGATATGTTGGCAATGTGGC
	seq_ZHD38_1	CTCCTTTGCCACTAAATTAGGA
	seq_ZHD38_2	TGGATTATTGAGTTTTTCTCGACAT
	seq_ZHD38_3	TGTCGAGAAAAACTCAATAATCC
	seq_ZHD38_4	GGTCTTGAGTTTTCGTTATGGA
	seq_ZHD38_5	TTCTTTTACCACTTCACTTGATGA
	seq_ZHD38_6	GGGACCTTGAGTGGGTGTACT
	seq_ZHD38_7	AAATTCCCCAATTAATTAACAGCTT
	seq_ZHD38_8	TCACGTAAAATGAGACAAAGTGC
	seq_ZHD38_9	GATTTTCAGCCACGCAAATA
	seq_ZHD38_10	AGGCAAAATTTCAAGAAAACACA
	seq_ZHD38_11	TCAAACACAAAATAGCCGATTA
pK2GW7-CC-HDZ38	R_Gat_RB_2979	GCACATACAAATGGACGAACG
	R_t35S_3252	GATTTGTAGAGAGAGACTGGTG
	F_Cas9	ACGAGCTTGCTCTTCCATCT
	F_p35S_4218	AGAGGACTCCGGTATTTTTACAAC
	R_p35S_4983	CTTGCGAAGGATAGTGGGATTG
	R_Cas9_9655	GCTTGTGCTGCTCAACGAAA
pTRV-2b-HDZ38	R_TRV2b_4857	CTTCAGACACGGATCTAC
	F_TRV2b_4858	GGAGAATCGGGACTTCAGACT
sgRNA sequences
Gene name	sgRNA sequence
SlHDZ38 (Solyc09g008810)	GCAATGCAAACACAACATGG
	AGACTATGATGTTGTCTCAA
	TCCAAAATAGAAGAGCTAGA
VIGS target
Gene name	Target sequence
SlHDZ38 (Solyc09g008810)	GGATTGGAATGGAAATATTAGACCTTTTGTTTCAAGACAAGTTATTGATAATTCTCTCAATTTTCTCTACAACTACAATTATGACCAATATCCAGGTATTGAAATGAAGCATGCAATGCAAACACAACATGGTGGAGTACAAGTCCCAACAATGGACAACAACAACAACAACTTTGTACTCAATCAACATCAATTGGACAAGAAGAAAAGGTTGTCAAGTGATCAATTAGAGTCACTTGAGAATAGTTTTCAAGAAGAGATAAAACTTGATCCAGACAGGAAAATGAAATTGGCTAAAGA
Oligo sequences for Gateway® cloning
Sequence name	Sequence
attB1	GGGGACAAGTTTGTACAAAAAAGCAGGCTNN
attB2	GGGGACCACTTTGTACAAGAAAGCTGGGTN
attL1	CAAATAATGATTTTATTTTGACTGATAGTGACCTGTTCGTTGCAACAAATTGATGAGCAATGCTTTTTTATAATGCCAACTTTGTACAAAAAAGCAGGCT
attL2	ACCCAGCTTTCTTGTACAAAGTTGGCATTATAAGAAAGCATTGCTTATCAATTTGTTGCAACGAACAGGTCACTATCAGTCAAAATAAAATCATTATTTG
attL5	CCCAAATAATGATTTTATTTTGACTGATAGTGACCTGTTCGTTGCAACAAATTGATGAGCAATGCTTTTTTATAATGCCAACTTTGTATACAAAAGTTGCCC
