# Supplementary material for: Glandless, a tomato HD‐ZIP transcription factor, is important for the gland formation of type VI trichomes
Source: Plant J. 2025 Jul 2;123(1):e70308. doi: 10.1111/tpj.70308 (PMC12223484; doi:10.1111/tpj.70308)
Supplement: Supplementary file 2 — Table S2. Differentially expressed genes in isolated stem trichomes of glandless mutant. [file TPJ-123-0-s004.xlsx]

## Sheet: DEG glandless leaves
Supplemental Table 4
Differential expressed genes in leaves of glandless mutant
genes	baseMean	log2FoldChange	lfcSE	stat	pvalue	padj	class	family	annotation	GO	uniparc
Solyc06g059930.4.1	130.227	-10.3354	1.20747	-8.55954	1.13319e-17	2.91993e-15	NA	NA	sesquiterpene synthase 1,	GO:0000287,GO:0010333,GO:0016829,GO:0016102
Solyc10g007870.3.1	186.585	-9.89134	1.19816	-8.25542	1.51372e-16	3.53095e-14	NA	NA	Tumor-related protein (AHRD V3.3 *** Q40447_9SOLA),		UPI000276B5C3
Solyc06g035940.3.1	146.449	-9.5407	1.68825	-5.65123	1.59308e-08	1.34231e-06	TF	HB-HD-ZIP	Homeobox-leucine zipper protein ROC5 (AHRD V3.3 *** A0A2G2X6G6_CAPBA),	GO:0003677,GO:0008289	UPI0002BC8745
Solyc05g016250.3.1	70.8273	-9.45599	1.20846	-7.82481	5.08407e-15	9.54771e-13	NA	NA	Cysteine proteinases superfamily protein (AHRD V3.3 *** F4J076_ARATH),		UPI0002766E42
Solyc05g053060.1.1	61.1913	-9.24231	1.27142	-7.2693	3.61367e-13	6.06659e-11	NA	NA	Unknown protein		NA
Solyc05g032670.3.1	54.4117	-9.07636	1.23174	-7.36873	1.72257e-13	2.93632e-11	NA	NA	Unknown protein		NA
Solyc10g048030.2.1	592.024	-8.86685	0.574713	-15.4283	1.05621e-53	1.80044e-50	NA	NA	MLP-like protein 43 (AHRD V3.3 *** A0A2U1KXS7_ARTAN)	GO:0006952	NA
Solyc00g500405.1.1	45.3677	-8.81369	1.22642	-7.18652	6.64638e-13	1.06727e-10	NA	NA	Disease resistance protein (TIR-NBS-LRR class) family (AHRD V3.3 *-* A0A2U1N0W2_ARTAN)		NA
Solyc04g007820.3.1	307.942	-8.73526	0.748108	-11.6765	1.68137e-31	1.09586e-28	NA	NA	Sn.1,	GO:0006952	UPI0002766BB2
Solyc09g097800.2.1	640.721	-8.71702	1.60961	-5.41562	6.10784e-08	4.60373e-06	NA	NA	Unknown protein		NA
Solyc10g074440.2.1	38.0209	-8.55754	1.24177	-6.89143	5.52334e-12	7.88278e-10	NA	NA	Chitinase (AHRD V3.3 *** B9VRK7_CAPAN)	GO:0004568,GO:0006032,GO:0016998	NA
Solyc09g005770.1.1	65.5972	-8.37738	1.21487	-6.8957	5.35988e-12	7.76306e-10	NA	NA	F-box associated interaction domain-containing protein (AHRD V3.3 *** A0A2U1PT01_ARTAN)	GO:0005515	NA
Solyc07g054900.2.1	33.2528	-8.36638	1.2372	-6.76234	1.35781e-11	1.82358e-09	NA	NA	Methylketone synthase Id (AHRD V3.3 *** E0YCS6_SOLLC)		NA
Solyc05g041700.1.1	31.8866	-8.30601	1.24001	-6.69834	2.10799e-11	2.74783e-09	NA	NA	Unknown protein		NA
Solyc09g014590.4.1	30.9388	-8.25884	1.31268	-6.29161	3.14199e-10	3.464e-08	NA	NA	Polygalacturonase inhibiting protein (AHRD V3.11 *** tr|D7RJV7|D7RJV7_CAPAN),	GO:0005515,
Solyc12g005640.2.1	108.837	-8.24269	1.0526	-7.83076	4.84911e-15	9.1843e-13	TF	MYB	R2R3MYB transcription factor 68		NA
Solyc05g013010.3.1	104.481	-8.17407	1.048	-7.79966	6.20752e-15	1.15595e-12	NA	NA	Sulfotransferase (AHRD V3.3 *** A0A2I4HG22_9ROSI), Sulfotransferase [Source:UniProtKB/TrEMBL;Acc:K4BY22]	GO:0008146	UPI0002765ABE
Solyc01g095960.4.1	28.6378	-8.14903	2.18649	-3.72699	0.000193777	0.00582645	NA	NA	O-acyltransferase WSD1-like (AHRD V3.3 *** A0A2I4EG31_9ROSI),	GO:0008374,GO:0004144,GO:0045017
Solyc06g059710.3.1	202.083	-8.1235	0.749664	-10.8362	2.31917e-27	1.25348e-24	NA	NA	Acyl-[acyl-carrier-protein] desaturase (AHRD V3.3 *** A0A2I4GZ93_9ROSI),	GO:0016491,GO:0006631,GO:0045300,GO:0055114
Solyc01g056370.3.1	51.5343	-8.02886	1.22283	-6.56582	5.17476e-11	6.30069e-09	NA	NA	Unknown protein,		UPI0002763553
Solyc08g005710.3.1	87.0823	-7.91113	1.04839	-7.54596	4.48951e-14	7.89584e-12	NA	NA	Terpene synthase .1	GO:0010333,GO:0016829	NA
Solyc09g092725.1.1	81.7493	-7.82205	1.05503	-7.41407	1.22479e-13	2.10399e-11	NA	NA	FAM10 family protein At4g22670-like (AHRD V3.3 *-* XP_010326878.1)		NA
Solyc08g023660.3.1	22.2627	-7.79118	1.35579	-5.7466	9.1054e-09	7.94392e-07	NA	NA	Kirola (AHRD V3.3 *** A0A1U8F0U0_CAPAN),	GO:0006952	UPI000276BC8D
Solyc09g005520.2.1	287.257	-7.64262	0.541699	-14.1086	3.36109e-45	3.72408e-42	NA	NA	F-box associated interaction domain-containing protein (AHRD V3.3 *** A0A2U1PT01_ARTAN)	GO:0005515	NA
Solyc07g054310.3.1	315.217	-7.5657	0.600648	-12.5959	2.22405e-36	1.97139e-33	NA	NA	Cell wall protein (AHRD V3.3 *** I6QN83_HELAN)		NA
Solyc03g122140.3.1	66.6634	-7.5437	1.07413	-7.02308	2.17037e-12	3.2718e-10	NA	NA	Peroxisomal (S)-2-hydroxy-acid oxidase GLO4 (AHRD V3.3 *** A0A2G2WPV6_CAPBA),	GO:0016491,GO:0010181	UPI00027657D4
Solyc06g005795.3.1	18.6357	-7.53424	1.31222	-5.7416	9.37858e-09	8.12789e-07	NA	NA	Non-specific lipid-transfer protein (AHRD V3.11 *** tr|A0A1J6JAM7|A0A1J6JAM7_NICAT)		NA
Solyc07g052785.1.1	36.2141	-7.51808	1.24	-6.06294	1.33652e-09	1.37117e-07	NA	NA	Disease resistance protein (TIR-NBS-LRR class) (AHRD V3.3 --* A0A2K3P849_TRIPR)		NA
Solyc09g092560.4.1	35.7818	-7.50381	1.2456	-6.02425	1.69897e-09	1.70358e-07	NA	NA	Cytochrome (AHRD V3.3 *** A0A2G2W281_CAPBA),	GO:0005506,GO:0004497,GO:0020037,GO:0016705,GO:0055114	UPI0002BC8074
Solyc07g016080.5.1	16.7492	-7.37935	1.37275	-5.37559	7.63343e-08	5.65742e-06	NA	NA	Arginine decarboxylase-like protein (AHRD V3.11 *** tr|A0A2K3PMD3|A0A2K3PMD3_TRIPR),	GO:0003824	UPI0002BCAE37
Solyc09g090500.3.1	58.9425	-7.35232	1.06008	-6.93565	4.04359e-12	5.93417e-10	NA	NA	Cyclopropane-fatty-acyl-phospholipid synthase (AHRD V3.3 *** A0A2U1QM01_ARTAN),Pfam:PF02353,	GO:0008610,	UPI000276AD82
Solyc03g098795.1.1	30.4292	-7.2689	1.56443	-4.64635	3.3786e-06	0.000169773	NA	NA	Proteinase inhibitor type-2 (AHRD V3.3 *** A0A2G2XU31_CAPAN)	GO:0004867	NA
Solyc08g066220.4.1	82.3912	-7.25818	0.889538	-8.1595	3.36428e-16	7.40441e-14	NA	NA	Serine decarboxylase (AHRD V3.3 *** A0A2G3AU85_CAPCH),	GO:0030170,GO:0003824,GO:0016831,GO:0016830,GO:0019752
Solyc05g045670.4.1	980.791	-7.25534	0.401169	-18.0855	4.14705e-73	1.31284e-69	NA	NA	Glucose-6-phosphate/phosphate-translocator (AHRD V3.3 *** O64911_SOLTU), glucose-6-phosphate/phosphate translocator 2 [Source:Projected from Arabidopsis thaliana (AT1G61800) TAIR;Acc:AT1G61800]	GO:0016021,GO:0055085,GO:0022857,
Solyc05g025730.3.1	14.6632	-7.18424	1.44409	-4.97492	6.52752e-07	3.93708e-05	NA	NA	Endoglucanase (AHRD V3.11 *-* tr|Q9ZSP9|Q9ZSP9_SOLLC)		NA
Solyc02g031920.4.1	46.0291	-6.99024	1.13685	-6.14877	7.80846e-10	8.17258e-08	NA	NA	pathogen-related protein-like (AHRD V3.3 *-* A0A2I4FK57_9ROSI),
Solyc12g056610.3.1	12.5133	-6.9559	1.34131	-5.18592	2.14956e-07	1.43046e-05	NA	NA	Secoisolariciresinol dehydrogenase (AHRD V3.3 *** A0A1U8ETA2_CAPAN)		NA
Solyc05g021500.2.1	12.3015	-6.93204	1.32467	-5.23304	1.66748e-07	1.144e-05	NA	NA	Cystathionine beta-lyase (AHRD V3.3 *-* A0A1U8EBG6_CAPAN)		NA
Solyc09g005510.1.1	12.2011	-6.91739	1.32401	-5.22459	1.74545e-07	1.18648e-05	NA	NA	Unknown protein		NA
Solyc07g052150.4.1	197.653	-6.91165	0.523371	-13.206	8.09918e-40	7.80338e-37	NA	NA	Sesquiterpene synthase (AHRD V3.3 *** A0A2G3AYX6_CAPCH)	GO:0010333,GO:0016829	NA
Solyc07g054280.1.1	11.988	-6.89502	1.35222	-5.09903	3.41393e-07	2.20562e-05	NA	NA	Tyrosine/DOPA decarboxylase 3 (AHRD V3.3 *** A0A2G2Z3G9_CAPAN)	GO:0016831,GO:0019752,GO:0030170	NA
Solyc06g076920.3.1	23.0968	-6.86662	1.2598	-5.45057	5.02082e-08	3.82342e-06	NA	NA	Alkyl transferase (AHRD V3.3 *** K4CA50_SOLLC)	GO:0016765	NA
Solyc08g014190.4.1	82.9953	-6.84585	0.776132	-8.82046	1.13986e-18	3.34593e-16	NA	NA	Geraniol 8-hydroxylase (AHRD V3.3 *** A0A1U8G9M4_CAPAN),	GO:0005506,GO:0004497,GO:0020037,GO:0016705,GO:0055114	UPI000532E799
Solyc09g089520.4.1	22.6943	-6.83935	1.49809	-4.56538	4.98593e-06	0.000241769	NA	NA	Proteinase inhibitor (AHRD V3.3 *** A0A1J3I3T7_NOCCA)	GO:0004867,GO:0009611	NA
Solyc09g092750.3.1	22.2727	-6.81323	1.2651	-5.38551	7.22399e-08	5.40823e-06	NA	NA	Unknown protein,		UPI000276BD85
Solyc03g045140.4.1	320.81	-6.79017	0.41227	-16.4702	6.00641e-61	1.33102e-57	NA	NA	Cyclopropane-fatty-acyl-phospholipid synthase (AHRD V3.3 *** A0A2U1PIS2_ARTAN),	GO:0016491,	UPI0002BC951D
Solyc08g067520.1.1	10.8806	-6.74811	1.5342	-4.39847	1.09017e-05	0.00049102	NA	NA	Non-specific lipid-transfer protein (AHRD V3.3 *** K4CLX8_SOLLC)		NA
Solyc03g112500.4.1	10.5723	-6.71269	1.43376	-4.6819	2.84232e-06	0.000143803	NA	NA	Raffinose synthase (AHRD V3.3 *** G5DF09_9LAMI),
Solyc04g054220.3.1	10.0778	-6.64431	1.35789	-4.8931	9.92613e-07	5.77543e-05	NA	NA	Cytochrome (AHRD V3.3 *** A0A2G2VG33_CAPBA),	GO:0016021,GO:0005506,GO:0004497,GO:0020037,GO:0016020,GO:0016709,GO:0016705,GO:0055114	UPI000276561C
Solyc01g015060.1.1	9.97985	-6.62443	1.38122	-4.79608	1.61798e-06	8.80946e-05	NA	NA	XH/XS domain protein (AHRD V3.3 *-* A0A2K3NHW6_TRIPR)	GO:0031047	NA
Solyc05g046140.3.1	34.4175	-6.55751	1.10901	-5.91296	3.36015e-09	3.17057e-07	NA	NA	Kirola (AHRD V3.3 *** A0A2G3B0M8_CAPCH),	GO:0006952	UPI0002766AB7
Solyc11g020630.1.1	9.50534	-6.55678	1.36361	-4.80839	1.52153e-06	8.36652e-05	NA	NA	Benzyl alcohol O-benzoyltransferase (AHRD V3.3 *-* A0A2U1M7U4_ARTAN)	GO:0016747	NA
Solyc04g007823.1.1	18.5206	-6.54576	1.28687	-5.08656	3.64618e-07	2.34882e-05	NA	NA	Kirola (AHRD V3.3 *-* A0A1U8F0U0_CAPAN)	GO:0006952	NA
Solyc10g005410.5.1	9.1959	-6.51209	1.37147	-4.74826	2.05175e-06	0.000108772	NA	NA	Terpene synthase (AHRD V3.11 *** tr|G5CV41|G5CV41_SOLLC),
Solyc01g105850.3.1	18.0876	-6.51155	1.28513	-5.06686	4.04441e-07	2.58663e-05	NA	NA	(-)-camphene/tricyclene synthase, chloroplastic (AHRD V3.3 *** A0A2G3AWS7_CAPCH)	GO:0010333,GO:0016829	NA
Solyc11g065600.2.1	97.2737	-6.46252	0.648003	-9.97297	2.00157e-23	8.36885e-21	NA	NA	xyloglucan endotransglucosylase-hydrolase 4	GO:0004553,GO:0005975	NA
Solyc07g026705.1.1	8.74344	-6.43418	1.41149	-4.55842	5.154e-06	0.000248829	NA	NA	purine permease 1-like (AHRD V3.3 *** A0A1S4AAJ7_TOBAC)		NA
Solyc01g012580.1.1	8.38766	-6.37494	1.40675	-4.53169	5.85148e-06	0.000280062	NA	NA	Endoribonuclease Dicer-like protein 2 (AHRD V3.3 *-* A0A2G2Y661_CAPAN)	GO:0004525,GO:0006396	NA
Solyc05g025725.1.1	7.93949	-6.29812	1.54297	-4.08182	4.46849e-05	0.00165036	NA	NA	Unknown protein		NA
Solyc01g044365.1.1	28.5046	-6.29786	1.13704	-5.53881	3.04531e-08	2.44507e-06	NA	NA	Alg9-like mannosyltransferase family (AHRD V3.3 --* AT5G14850.2)		NA
Solyc09g092490.4.1	170.205	-6.28459	0.515863	-12.1827	3.84533e-34	3.0433e-31	NA	NA	Glycosyltransferase (AHRD V3.11 *-* tr|A0A2I4GJH4|A0A2I4GJH4_9ROSI)	GO:0016758	NA
Solyc09g084470.3.1	236.192	-6.25168	0.525357	-11.8999	1.18523e-32	8.47245e-30	NA	NA	Proteinase inhibitor.1	GO:0004867,GO:0009611	NA
Solyc01g015050.1.1	7.21096	-6.15554	1.4347	-4.29048	1.78286e-05	0.000737091	NA	NA	factor of DNA methylation 4-like (AHRD V3.3 --* XP_022844165.1)		NA
Solyc09g005530.3.1	7.16988	-6.14816	1.42769	-4.30635	1.65968e-05	0.000696562	NA	NA	UDP-glucuronic acid decarboxylase (AHRD V3.3 *-* G5DXR5_SILLA)		NA
Solyc09g007220.1.1	14.0502	-6.14565	1.29725	-4.73746	2.16414e-06	0.000113913	NA	NA	F-box protein (AHRD V3.3 *-* A0A2G3DAV0_CAPCH)	GO:0005515	NA
Solyc10g045157.2.1	7.08248	-6.12913	1.4444	-4.24337	2.20187e-05	0.000885544	NA	NA	Gag/pol polyprotein (AHRD V3.11 *-* tr|A0A2K3PL47|A0A2K3PL47_TRIPR)		NA
Solyc12g088510.1.1	6.92794	-6.10467	1.45299	-4.20145	2.65208e-05	0.00105135	NA	NA	Cytochrome P450 (AHRD V3.3 *** A0A200Q0W8_9MAGN)	GO:0005506,GO:0016705,GO:0020037,GO:0055114	NA
Solyc07g051940.5.1	13.5447	-6.09025	1.3181	-4.62047	3.82863e-06	0.00019023	NA	NA	Sesquiterpene synthase (AHRD V3.11 *** tr|G8H5N2|G8H5N2_SOLHA),	GO:0008270,GO:0000287,GO:0010333,GO:0016829,GO:0016102,
Solyc07g052790.3.1	192.075	-6.06636	0.422691	-14.3518	1.0387e-46	1.27875e-43	NA	NA	Disease resistance protein (TIR-NBS-LRR class) (AHRD V3.3 *** F4KIC7_ARATH)	GO:0043531	NA
Solyc07g026710.3.1	6.57383	-6.02266	1.45004	-4.15343	3.27522e-05	0.00126886	NA	NA	Unknown protein		NA
Solyc10g074460.4.1	6.17493	-5.93171	1.56309	-3.79486	0.000147724	0.00464336	NA	NA	Chitinase (AHRD V3.11 *** tr|B9VRK7|B9VRK7_CAPAN)	GO:0004568,GO:0006032,GO:0016998	NA
Solyc07g052120.5.1	78.7105	-5.92323	0.61176	-9.68228	3.58639e-22	1.28185e-19	NA	NA	Sesquiterpene synthase (AHRD V3.11 *** tr|A0A2G3AYX6|A0A2G3AYX6_CAPCH),	GO:0000287,GO:0010333,GO:0016829,	UPI000276B646
Solyc09g098010.3.1	6.11844	-5.91901	1.46857	-4.03044	5.56719e-05	0.00199304	NA	NA	Geraniol 8-hydroxylase (AHRD V3.3 *** A0A1U8G9M4_CAPAN)	GO:0005506,GO:0016705,GO:0020037,GO:0055114	NA
Solyc03g121010.4.1	6.03757	-5.90299	1.60178	-3.68526	0.000228472	0.00671477	NA	NA	Unknown protein, Protein PAF1 homolog [Source:Projected from Arabidopsis thaliana (AT1G79730) UniProtKB/Swiss-Prot;Acc:F4HQA1]	GO:0006368,GO:0016593,GO:0016570,
Solyc06g150133.1.1	55.1208	-5.87357	0.911294	-6.44531	1.15365e-10	1.37446e-08	NA	NA	Cysteine proteinase inhibitor (AHRD V3.3 *-* A0A2G2ZD82_CAPAN)		NA
Solyc06g073587.1.1	55.832	-5.87184	0.938879	-6.2541	3.99811e-10	4.36444e-08	NA	NA	Cysteine proteinase inhibitor (AHRD V3.3 *-* A0A2G2ZD82_CAPAN)	GO:0004869	NA
Solyc03g111815.1.1	295.466	-5.84968	1.11435	-5.24939	1.52604e-07	1.05742e-05	NA	NA	Sieve element occlusion (AHRD V3.3 *** A0A200RCW8_9MAGN)		NA
Solyc04g078325.2.1	11.5931	-5.84892	1.36925	-4.27164	1.94042e-05	0.000794818	NA	NA	Cytochrome P450 (AHRD V3.11 *-* tr|A0A200QZM5|A0A200QZM5_9MAGN)	GO:0005506,GO:0016705,GO:0020037,GO:0055114	NA
Solyc09g092670.3.1	663.802	-5.82477	0.255126	-22.831	2.25788e-115	1.66782e-111	NA	NA	Cytochrome (AHRD V3.3 *** A0A1U8G4E5_CAPAN),	GO:0005506,GO:0004497,GO:0020037,GO:0016020,GO:0016709,GO:0016705,GO:0055114	UPI000276BD7D
Solyc04g007010.3.1	10.9933	-5.78302	1.33748	-4.32381	1.53361e-05	0.000649803	NA	NA	Sn-2 protein (AHRD V3.3 *** Q39467_CAPAN),	GO:0006952	UPI00027665F6
Solyc07g052780.3.1	10.806	-5.74969	1.34113	-4.28719	1.8095e-05	0.000745324	NA	NA	Disease resistance protein (TIR-NBS-LRR class) family (AHRD V3.3 *-* A0A2U1MH42_ARTAN),	GO:0007165,GO:0005515	UPI0002BC9918
Solyc01g110920.5.1	68.925	-5.72344	0.614118	-9.31978	1.16582e-20	3.97455e-18	NA	NA	Auxin-responsive protein SAUR20 (AHRD V3.11 *** tr|A0A2G2XY34|A0A2G2XY34_CAPAN),	GO:0009733	UPI000276917D
Solyc09g008083.1.1	5.03196	-5.64702	1.56085	-3.61792	0.000296978	0.00841565	NA	NA	Glycosyltransferase (AHRD V3.3 *-* A0A1Q3B407_CEPFO)		NA
Solyc04g049750.3.1	4.88525	-5.59495	1.54708	-3.61646	0.000298665	0.00844185	NA	NA	Unknown protein,		UPI0002766826
Solyc12g042520.3.1	4.72418	-5.55175	1.55133	-3.57869	0.000345317	0.00954142	NA	NA	Gibberellin-regulated family protein (AHRD V3.3 *** A0A2U1P8W2_ARTAN)		NA
Solyc10g018390.3.1	4.52331	-5.49451	1.67727	-3.27587	0.00105338	0.0227895	NA	NA	Tryptophan synthase beta chain (AHRD V3.3 *** B2J8R2_NOSP7)		NA
Solyc12g007040.3.1	4.49533	-5.47241	1.58392	-3.45498	0.000550332	0.0137335	NA	NA	Protein kinase, catalytic domain-containing protein (AHRD V3.3 *** A0A2U1L8L5_ARTAN)		NA
Solyc11g020640.3.1	15.9623	-5.42333	1.14973	-4.71705	2.39292e-06	0.000123895	NA	NA	Alcohol acyl transferase (AHRD V3.3 *** Q6QLX4_SOLLC)	GO:0016747	NA
Solyc04g052940.1.1	4.28548	-5.41121	1.56743	-3.45229	0.000555848	0.01384	NA	NA	skin secretory protein xP2-like (AHRD V3.3 *-* XP_019071199.1)		NA
Solyc07g049670.4.1	4.16471	-5.36832	1.64879	-3.25592	0.00113026	0.0239222	NA	NA	Alcohol acyl transferase (AHRD V3.3 *** Q6QLX5_PYRCO),	,GO:0016747
Solyc03g006210.2.1	15.2794	-5.36736	1.2864	-4.17238	3.01432e-05	0.00117823	NA	NA	Cysteine protease-like protein (AHRD V3.3 *** Q9SG15_ARATH)	GO:0006508,GO:0008234	NA
Solyc11g162280.1.1	4.11066	-5.34585	1.58646	-3.36967	0.000752571	0.0174818	NA	NA	HAT family dimerization domain-containing protein (AHRD V3.11 *-* tr|A0A2K3L9L4|A0A2K3L9L4_TRIPR)		NA
Solyc03g122150.3.1	4.03545	-5.31637	1.63132	-3.25894	0.00111831	0.0237829	NA	NA	Peroxisomal (S)-2-hydroxy-acid oxidase GLO4 (AHRD V3.3 *-* A0A2G2WQ07_CAPBA),	GO:0016491,GO:0010181	UPI00027657D5
Solyc03g006450.3.1	29.0771	-5.31077	0.82468	-6.43979	1.19637e-10	1.41297e-08	NA	NA	1,4-dihydroxy-2-naphthoyl-CoA thioesterase 1 (AHRD V3.11 *** tr|A0A1U8GH87|A0A1U8GH87_CAPAN)		NA
Solyc09g084490.5.1	235.317	-5.2986	1.24204	-4.26605	1.98964e-05	0.000810484	NA	NA	Proteinase inhibitor 1 PPI3B2 (AHRD V3.11 *** tr|Q4FE26|Q4FE26_SOLTU)	GO:0004867,GO:0009611	NA
Solyc01g111050.4.1	14.1536	-5.28486	1.19696	-4.41524	1.00896e-05	0.000458168	NA	NA	COBRA-like protein (AHRD V3.3 *** K4B3W8_SOLLC),	GO:0010215,GO:0031225,GO:0016049
Solyc02g065090.5.1	7.80857	-5.27389	1.39397	-3.78337	0.000154717	0.00483573	NA	NA	Patatin (AHRD V3.11 *** tr|A0A2G2XCC6|A0A2G2XCC6_CAPBA),	GO:0006629,
Solyc09g097790.1.1	3.89029	-5.26343	1.67972	-3.13352	0.00172726	0.0336049	NA	NA	Unknown protein		NA
Solyc01g005350.4.1	21.0902	-5.2247	1.00255	-5.21143	1.87392e-07	1.25837e-05	NA	NA	S-adenosyl-L-methionine-dependent methyltransferases superfamily protein (AHRD V3.3 *** A0A2U1QHF5_ARTAN)	GO:0008168	NA
Solyc10g005390.4.1	3.68864	-5.18861	1.65747	-3.13043	0.00174548	0.0338205	NA	NA	Linalool/nerolidol synthase (AHRD V3.3 *** G5CV39_SOLLC),	GO:0000287,GO:0010333,GO:0016829,GO:0016102,GO:0046872,GO:0016114,GO:0008299,GO:0006721
Solyc09g092760.2.1	40.623	-5.17018	0.679272	-7.61136	2.71228e-14	4.84711e-12	NA	NA	glycine-rich cell wall structural protein-like (AHRD V3.3 *-* XP_010326879.1)		NA
Solyc07g161290.1.1	3.58533	-5.15183	1.63665	-3.14779	0.00164508	0.0323182	NA	NA	HAT family dimerization domain-containing protein (AHRD V3.11 --* tr|A0A2K3LC77|A0A2K3LC77_TRIPR)		NA
Solyc07g054980.4.1	6.99423	-5.11871	1.48453	-3.44804	0.000564667	0.0140281	TF	MYB	Myb-related protein (AHRD V3.11 *** tr|A0A2G2XZS6|A0A2G2XZS6_CAPAN)		NA
Solyc01g006540.4.1	848.17	-5.10145	0.266371	-19.1517	9.37035e-82	3.46078e-78	NA	NA	lipoxygenase C,	GO:0046872,GO:0016702,GO:0016491,GO:0006629,GO:0006631,GO:0006633,GO:0051213,GO:0031408,GO:0010597,GO:0009507,GO:0005515,GO:0055114
Solyc04g007940.5.1	6.92296	-5.09882	1.40223	-3.63623	0.000276657	0.00789024	NA	NA	Cytochrome P450 (AHRD V3.11 *** tr|A0A2U1Q1Z2|A0A2U1Q1Z2_ARTAN),	GO:0016021,GO:0005506,GO:0004497,GO:0020037,GO:0016020,GO:0016709,GO:0016705,GO:0042343,GO:0055114	UPI0002766D79
Solyc03g122160.1.1	3.44466	-5.09376	1.64321	-3.09989	0.00193593	0.0367424	NA	NA	Peroxisomal (S)-2-hydroxy-acid oxidase GLO4 (AHRD V3.3 *-* A0A2G2WPV6_CAPBA)	GO:0016491	NA
Solyc10g047150.3.1	3.42797	-5.08739	1.6669	-3.05201	0.00227311	0.0414245	NA	NA	50S ribosomal protein L4 (AHRD V3.3 *-* A0A2G2Y9J5_CAPAN)	GO:0003735,GO:0005840,GO:0006412	NA
Solyc05g046200.3.1	3.36251	-5.0632	1.67067	-3.03064	0.0024404	0.043507	NA	NA	Unknown protein,
Solyc05g018770.2.1	6.64406	-5.03274	1.43845	-3.49873	0.000467474	0.0121341	NA	NA	Alpha/beta-Hydrolases superfamily protein (AHRD V3.3 *** F4I353_ARATH)		NA
Solyc03g160420.1.1	3.27511	-5.02208	1.66505	-3.01618	0.00255983	0.044786	NA	NA	Zinc finger BED domain-containing protein RICESLEEPER 2 (AHRD V3.11 *-* tr|A0A1J3JFN0|A0A1J3JFN0_NOCCA)		NA
Solyc01g067295.1.1	958.568	-4.95535	0.201743	-24.5627	3.16718e-133	3.50924e-129	NA	NA	Fruit-specific protein (AHRD V3.3 *** A0A2G2VKF4_CAPBA)		NA
Solyc07g052070.3.1	6.03414	-4.89933	1.45028	-3.37819	0.000729635	0.0172743	NA	NA	Cytochrome (AHRD V3.3 *** A0A2G3C1F9_CAPCH)	GO:0005506,GO:0016705,GO:0020037,GO:0055114	NA
Solyc09g014310.3.1	5.94883	-4.88655	1.49577	-3.26693	0.00108722	0.0232621	NA	NA	Desiccation-related protein PCC13-62 (AHRD V3.3 *-* A0A2G2W7R3_CAPBA),Pfam:PF13668,		UPI000276B73B
Solyc05g026590.2.1	5.95729	-4.86548	1.43642	-3.38722	0.000706058	0.0167588	NA	NA	Terpene synthase (AHRD V3.3 *** G5CV41_SOLLC)	GO:0010333,GO:0016829	NA
Solyc09g098030.4.1	1346.11	-4.82912	0.167587	-28.8156	1.36868e-182	3.033e-178	NA	NA	Geraniol 8-hydroxylase (AHRD V3.3 *** A0A2G3CQY8_CAPCH),	GO:0005506,GO:0004497,GO:0020037,GO:0016705,GO:0055114
Solyc10g008665.1.1	15.9329	-4.78574	1.01939	-4.69473	2.66965e-06	0.000135999	NA	NA	HXXXD-type acyl-transferase family protein (AHRD V3.3 *-* A0A2U1NMZ6_ARTAN)	GO:0016747	NA
Solyc09g089540.5.1	81.7478	-4.76851	1.37004	-3.48057	0.000500346	0.0127444	NA	NA	Proteinase inhibitor (AHRD V3.11 *** tr|Q93X99|Q93X99_IPOBA),	GO:0009611,GO:0004867,
Solyc05g012955.1.1	31.5365	-4.76568	0.757213	-6.29371	3.09976e-10	3.43454e-08	NA	NA	Sulfotransferase (AHRD V3.3 *** A0A2I4HG22_9ROSI)	GO:0008146	NA
Solyc05g007110.2.1	14.8951	-4.76125	1.16379	-4.09117	4.29197e-05	0.00159313	TF	WRKY	WRKY transcription factor 76	GO:0003700,GO:0006355,GO:0043565	NA
Solyc12g008900.2.1	341.626	-4.71199	0.388745	-12.121	8.1723e-34	6.24476e-31	NA	NA	cytokinin oxidase6	GO:0009690,GO:0019139,GO:0050660,GO:0055114	NA
Solyc10g011990.1.1	5.25265	-4.6745	1.51574	-3.08398	0.0020425	0.0381824	NA	NA	PHD finger family protein (AHRD V3.3 *** Q9LRN9_ARATH)		NA
Solyc12g006570.2.1	409.499	-4.6533	0.84796	-5.48764	4.07328e-08	3.1783e-06	NA	NA	Sesquiterpene synthase (AHRD V3.3 *** G5CV52_SOLLC)	GO:0010333,GO:0016829	NA
Solyc00g500406.1.1	84.5411	-4.5588	0.461959	-9.86842	5.70585e-23	2.21828e-20	NA	NA	Disease resistance protein (TIR-NBS-LRR class) (AHRD V3.3 *-* A0A2K3PDT8_TRIPR)		NA
Solyc09g005800.2.1	67.7049	-4.51947	0.459817	-9.82884	8.45835e-23	3.1769e-20	NA	NA	Unknown protein		NA
Solyc12g056710.4.1	108.071	-4.48345	0.418759	-10.7065	9.48669e-27	4.77784e-24	NA	NA	Secoisolariciresinol dehydrogenase (AHRD V3.11 *** tr|A0A1U8ETA2|A0A1U8ETA2_CAPAN)		NA
Solyc08g068665.1.1	33.927	-4.46983	0.623202	-7.17235	7.37188e-13	1.17526e-10	NA	NA	Serine decarboxylase (AHRD V3.3 *** A0A2G2W5V8_CAPBA)	GO:0016831,GO:0019752,GO:0030170	NA
Solyc02g071710.3.1	182.092	-4.42852	0.304576	-14.54	6.76393e-48	8.81698e-45	NA	NA	GDSL esterase/lipase At1g29670-like (AHRD V3.3 *** A0A1U8FLP2_CAPAN)	GO:0016788	NA
Solyc01g008670.5.1	59.7161	-4.39872	0.501366	-8.77347	1.73244e-18	4.79887e-16	NA	NA	Cytochrome (AHRD V3.11 *** tr|A0A1U8F0H8|A0A1U8F0H8_CAPAN),	GO:0005506,GO:0004497,GO:0020037,GO:0016705,GO:0055114
Solyc12g088830.3.1	51.8908	-4.2895	0.665176	-6.44867	1.12839e-10	1.35897e-08	NA	NA	Protein WEAK CHLOROPLAST MOVEMENT UNDER BLUE LIGHT.1		NA
Solyc03g150157.1.1	59.4204	-4.18738	0.470618	-8.89761	5.70641e-19	1.73225e-16	NA	NA	Cathepsin B (AHRD V3.3 *-* A0A2G2XYT9_CAPAN)		NA
Solyc03g098760.3.1	6.85376	-4.17014	1.26276	-3.30239	0.000958641	0.0211799	NA	NA	Serine protease inhibitor.1	GO:0004866	NA
Solyc01g020526.2.1	9.8324	-4.16359	1.1067	-3.76218	0.000168437	0.00516974	NA	NA	4-hydroxy-3-methylbut-2-enyl diphosphate reductase, chloroplastic (AHRD V3.11 *-* tr|A0A2G2ZW71|A0A2G2ZW71_CAPAN)		NA
Solyc03g005910.3.1	44.8505	-4.15913	0.513923	-8.09289	5.82657e-16	1.25356e-13	NA	NA	GDSL esterase/lipase (AHRD V3.3 *** A0A2R6RG70_ACTCH),	GO:0016788	UPI0002767613
Solyc10g076840.2.1	98.4264	-4.13238	0.499837	-8.26746	1.36838e-16	3.26056e-14	NA	NA	2-oxoglutarate (2OG) and Fe(II)-dependent oxygenase superfamily protein (AHRD V3.3 *** Q9XIA5_ARATH)	GO:0016491,GO:0055114	NA
Solyc01g097930.3.1	27.0512	-4.11471	0.673552	-6.10897	1.00274e-09	1.03835e-07	NA	NA	Cysteine synthase (AHRD V3.3 *** A0A2G3BTX8_CAPCH)		NA
Solyc10g084890.3.1	9.71696	-4.09595	1.08293	-3.78227	0.000155405	0.00484357	NA	NA	UDP-glycosyltransferase 76.1		NA
Solyc04g150101.1.1	6.88699	-4.07481	1.35562	-3.00586	0.0026483	0.0457415	NA	NA	Sn-2 protein (AHRD V3.3 *** Q39467_CAPAN)	GO:0006952	NA
Solyc09g098770.2.1	9.72461	-4.05083	1.14605	-3.53461	0.000408382	0.0108771	NA	NA	Geraniol 8-hydroxylase (AHRD V3.3 *** A0A2G3CQY8_CAPCH)	GO:0005506,GO:0016705,GO:0020037,GO:0055114	NA
Solyc04g077630.4.1	21.398	-4.04933	0.732497	-5.52813	3.23667e-08	2.58934e-06	NA	NA	Serine carboxypeptidase (AHRD V3.11 *** tr|A0A2K3MSK4|A0A2K3MSK4_TRIPR)	GO:0004185,GO:0006508	NA
Solyc03g114890.4.1	101.355	-4.01868	0.374191	-10.7396	6.63099e-27	3.41727e-24	NA	NA	COBRA-like protein (AHRD V3.3 *** K4BKZ1_SOLLC),	GO:0010215,GO:0031225,GO:0016049
Solyc04g074780.5.1	25.8073	-4.01636	0.979682	-4.09966	4.13751e-05	0.00154616	NA	NA	Plastid-targeted protein 3 (AHRD V3.11 *-* tr|Q9ARH3|Q9ARH3_CRAPL),
Solyc07g160130.1.1	32.6003	-4.01509	0.605662	-6.62927	3.37362e-11	4.29651e-09	NA	NA	Disease resistance protein (TIR-NBS-LRR class) family (AHRD V3.11 *-* tr|A0A2U1KPA3|A0A2U1KPA3_ARTAN)	GO:0043531	NA
Solyc01g066630.1.1	15.6246	-4.00387	0.875533	-4.57307	4.80625e-06	0.00023408	NA	NA	Unknown protein		NA
Solyc10g078600.3.1	1023.31	-3.99909	0.278834	-14.3422	1.19199e-46	1.39023e-43	NA	NA	Jacalin-related lectin 3 (AHRD V3.3 *** A0A2G2Y0W6_CAPAN)		NA
Solyc03g114560.3.1	28.0004	-3.97807	0.65763	-6.0491	1.45653e-09	1.48058e-07	NA	NA	Strictosidine synthase family protein (AHRD V3.11 *** tr|D7LVM7|D7LVM7_ARALL),	GO:0009058,GO:0016844,
Solyc06g005000.3.1	80.9752	-3.93902	0.580621	-6.78414	1.16779e-11	1.59742e-09	NA	NA	RBR-type E3 ubiquitin transferase (AHRD V3.3 *** A0A2I4EHJ4_9ROSI), RBR-type E3 ubiquitin transferase [Source:UniProtKB/TrEMBL;Acc:K4C2Y5]	GO:0046872,GO:0005737,GO:0004842,GO:0061630,GO:0016567,GO:0003676,GO:0006511,GO:0032436,GO:0000151,GO:0000209,GO:0031624,GO:0004523	UPI000276592A
Solyc06g074410.4.1	35.1939	-3.92261	0.575922	-6.811	9.69215e-12	1.3508e-09	NA	NA	Fatty acyl-CoA reductase (AHRD V3.3 *** A0A2G2ZDE3_CAPAN),	GO:0080019,
Solyc06g071580.3.1	159.014	-3.89767	0.330998	-11.7755	5.22e-32	3.61485e-29	NA	NA	ATPase, histidine kinase, DNA gyrase B-, and HSP90-like domain containing protein, expressed (AHRD V3.3 *** Q33AG5_ORYSJ),	GO:0016887,	UPI00027672C2
Solyc06g062370.4.1	91.3998	-3.87371	0.571934	-6.773	1.26141e-11	1.70445e-09	NA	NA	acid phosphatase 1-like (AHRD V3.3 *** A0A1U7W9D3_NICSY),	GO:0003993,
Solyc08g016270.3.1	525.226	-3.83802	0.718888	-5.33883	9.35488e-08	6.84172e-06	NA	NA	LOW QUALITY PROTEIN: LRR receptor-like serine/threonine-protein kinase GS.1	GO:0005515	NA
Solyc12g010020.3.1	287.652	-3.80203	0.958289	-3.96752	7.2623e-05	0.00249861	NA	NA	Leucine aminopeptidase A1	GO:0004177,GO:0005622,GO:0006508	NA
Solyc07g052770.2.1	20.5645	-3.79318	0.758343	-5.00194	5.67576e-07	3.50348e-05	NA	NA	Disease resistance protein (TIR-NBS-LRR class) (AHRD V3.3 *** A0A2K3MNP1_TRIPR)	GO:0005515	NA
Solyc12g096780.2.1	38.8582	-3.77599	0.807369	-4.67691	2.91229e-06	0.00014679	NA	NA	Alcohol dehydrogenase superfamily (AHRD V3.3 *** A0A200R634_9MAGN)	GO:0055114	NA
Solyc07g008360.2.1	27.5112	-3.75564	0.870919	-4.31228	1.61581e-05	0.000680731	NA	NA	4-coumarate:CoA ligase (AHRD V3.3 *** Q42879_LITER)	GO:0003824	NA
Solyc12g010030.3.1	180.889	-3.66392	0.954167	-3.83992	0.000123076	0.00396996	NA	NA	Leucine aminopeptidase, chloroplastic (AHRD V3.3 *** AMPL_SOLTU)	GO:0004177,GO:0005622,GO:0006508	NA
Solyc01g108520.2.1	17.4499	-3.60736	0.800438	-4.50673	6.58329e-06	0.000311057	NA	NA	Alpha/beta-Hydrolases superfamily protein (AHRD V3.3 *** A0A2U1KK17_ARTAN)	GO:0016787	NA
Solyc12g008920.4.1	19.5984	-3.58983	0.820999	-4.37252	1.22822e-05	0.000538959	NA	NA	Cytokinin dehydrogenase 5 (AHRD V3.11 *** tr|A0A2G2X3Q3|A0A2G2X3Q3_CAPBA)		NA
Solyc06g008270.2.1	36.7276	-3.56217	0.613951	-5.80204	6.55112e-09	5.83024e-07	NA	NA	Cladosporium fulvum resistance 2.2	GO:0005515	NA
Solyc10g075110.2.1	1429.11	-3.51902	0.285076	-12.3442	5.23787e-35	4.46427e-32	NA	NA	Non-specific lipid-transfer protein (AHRD V3.3 *** M1AVB9_SOLTU)		NA
Solyc04g007760.3.1	15.5341	-3.46995	0.978351	-3.54674	0.000390036	0.0105276	NA	NA	Sn.1,	GO:0006952	UPI0002766BAC
Solyc10g008670.3.1	37.0154	-3.43193	0.537668	-6.383	1.73653e-10	1.99514e-08	NA	NA	HXXXD-type acyl-transferase family protein (AHRD V3.3 *-* A0A2U1NMZ6_ARTAN)	GO:0016747	NA
Solyc07g022910.3.1	240.596	-3.42244	0.254921	-13.4255	4.28679e-41	4.31796e-38	NA	NA	Protein WEAK CHLOROPLAST MOVEMENT UNDER BLUE LIGHT.1,		UPI0002BC90EC
Solyc02g069060.4.1	12.3379	-3.40762	0.801515	-4.25147	2.12367e-05	0.000858771	NA	NA	Phloem protein 2-like (AHRD V3.3 *** A0A200QPN3_9MAGN),
Solyc05g018880.1.1	84.5925	-3.38582	0.373476	-9.06569	1.23814e-19	3.91959e-17	NA	NA	Amine oxidase (AHRD V3.3 *** A0A200PSW8_9MAGN)	GO:0016491,GO:0055114	NA
Solyc02g082930.3.1	1212.04	-3.33871	0.154182	-21.6543	5.53438e-104	3.06605e-100	NA	NA	acidic extracellular 27 kD chitinase, Acidic 27 kDa endochitinase [Source:UniProtKB/Swiss-Prot;Acc:Q05540]	GO:0005975,GO:0006952,GO:0004568,GO:0006032,GO:0016998,GO:0009607,GO:0000272,GO:0005615,GO:0016787,GO:0016798,GO:0008152,GO:0005576,GO:0050832	UPI0000127814
Solyc07g062510.2.1	22.7374	-3.33783	0.660444	-5.05392	4.32833e-07	2.74045e-05	NA	NA	Cytochrome (AHRD V3.3 *** A0A2G2WF27_CAPBA)	GO:0005506,GO:0016705,GO:0020037,GO:0055114	NA
Solyc10g078360.3.1	7.88428	-3.31809	1.05753	-3.1376	0.0017034	0.033202	NA	NA	NAD(P)-binding Rossmann-fold superfamily protein (AHRD V3.3 *** Q94AL3_ARATH)		NA
Solyc11g011240.1.1	130.761	-3.31473	0.421633	-7.86165	3.79105e-15	7.30519e-13	NA	NA	geranylgeranyl pyrophosphate synthase 1	GO:0008299	NA
Solyc09g098425.1.1	62.6994	-3.31422	0.4011	-8.26284	1.42246e-16	3.35337e-14	NA	NA	CRIB domain-containing protein RI.1		NA
Solyc09g005540.3.1	243.158	-3.31338	0.209121	-15.8443	1.53904e-56	2.8421e-53	NA	NA	UDP-glucuronic acid decarboxylase (AHRD V3.3 *-* X8JRY2_9HOMO)	GO:0016020,GO:0030001,GO:0046873	NA
Solyc05g012950.3.1	49.5445	-3.31242	0.434425	-7.62483	2.44357e-14	4.4024e-12	NA	NA	Sulfotransferase (AHRD V3.3 *-* A0A200QN29_9MAGN)	GO:0008146	NA
Solyc02g086530.4.1	35.9019	-3.27734	0.496379	-6.60249	4.04322e-11	5.00546e-09	NA	NA	Raffinose synthase (AHRD V3.3 *** G5DF09_9LAMI), Probable galactinol--sucrose galactosyltransferase 5 [Source:Projected from Arabidopsis thaliana (AT5G40390) UniProtKB/Swiss-Prot;Acc:Q9FND9]
Solyc05g012350.4.1	17.838	-3.27123	0.722813	-4.5257	6.01968e-06	0.000287491	NA	NA	Alpha/beta-Hydrolases superfamily protein (AHRD V3.3 *** Q6NL07_ARATH),
Solyc03g114750.3.1	40.7351	-3.25734	0.613524	-5.30923	1.1009e-07	7.86963e-06	NA	NA	18S pre-ribosomal assembly protein gar2-like protein (AHRD V3.3 --* NP_178475.2),	GO:0005886,GO:0009786,	UPI00027683BB
Solyc12g088950.3.1	11.3905	-3.24337	0.879424	-3.68806	0.000225968	0.0066677	NA	NA	Leucine-rich repeat family protein (AHRD V3.3 *-* A0A061GNA0_THECC)		NA
Solyc09g083435.1.1	262.752	-3.22632	0.854383	-3.7762	0.00015924	0.00494224	NA	NA	Proteinase inhibitor.1	GO:0004867,GO:0009611	NA
Solyc11g018774.2.1	61.7732	-3.18206	0.549436	-5.79151	6.97563e-09	6.1832e-07	NA	NA	Peroxidase (AHRD V3.11 *** tr|M1CN26|M1CN26_SOLTU)	GO:0004601,GO:0006979,GO:0020037,GO:0055114	NA
Solyc11g018772.1.1	70.4604	-3.15749	0.52565	-6.00683	1.89188e-09	1.87161e-07	NA	NA	Peroxidase (AHRD V3.3 *** M1CN26_SOLTU)	GO:0004601,GO:0006979,GO:0020037,GO:0055114	NA
Solyc11g018805.1.1	70.1334	-3.15011	0.52904	-5.95438	2.61064e-09	2.52628e-07	NA	NA	Peroxidase (AHRD V3.3 *** M1CN26_SOLTU)	GO:0004601,GO:0006979,GO:0020037,GO:0055114	NA
Solyc10g051250.1.1	8.12781	-3.12384	1.02901	-3.03577	0.00239925	0.0429809	NA	NA	receptor-like protein 12 (AHRD V3.3 *-* A0A1U7Y3V9_NICSY)		NA
Solyc08g005677.2.1	32.8502	-3.09977	0.497325	-6.23288	4.57943e-10	4.95026e-08	NA	NA	Terpene synthase (AHRD V3.11 *** tr|G5CV36|G5CV36_SOLLC)		NA
Solyc10g052500.2.1	35.3105	-3.08877	0.523917	-5.89552	3.73495e-09	3.46303e-07	NA	NA	Isoflavone reductase homolog (AHRD V3.3 *** IFRH_SOLTU)		NA
Solyc09g065110.4.1	67.0697	-3.08543	0.385631	-8.00099	1.23422e-15	2.58021e-13	NA	NA	non-structural protein (AHRD V3.3 *** AT1G03180.5),	GO:0005634,GO:0007096,
Solyc01g105450.4.1	1509.3	-3.07163	0.234489	-13.0992	3.32631e-39	3.07129e-36	NA	NA	ABC transporter G family member .1,	GO:0005524,GO:0016020,GO:0140359
Solyc09g008670.3.1	529.337	-3.06476	0.767786	-3.99168	6.5607e-05	0.00228953	NA	NA	threonine deaminase, Threonine dehydratase 2 biosynthetic, chloroplastic [Source:UniProtKB/Swiss-Prot;Acc:P25306]	GO:0009507,GO:0042802,GO:0030170,GO:0006520,GO:0051289,GO:0004794,GO:0009097,GO:0080027,GO:0006565,GO:0006567,GO:0009625,GO:0003941,GO:0002213,GO:0031349,GO:0009536,GO:0016829,GO:0008652,GO:0006952,GO:0009082,	UPI0000136D4A
Solyc04g082120.3.1	12.142	-3.05599	0.966188	-3.16294	0.00156185	0.0309732	NA	NA	Prolyl oligopeptidase (AHRD V3.3 *** H2D7F1_COFAR),	GO:0005829,GO:0004252,GO:0005737,GO:0004175,GO:0006508,GO:0008236,GO:0070012,GO:0070008	UPI0002766486
Solyc06g084170.3.1	16.038	-3.03984	0.724775	-4.19418	2.73864e-05	0.00108179	NA	NA	Unknown protein,		UPI000276B9B2
Solyc03g020040.3.1	119.33	-2.98322	0.567666	-5.25524	1.47832e-07	1.03343e-05	NA	NA	Proteinase inhibitor type-2 (AHRD V3.3 *** A0A2G3AW51_CAPCH),	GO:0004867	UPI00027688ED
Solyc09g091550.3.1	507.698	-2.98319	0.339617	-8.78399	1.5777e-18	4.42556e-16	NA	NA	S-adenosyl-L-methionine-dependent methyltransferases superfamily protein (AHRD V3.3 *** A0A2U1PMX3_ARTAN),	GO:0008168,GO:0046872,GO:0016740,GO:0032259
Solyc09g005180.4.1	26.7899	-2.95078	0.595748	-4.95307	7.30532e-07	4.3635e-05	NA	NA	L-gulonolactone oxidase (AHRD V3.3 *** A0A2R6RCF4_ACTCH),	GO:0050660,GO:0016020,GO:0071949,GO:0003885,GO:0055114	UPI0002BC9511
Solyc08g005670.2.1	8.91733	-2.93657	0.949433	-3.09297	0.00198164	0.0374048	NA	NA	Phellandrene synthase	GO:0000287,GO:0010333,GO:0016829	NA
Solyc09g005490.1.1	7.40608	-2.9007	0.943056	-3.07585	0.00209903	0.0389568	NA	NA	Ethylene-insensitive protein 2 (AHRD V3.3 *-* A0A142IX47_NICAT)	GO:0016020,GO:0030001,GO:0046873	NA
Solyc08g014010.4.1	26.4811	-2.87965	0.515738	-5.58355	2.35661e-08	1.92703e-06	NA	NA	Transmembrane protein (AHRD V3.3 *** Q1PDF2_ARATH),
Solyc05g006730.5.1	21.0847	-2.86991	0.631131	-4.54725	5.43508e-06	0.000261829	NA	NA	Glutathione S-transferase (AHRD V3.11 *** tr|A0A200QY01|A0A200QY01_9MAGN),	GO:0006749,GO:0004364,
Solyc02g071700.3.1	296.902	-2.84383	0.241561	-11.7727	5.39518e-32	3.62294e-29	NA	NA	GDSL esterase/lipase (AHRD V3.3 *** A0A2G3A7C5_CAPAN),	GO:0016788
Solyc04g083160.2.1	107.285	-2.83801	0.347832	-8.15912	3.37475e-16	7.40441e-14	NA	NA	Solyc04g083160	GO:0005506,GO:0016705,GO:0020037,GO:0055114	NA
Solyc03g098780.2.1	1517.76	-2.83295	0.809278	-3.50059	0.000464225	0.0121312	NA	NA	Aspartic protease inhibitor.1	GO:0004866	NA
Solyc07g016210.1.1	76.4253	-2.79866	0.309607	-9.03939	1.57549e-19	4.9173e-17	NA	NA	Specific tissue protein (AHRD V3.3 *** A0A2K3NKN8_TRIPR)		NA
Solyc09g097780.2.1	2778.51	-2.79226	0.321337	-8.68951	3.64005e-18	9.7185e-16	NA	NA	Glycine-rich protein (AHRD V3.3 *-* A0A2G2ZTB9_CAPAN),
Solyc07g048040.1.1	262.327	-2.77815	0.2258	-12.3036	8.66289e-35	7.10999e-32	NA	NA	Calcium-dependent lipid-binding domain-containing protein (AHRD V3.3 *** A0A2K3LFN3_TRIPR)		NA
Solyc08g068390.3.1	794.119	-2.75798	0.168034	-16.4133	1.5372e-60	3.09677e-57	NA	NA	Glyoxysomal fatty acid beta-oxidation multifunctional protein MFP-a (AHRD V3.3 *** A0A2G2YXE3_CAPAN),	GO:0003857,GO:0005777,GO:0006635,GO:0003824,GO:0016491,GO:0016616,GO:0006631,GO:0070403	UPI000276C89D
Solyc03g114840.3.1	41.4912	-2.75792	0.52539	-5.24928	1.52696e-07	1.05742e-05	TF	MADS-MIKC	MADS-box protein 1, MADS-box protein EJ2 [Source:UniProtKB/Swiss-Prot;Acc:Q7Y040]	GO:0003677,GO:0005634,GO:0043565,GO:0006355,GO:0003700,GO:0045944,GO:0000977,GO:0046983,GO:0044212,GO:0000982,GO:0007275,GO:0008134,GO:0048481,GO:0000981,GO:0000978,GO:0006357	UPI00001A97FE
Solyc09g098610.2.1	22.5318	-2.74481	0.579972	-4.73266	2.21596e-06	0.000116364	NA	NA	Geraniol 8-hydroxylase (AHRD V3.3 *** A0A2G3CSN3_CAPCH)	GO:0005506,GO:0016705,GO:0020037,GO:0055114	NA
Solyc09g008760.1.1	44.4676	-2.73807	0.751392	-3.644	0.000268434	0.00771529	NA	NA	VQ motif-containing protein 29 (AHRD V3.3 *** A0A2G3BIN0_CAPCH)		NA
Solyc12g039070.2.1	143.871	-2.6499	0.313971	-8.43994	3.1749e-17	7.90513e-15	NA	NA	Strictosidine synthase family protein (AHRD V3.3 *** D7LVM7_ARALL)	GO:0009058,GO:0016844	NA
Solyc01g088300.3.1	127.416	-2.64826	0.321239	-8.24391	1.66677e-16	3.84746e-14	NA	NA	Germin-like protein subfamily.1	GO:0045735	NA
Solyc06g036555.1.1	10.5857	-2.64788	0.781685	-3.3874	0.00070558	0.0167588	NA	NA	Pectate lyase (AHRD V3.3 *-* A0A2G2VBB9_CAPBA)		NA
Solyc01g094070.3.1	46.062	-2.6468	0.395804	-6.68716	2.2755e-11	2.93168e-09	NA	NA	Dihydroflavonol-4-reductase (AHRD V3.3 *** A0A2K3N028_TRIPR),	GO:0016491,GO:0016616,GO:0006694,GO:0003854,GO:0055114	UPI00027685C9
Solyc06g066240.5.1	29.6919	-2.63293	0.480234	-5.48261	4.19091e-08	3.24722e-06	NA	NA	Cytochrome (AHRD V3.11 *** tr|A0A1U8F0H8|A0A1U8F0H8_CAPAN),	GO:0005506,GO:0004497,GO:0020037,GO:0016020,GO:0016709,GO:0016705,GO:0055114	UPI0002765BAD
Solyc05g041390.1.1	11.181	-2.63168	0.776597	-3.38873	0.00070218	0.0167135	NA	NA	Unknown protein		NA
Solyc10g087030.1.1	18.8801	-2.62425	0.583575	-4.49686	6.89636e-06	0.000323778	NA	NA	Cytochrome (AHRD V3.3 *** A0A1U8F0H8_CAPAN)	GO:0005506,GO:0016705,GO:0020037,GO:0055114	NA
Solyc09g092340.5.1	118.099	-2.62304	0.262478	-9.99338	1.62937e-23	7.07976e-21	NA	NA	Werner Syndrome-like exonuclease (AHRD V3.11 *** tr|A0A2G2XZP4|A0A2G2XZP4_CAPAN),	GO:0008408,GO:0003676,GO:0006139	UPI000276BB84
Solyc04g063350.3.1	182.597	-2.62275	0.255634	-10.2598	1.0694e-24	4.93709e-22	NA	NA	2-oxoisovalerate dehydrogenase subunit alpha 2, mitochondrial (AHRD V3.3 *** A0A2G3CL46_CAPCH),	GO:0016624,GO:0003826,GO:0005947,GO:0009083	UPI0002766236
Solyc10g007073.1.1	10.2121	-2.61692	0.806681	-3.24406	0.00117838	0.0247282	NA	NA	Protein DETOXIFICATION (AHRD V3.3 *** A0A2I4H3J9_9ROSI)	GO:0006855,GO:0015238,GO:0015297,GO:0016020,GO:0055085	NA
Solyc08g066260.3.1	12.3492	-2.60622	0.877608	-2.96969	0.00298101	0.0499691	NA	NA	Serine decarboxylase (AHRD V3.3 *** A0A2G2VBA7_CAPBA),	GO:0030170,GO:0003824,GO:0016831,GO:0016830,GO:0019752	UPI0002BC856D
Solyc01g091170.3.1	329.764	-2.59156	0.78922	-3.2837	0.00102455	0.022237	NA	NA	ARGINASE 2	GO:0046872	NA
Solyc09g097770.3.1	12646	-2.58279	0.543134	-4.75534	1.9811e-06	0.000105786	NA	NA	Cell wall protein (AHRD V3.3 *** Q40142_SOLLC)		NA
Solyc09g084450.3.1	76.3441	-2.56921	0.625559	-4.10706	4.00722e-05	0.00150448	NA	NA	Protease inhibitor I (AHRD V3.3 *** Q07459_SOLTU),	GO:0009611,GO:0004867	UPI000276C744
Solyc03g034390.1.1	30.2408	-2.55443	0.592945	-4.30803	1.64712e-05	0.000692601	NA	NA	Bifunctional inhibitor/lipid-transfer protein/seed storage 2S albumin superfamily protein (AHRD V3.3 *-* Q94AQ3_ARATH)		NA
Solyc01g104200.4.1	23.4159	-2.55285	0.636496	-4.01079	6.0515e-05	0.00213878	NA	NA	Fatty acyl-CoA reductase (AHRD V3.3 *** A0A2G2XX62_CAPAN),	GO:0080019,
Solyc05g009430.3.1	24.9565	-2.55078	0.565985	-4.50679	6.5815e-06	0.000311057	NA	NA	Endonuclease 3 (AHRD V3.3 *** A0A2G3B636_CAPCH), Endonuclease 2 [Source:Projected from Arabidopsis thaliana (AT1G68290) UniProtKB/Swiss-Prot;Acc:Q9C9G4]	GO:0003676,GO:0016788,GO:0004519,GO:0006308	UPI0002766A6B
Solyc12g010710.1.1	24.2788	-2.54596	0.510714	-4.9851	6.19312e-07	3.75999e-05	NA	NA	Unknown protein		NA
Solyc12g049400.2.1	91.3616	-2.54554	0.323498	-7.8688	3.5806e-15	6.96019e-13	TF	Tify	Tify (AHRD V3.3 *** A0A200Q172_9MAGN)		NA
Solyc02g089210.4.1	10.428	-2.52991	0.846183	-2.98979	0.0027917	0.0472605	TF	MADS-MIKC	MADS box transcription factor (AHRD V3.3 *** Q689E7_GENTR),	GO:0003677,GO:0005634,GO:0006355,GO:0003700,GO:0045944,GO:0000977,GO:0046983
Solyc07g160510.1.1	18.1027	-2.51493	0.657106	-3.82728	0.000129567	0.00415513	NA	NA	UBN2_3 domain-containing protein (AHRD V3.11 *-* tr|A0A1Q3AQH1|A0A1Q3AQH1_CEPFO)		NA
Solyc09g072700.4.1	58.6726	-2.50062	0.423575	-5.90361	3.55628e-09	3.33928e-07	NA	NA	Peroxidase (AHRD V3.3 *** K4CUU6_SOLLC),	GO:0020037,GO:0004601,GO:0042744,GO:0006979,GO:0055114
Solyc04g016330.3.1	250.453	-2.49971	0.377512	-6.62154	3.55472e-11	4.47571e-09	NA	NA	Glycerol-3-phosphate dehydrogenase [NAD(+)] (AHRD V3.3 *** A0A2G3CDF8_CAPCH), Glycerol-3-phosphate dehydrogenase [NAD(+)] [Source:UniProtKB/TrEMBL;Acc:K4BQD3]	GO:0005829,GO:0005975,GO:0051287,GO:0016491,GO:0016616,GO:0009331,GO:0046168,GO:0004367,GO:0006072,GO:0006116,GO:0047952,GO:0055114	UPI0002767162
Solyc07g161760.1.1	17.2526	-2.49707	0.625005	-3.99528	6.46189e-05	0.00226217	NA	NA	Lectin-domain receptor-like kinase (AHRD V3.11 *** tr|G4XXY5|G4XXY5_NICAT)	GO:0004672,GO:0005524,GO:0006468	NA
Solyc04g082440.5.1	29.1945	-2.49194	0.569662	-4.37441	1.2176e-05	0.00053642	NA	NA	RING-type E3 ubiquitin transferase (AHRD V3.11 *** tr|A0A2G2X1K2|A0A2G2X1K2_CAPBA), RING-type E3 ubiquitin transferase [Source:UniProtKB/TrEMBL;Acc:K4BVX1]	GO:0005634,GO:0005737,GO:0004842,GO:0016567,GO:0007166,GO:0005515,	UPI0002766686
Solyc01g104550.3.1	12.1298	-2.48841	0.813016	-3.06071	0.00220812	0.0405067	TF	WRKY	WRKY transcription factor 9, WRKY9 [Source:Projected from Arabidopsis thaliana (AT1G68150) UniProtKB/TrEMBL;Acc:A0A178WJS2]	GO:0005634,GO:0043565,GO:0006355,GO:0003700,GO:0044212	UPI00027689BB
Solyc03g005330.1.1	21.8918	-2.48605	0.543686	-4.57259	4.81736e-06	0.000234107	NA	NA	Non-specific serine/threonine protein kinase (AHRD V3.3 *** A0A2G2WWB5_CAPBA)	GO:0004672,GO:0005524,GO:0006468	NA
Solyc06g053870.5.1	13.993	-2.48375	0.793952	-3.12835	0.00175793	0.0339929	NA	NA	3-ketoacyl-CoA synthase (AHRD V3.11 *** tr|A0A2G3B7M8|A0A2G3B7M8_CAPCH), 3-ketoacyl-CoA synthase [Source:UniProtKB/TrEMBL;Acc:K4C674]	GO:0016021,GO:0016746,GO:0016747,GO:0016020,GO:0006633	UPI0002765968
Solyc04g055253.1.1	11.7074	-2.45772	0.818934	-3.00112	0.00268988	0.0462076	NA	NA	S-adenosyl-L-methionine-dependent methyltransferases superfamily protein (AHRD V3.3 *** A0A2U1PMX3_ARTAN)	GO:0008168	NA
Solyc04g074030.3.1	1624.21	-2.45568	0.385814	-6.36492	1.95388e-10	2.23185e-08	NA	NA	Receptor protein kinase, putative (AHRD V3.3 *** A0A061FG24_THECC)	GO:0004672,GO:0005524,GO:0006468	NA
Solyc01g110110.3.1	304.986	-2.44754	0.230453	-10.6206	2.39119e-26	1.15193e-23	NA	NA	Cysteine protease (AHRD V3.3 *** Q9AUC5_IPOBA),	GO:0006508,GO:0004197,GO:0005615,GO:0051603,GO:0005764,GO:0008234,GO:0016787,GO:0008233	UPI0002768DA0
Solyc09g011270.5.1	67.9958	-2.43771	0.500794	-4.86769	1.12908e-06	6.44858e-05	NA	NA	Cysteine/histidine-rich C1 domain protein (AHRD V3.11 *** tr|A0A1P8AY95|A0A1P8AY95_ARATH),		UPI000276B147
Solyc08g067500.1.1	12.93	-2.43668	0.814464	-2.99175	0.00277381	0.0471068	NA	NA	Non-specific lipid-transfer protein (AHRD V3.3 *** K4CLX6_SOLLC)		NA
Solyc03g006545.1.1	89.6108	-2.42087	0.438677	-5.51858	3.41747e-08	2.70469e-06	NA	NA	Terpene synthase (AHRD V3.3 *-* A0A076GH23_POPTR)		NA
Solyc09g092620.4.1	72.3061	-2.40646	0.311498	-7.72545	1.11459e-14	2.04126e-12	NA	NA	Cytochrome (AHRD V3.11 *** tr|A0A1U8G4E5|A0A1U8G4E5_CAPAN)	GO:0005506,GO:0016705,GO:0020037,GO:0055114	NA
Solyc03g006550.4.1	887.817	-2.39622	0.355825	-6.73425	1.64777e-11	2.1865e-09	NA	NA	Terpene synthase (AHRD V3.3 *** A0A076GH23_POPTR), Putative geranyllinalool synthase [Source:UniProtKB/TrEMBL;Acc:K4BE78]	GO:0000287,GO:0010333,GO:0016829,GO:0016102,GO:0016838,GO:0080013,GO:0000304,GO:0009611,GO:0009617,GO:0009753,GO:0080027	UPI00027679BE
Solyc01g080800.3.1	85.684	-2.38103	0.381387	-6.24308	4.29032e-10	4.66047e-08	NA	NA	Basic secretory family protein (AHRD V3.3 *** A0A2K3LW23_TRIPR),		UPI000276276A
Solyc10g051010.3.1	39.3302	-2.3186	0.421855	-5.49621	3.88042e-08	3.04929e-06	NA	NA	Pentatricopeptide repeat-containing protein (AHRD V3.3 *** A0A1J3E260_NOCCA)		NA
Solyc03g115880.1.1	17.774	-2.31832	0.647989	-3.57771	0.000346617	0.00955351	NA	NA	Unknown protein		NA
Solyc09g092720.3.1	170.598	-2.31757	0.33618	-6.89384	5.43054e-12	7.81433e-10	NA	NA	glycine-rich protein 3 short isoform-like (AHRD V3.3 *** XP_004247911.1)		NA
Solyc04g079250.3.1	198.984	-2.27267	0.262975	-8.64214	5.51706e-18	1.45545e-15	NA	NA	Patatin (AHRD V3.3 *** A0A2G2ZRS1_CAPAN)	GO:0006629	NA
Solyc08g005720.5.1	16.7124	-2.26769	0.581514	-3.89964	9.63369e-05	0.0031721	NA	NA	Terpene synthase (AHRD V3.11 *-* tr|G5CV36|G5CV36_SOLLC),	GO:0003824,GO:0000287,GO:0010333,GO:0016829,GO:0016838,
Solyc09g014350.3.1	2324.13	-2.26758	0.208761	-10.8621	1.74686e-27	9.67763e-25	NA	NA	Glycerol-3-phosphate acyltransferase, expressed (AHRD V3.3 *** D8L9N9_WHEAT), Glycerol-3-phosphate 2-O-acyltransferase 6 [Source:Projected from Arabidopsis thaliana (AT2G38110) UniProtKB/Swiss-Prot;Acc:O80437]	GO:0016021,GO:0016746,GO:0016791,GO:0016020,GO:0010143,GO:0090447	UPI000276B907
Solyc01g065740.4.1	22.0183	-2.26748	0.574545	-3.94657	7.92782e-05	0.00269449	NA	NA	F-box/RNI-like superfamily protein (AHRD V3.11 *** tr|F4KDV0|F4KDV0_ARATH),	GO:0005515,
Solyc03g020030.3.1	70.3011	-2.26191	0.703868	-3.21355	0.00131107	0.0268515	NA	NA	Proteinase inhibitor type-2 (AHRD V3.3 *** A0A2G3A0T9_CAPAN),	GO:0004867	UPI00027688EC
Solyc09g008750.1.1	24.3982	-2.24753	0.533073	-4.21617	2.48484e-05	0.000988581	NA	NA	VQ motif-containing protein 29 (AHRD V3.3 *** A0A2G2VXX9_CAPBA)		NA
Solyc07g053230.3.1	33.7126	-2.2451	0.426384	-5.26544	1.39853e-07	9.83854e-06	TF	MYB	R2R3MYB transcription factor 83,	GO:0005634,GO:0043565,GO:0030154,GO:0044212,	UPI000276BE1B
Solyc09g011870.3.1	31.625	-2.23941	0.556821	-4.02178	5.77601e-05	0.00205123	NA	NA	Arogenate dehydrogenase 2 (AHRD V3.3 *** F1BPV6_SOLPN)	GO:0004665,GO:0006571,GO:0008977,GO:0055114	NA
Solyc11g044453.1.1	35.6395	-2.23142	0.723396	-3.08465	0.00203793	0.0381424	NA	NA	Serine/threonine-protein phosphatase 7 long form-like protein (AHRD V3.3 *-* A0A1J3DHF8_NOCCA)		NA
Solyc06g035600.3.1	399.655	-2.22538	0.148075	-15.0288	4.75691e-51	7.02754e-48	NA	NA	Pentatricopeptide repeat (AHRD V3.3 *** A0A200QK42_9MAGN),	GO:0005515,GO:0003735,GO:0005840,GO:0006412
Solyc05g041540.4.1	18.0467	-2.18808	0.603446	-3.62597	0.000287881	0.00818928	NA	NA	Carboxypeptidase (AHRD V3.3 *** A0A2G3BBI5_CAPCH)	GO:0004185,GO:0006508	NA
Solyc10g075090.3.1	2043.92	-2.18675	0.37644	-5.80901	6.28424e-09	5.638e-07	NA	NA	Non-specific lipid-transfer protein (AHRD V3.3 *** K4D1V1_SOLLC)		NA
Solyc07g007750.3.1	15.4406	-2.13338	0.611066	-3.49125	0.000480775	0.012331	NA	NA	Defensin protein (AHRD V3.3 *** B1N678_SOLLC),Pfam:PF00304, Defensin protein [Source:UniProtKB/TrEMBL;Acc:B1N678]	GO:0006952,	UPI000171BDB3
Solyc12g162400.1.1	298.809	-2.12099	0.443582	-4.78151	1.73981e-06	9.3806e-05	NA	NA	Plant/F18B13-26 protein (AHRD V3.11 *** tr|A0A072UGY9|A0A072UGY9_MEDTR)		NA
Solyc04g074000.3.1	2691.06	-2.11596	0.597658	-3.54042	0.00039949	0.0106788	NA	NA	Receptor protein kinase, putative (AHRD V3.3 *** A0A061FG24_THECC),	GO:0004672,GO:0005524,GO:0006468,GO:0004713,GO:0005515
Solyc10g075103.1.1	2126.62	-2.11339	0.368945	-5.72819	1.01507e-08	8.71857e-07	NA	NA	Non-specific lipid-transfer protein (AHRD V3.3 *** K4D1V1_SOLLC)		NA
Solyc02g093180.3.1	67.5339	-2.09732	0.615462	-3.40772	0.000655091	0.015848	NA	NA	HXXXD-type acyl-transferase family protein (AHRD V3.3 *** A0A2K3L8P7_TRIPR),	GO:0016747	UPI0002768316
Solyc04g008900.4.1	85.4404	-2.09317	0.523231	-4.00046	6.32194e-05	0.00222372	NA	NA	Transmembrane protein, putative (DUF247) (AHRD V3.3 *** Q9SN03_ARATH),
Solyc06g062430.3.1	35.1549	-2.08321	0.464246	-4.4873	7.2131e-06	0.00033722	NA	NA	Inositol oxygenase (AHRD V3.3 *** A0A2U1PDJ1_ARTAN),	GO:0005737,GO:0005506,GO:0019310,GO:0050113,GO:0055114	UPI0002BC8C24
Solyc12g100180.2.1	101.596	-2.07572	0.395972	-5.24208	1.58777e-07	1.09611e-05	NA	NA	Pleiotropic drug resistance protein (AHRD V3.3 *** C8CA13_CUCSA)	GO:0016020	NA
Solyc09g072610.3.1	101.826	-2.07199	0.327962	-6.31778	2.65355e-10	2.96983e-08	NA	NA	Long-chain-alcohol oxidase (AHRD V3.3 *** A0A2G2X4S2_CAPBA), Long-chain-alcohol oxidase [Source:UniProtKB/TrEMBL;Acc:K4CUT7]	GO:0016021,GO:0050660,GO:0046577,GO:0016614,GO:0055114	UPI000276AF77
Solyc05g005720.4.1	53.9778	-2.06967	0.503385	-4.11151	3.93073e-05	0.00147886	NA	NA	Potassium transporter (AHRD V3.3 *** A0A2G2VMI2_CAPBA), Potassium transporter [Source:UniProtKB/TrEMBL;Acc:K4BW99]	GO:0016021,GO:0016020,GO:0009507,GO:0015079,GO:0006813,GO:0071805	UPI0002766FF0
Solyc08g067940.3.1	264.599	-2.06711	0.494702	-4.1785	2.93443e-05	0.00115296	NA	NA	thionin-like protein 2 (AHRD V3.3 -** XP_021609289.1),		UPI000276C67E
Solyc05g015800.3.1	130.162	-2.06683	0.428426	-4.82425	1.40534e-06	7.76131e-05	NA	NA	Alcohol acyl transferase (AHRD V3.3 *** Q6QLX4_SOLLC),	,GO:0016747
Solyc09g009540.5.1	381.514	-2.06544	0.184326	-11.2054	3.83653e-29	2.3616e-26	NA	NA	Alpha/beta-Hydrolases superfamily protein (AHRD V3.11 *** tr|A0A2U1QP59|A0A2U1QP59_ARTAN)		NA
Solyc09g098190.3.1	47.7229	-2.06265	0.384786	-5.3605	8.29925e-08	6.13038e-06	NA	NA	Signal peptide peptidase-like 5 (AHRD V3.3 *-* A0A2G2ZT65_CAPAN),	GO:0016021,GO:0004190,	UPI000276C164
Solyc04g078800.3.1	69.5897	-2.06005	0.37349	-5.51569	3.47421e-08	2.73981e-06	NA	NA	Lipase (AHRD V3.3 *** A0A200QYW4_9MAGN),	GO:0046983,GO:0006629,GO:0004806
Solyc04g079730.1.1	25.6086	-2.05625	0.609004	-3.37641	0.000734383	0.0172952	NA	NA	allene oxide synthase	GO:0005506,GO:0016705,GO:0020037,GO:0055114	NA
Solyc11g017390.2.1	13.9701	-2.05472	0.683865	-3.00457	0.00265959	0.0458293	NA	NA	hypothetical protein (AHRD V3.3 --* AT1G71910.2)		NA
Solyc06g035580.3.1	67.5873	-2.04254	0.581502	-3.51252	0.00044388	0.011696	NA	NA	Glucose-methanol-choline (GMC) oxidoreductase family protein (AHRD V3.3 *** A0A1P8BHC1_ARATH),	GO:0050660,GO:0016614,GO:0055114	UPI0002765D49
Solyc01g091050.5.1	627.557	-2.0188	0.174966	-11.5382	8.4681e-31	5.36152e-28	NA	NA	Pectinesterase (AHRD V3.11 *** tr|A0A2G2XP44|A0A2G2XP44_CAPBA), Pectinesterase [Source:UniProtKB/TrEMBL;Acc:K4AZ45]	GO:0005576,GO:0042545,GO:0045330,GO:0005618,GO:0030599,GO:0004857,GO:0045490,GO:0046910	UPI0002767FFB
Solyc07g065410.1.1	189.835	-2.0109	0.314807	-6.38773	1.68366e-10	1.9534e-08	NA	NA	hypothetical protein (AHRD V3.3 *** AT5G41761.1)		NA
Solyc01g005730.3.1	977.771	-2.01082	0.254938	-7.88751	3.08284e-15	6.09962e-13	NA	NA	NL0C (AHRD V3.3 *** Q9ZS83_SOLLC),	GO:0016021,GO:0016020,GO:0005886,GO:0050832,GO:0005515	UPI0002761CDC
Solyc08g007210.5.1	180.68	-1.99739	0.226469	-8.81971	1.14752e-18	3.34593e-16	NA	NA	Transferase domain-containing protein (AHRD V3.11 *** tr|A0A1Q3AZY6|A0A1Q3AZY6_CEPFO),	GO:0016747,	UPI000276C444
Solyc01g094380.2.1	15.5412	-1.99308	0.59111	-3.37175	0.000746918	0.0174229	NA	NA	O-glucosyltransferase rumi-like protein (AHRD V3.3 *** A0A1J3GP63_NOCCA)		NA
Solyc07g049440.3.1	1675.46	-1.98529	0.201085	-9.87284	5.45944e-23	2.16038e-20	NA	NA	GDSL esterase/lipase (AHRD V3.3 *** A0A2G2Z2Z1_CAPAN),	GO:0016788	UPI000276B24B
Solyc03g025680.3.1	49.8298	-1.98446	0.536761	-3.6971	0.000218073	0.00647789	NA	NA	PA.1,		UPI0002768CA5
Solyc03g116610.3.1	42.4065	-1.98227	0.445948	-4.44506	8.78686e-06	0.000408212	TF	AP2/ERF-ERF	Ethylene-responsive transcription factor WI.1, Ethylene-responsive transcription factor WIN1 [Source:Projected from Arabidopsis thaliana (AT1G15360) UniProtKB/Swiss-Prot;Acc:Q9XI33]	GO:0003677,GO:0005634,GO:0043565,GO:0006355,GO:0003700,GO:0006351,GO:0009414,GO:0010143,GO:0010166	UPI0002768F2B
Solyc10g009410.1.1	691.922	-1.96305	0.292621	-6.70851	1.9662e-11	2.59352e-09	NA	NA	Eukaryotic aspartyl protease family protein (AHRD V3.3 *** A0A072U5I5_MEDTR)		NA
Solyc07g007240.3.1	234.063	-1.95488	0.224378	-8.71246	2.97363e-18	8.13526e-16	NA	NA	Metallocarboxypeptidase inhibitor (AHRD V3.3 *** A0A2G3BXM1_CAPCH),	GO:0004866,	UPI000276ABCF
Solyc03g034380.1.1	50.2213	-1.95091	0.489952	-3.98185	6.8382e-05	0.00237143	NA	NA	Bifunctional inhibitor/lipid-transfer protein/seed storage 2S albumin superfamily protein (AHRD V3.3 *** Q9FF39_ARATH)		NA
Solyc03g114850.4.1	457.391	-1.93982	0.212594	-9.12452	7.20574e-20	2.34822e-17	NA	NA	Squamosa promoter binding protein 6a,	GO:0003677,GO:0005634,	UPI0002BCC470
Solyc04g074020.2.1	1242.4	-1.93342	0.321691	-6.01018	1.85312e-09	1.84149e-07	NA	NA	Receptor protein kinase, putative (AHRD V3.3 *** A0A061FG24_THECC)	GO:0004672,GO:0005524,GO:0006468	NA
Solyc06g072845.1.1	76.0748	-1.88476	0.341081	-5.52583	3.27927e-08	2.60461e-06	NA	NA	hypothetical protein (AHRD V3.3 *** AT5G17165.1)		NA
Solyc12g009110.4.1	268.66	-1.8796	0.452446	-4.1543	3.26288e-05	0.0012663	NA	NA	O-methyltransferase, putative (AHRD V3.11 *** tr|B9SUX6|B9SUX6_RICCO)	GO:0008171	NA
Solyc05g009490.3.1	31.1549	-1.87805	0.525483	-3.57395	0.000351632	0.00965905	NA	NA	Unknown protein		NA
Solyc05g026595.1.1	41.5104	-1.87769	0.368133	-5.10059	3.38604e-07	2.19399e-05	NA	NA	Unknown protein		NA
Solyc10g009320.3.1	103.846	-1.86538	0.250006	-7.46132	8.56603e-14	1.48299e-11	NA	NA	NAD-dependent protein deacetylase HST1-like protein (AHRD V3.3 *-* AT2G46640.2),	GO:0001763,	UPI000276BDA4
Solyc03g116280.3.1	254.299	-1.86514	0.192767	-9.67567	3.82594e-22	1.34576e-19	NA	NA	2-oxoglutarate (2OG) and Fe(II)-dependent oxygenase superfamily protein (AHRD V3.3 *-* F4J670_ARATH),	GO:0051213,GO:0016491,GO:0055114	UPI0002768D42
Solyc01g086670.3.1	211.184	-1.8555	0.459493	-4.03814	5.38765e-05	0.00194131	NA	NA	Unknown protein,		UPI0002762D6C
Solyc03g114175.1.1	20.6701	-1.84865	0.545194	-3.39081	0.000696856	0.0166584	NA	NA	Glycosyltransferase (AHRD V3.3 *** A0A2U1M9M1_ARTAN)	GO:0016758	NA
Solyc07g061800.5.1	241.063	-1.83799	0.302062	-6.08482	1.1662e-09	1.202e-07	NA	NA	Heme-binding-like protein (AHRD V3.11 *** tr|A0A2I0X1C8|A0A2I0X1C8_9ASPA),	GO:0020037,GO:0005774,	UPI000276B461
Solyc07g049530.3.1	1545.87	-1.82577	0.604551	-3.02004	0.00252739	0.0444602	NA	NA	1-aminocyclopropane-1-carboxylate oxidase 1, 1-aminocyclopropane-1-carboxylate oxidase 1 [Source:UniProtKB/Swiss-Prot;Acc:P05116]	GO:0046872,GO:0031418,GO:0009651,GO:0051213,GO:0016491,GO:0009735,GO:0071281,GO:0071398,GO:0071732,GO:0009815,GO:0009620,GO:0009693,GO:0009727,GO:0010030,GO:0009835,GO:0016706,GO:0002238,GO:0009805,GO:0055114	UPI000002DF11
Solyc01g095720.3.1	275.23	-1.82399	0.177916	-10.252	1.15924e-24	5.24259e-22	NA	NA	Alpha/beta-Hydrolases superfamily protein (AHRD V3.3 *** A0A2U1L1L1_ARTAN), Phospholipase A1 PLIP1, chloroplastic [Source:Projected from Arabidopsis thaliana (AT3G61680) UniProtKB/Swiss-Prot;Acc:Q7Y220]	GO:0016787,GO:0006629,GO:0008970	UPI00027674EF
Solyc11g020100.4.1	112.666	-1.81997	0.449043	-4.053	5.05641e-05	0.00184293	NA	NA	Disease resistance protein (AHRD V3.11 *** tr|A0A2U1N8H9|A0A2U1N8H9_ARTAN)		NA
Solyc05g008960.3.1	176.099	-1.8066	0.346762	-5.20992	1.88926e-07	1.26103e-05	NA	NA	Protein kinase family protein (AHRD V3.3 *** A0A1P8BDJ0_ARATH)	GO:0004672,GO:0005524,GO:0006468	NA
Solyc08g160370.1.1	288.809	-1.79559	0.273188	-6.57274	4.93984e-11	6.04789e-09	NA	NA	hypothetical protein Chr5:16711437-16711742 FORWARD LENGTH=101 201606 (AHRD V3.11 *-* AT5G41761.1)		NA
Solyc02g084850.3.1	219.189	-1.77751	0.515987	-3.44488	0.000571314	0.0141614	NA	NA	Abscisic acid and environmental stress-inducible protein TAS14 (AHRD V3.3 --* TAS14_SOLLC), Abscisic acid and environmental stress-inducible protein TAS14 [Source:UniProtKB/Swiss-Prot;Acc:P22240]	GO:0005829,GO:0009631,GO:0009414,GO:0009737,GO:0009415	UPI0000129245
Solyc08g081220.1.1	1298.79	-1.77451	0.220159	-8.06011	7.62271e-16	1.62422e-13	NA	NA	Cytochrome P450 (AHRD V3.3 *** A0A200Q5S5_9MAGN)	GO:0005506,GO:0016705,GO:0020037,GO:0055114	NA
Solyc05g053330.3.1	27.9318	-1.75705	0.49497	-3.5498	0.000385526	0.0104641	TF	MYB	Transcription factor (AHRD V3.3 *** A0A2G3CHW7_CAPCH),	GO:0005634,GO:0043565,GO:0006355,GO:0003700,	UPI0002766301
Solyc12g044200.3.1	107.575	-1.7556	0.366372	-4.79185	1.65253e-06	8.97552e-05	NA	NA	Disease resistance protein (AHRD V3.3 *-* A0A2U1P003_ARTAN)	GO:0043531	NA
Solyc02g090350.4.1	324.505	-1.75551	0.190428	-9.21876	3.00544e-20	9.94038e-18	NA	NA	Geraniol 8-hydroxylase (AHRD V3.3 *** A0A2G2XIM9_CAPBA),	GO:0005506,GO:0004497,GO:0020037,GO:0016705,GO:0055114
Solyc05g009170.3.1	88.3492	-1.75334	0.362472	-4.83718	1.31697e-06	7.35113e-05	TF	C2H2	Zinc finger protein 8 (AHRD V3.3 *** A0A2G3B627_CAPCH)		NA
Solyc03g083770.1.1	779.216	-1.74159	0.145567	-11.9642	5.47273e-33	4.04253e-30	NA	NA	Plant invertase/pectin methylesterase inhibitor superfamily protein, putative (AHRD V3.3 *** A0A061G4U8_THECC)	GO:0004857	NA
Solyc12g056590.2.1	23.0576	-1.74082	0.497494	-3.49918	0.000466685	0.0121341	TF	AP2/ERF-ERF	Ethylene Response Factor D.2	GO:0003700,GO:0006355	NA
Solyc04g006980.1.1	68.6761	-1.73199	0.336794	-5.14258	2.70994e-07	1.79261e-05	TF	TCP	TCP transcription factor 22		NA
Solyc06g074260.4.1	2166.08	-1.72405	0.210288	-8.19851	2.4339e-16	5.56033e-14	NA	NA	senescence regulator (Protein of unknown function%2C DUF584) (AHRD V3.3 *** AT3G15040.1),		UPI0002BCA7ED
Solyc05g012430.1.1	104.595	-1.71647	0.436639	-3.93109	8.45625e-05	0.00283925	NA	NA	Leucine-rich repeat receptor-like protein kinase PX.1	GO:0005515	NA
Solyc07g056280.3.1	40.3895	-1.7112	0.418445	-4.08943	4.32428e-05	0.00160244	TF	WRKY	WRKY transcription factor 30, WRKY16 protein [Source:UniProtKB/TrEMBL;Acc:K4CGG1]	GO:0005634,GO:0043565,GO:0006355,GO:0003700,GO:0003677	UPI000276B065
Solyc04g074470.1.1	119.125	-1.70731	0.353463	-4.83024	1.36367e-06	7.57369e-05	NA	NA	Protein EXORDIUM-like 2 (AHRD V3.3 *** A0A2G3CNT3_CAPCH)		NA
Solyc07g017520.4.1	329.718	-1.70117	0.192596	-8.83284	1.02051e-18	3.05602e-16	NA	NA	conserved oligomeric Golgi complex subunit 3 (AHRD V3.3 *-* A0A2I4FHP6_9ROSI),	GO:0016020,GO:0006886,GO:0005801,
Solyc10g054440.3.1	3546.49	-1.69162	0.154798	-10.9279	8.47891e-28	4.94454e-25	NA	NA	arginine decarboxylase 1	GO:0003824	NA
Solyc04g074050.4.1	1042.19	-1.68746	0.279819	-6.03052	1.63435e-09	1.64624e-07	NA	NA	Receptor protein kinase, putative (AHRD V3.3 *** A0A061FG24_THECC),	GO:0004672,GO:0005524,GO:0006468,GO:0004713,GO:0005515	UPI0002BC8C93
Solyc04g007800.5.1	596.575	-1.68156	0.235629	-7.13647	9.57568e-13	1.49435e-10	NA	NA	Calcium-dependent lipid-binding (CaLB domain) family protein (AHRD V3.11 *** tr|A0A2U1LCF2|A0A2U1LCF2_ARTAN),		UPI0002BCA149
Solyc10g085500.2.1	71.3534	-1.68113	0.328644	-5.11535	3.13161e-07	2.04107e-05	NA	NA	Cytochrome P450 (AHRD V3.3 *** A0A2U1LHU2_ARTAN)	GO:0005506,GO:0016705,GO:0020037,GO:0055114	NA
Solyc09g008370.1.1	50.1539	-1.66621	0.543786	-3.06409	0.00218334	0.0401518	NA	NA	Major facilitator superfamily (AHRD V3.3 *** A0A2U1PF99_ARTAN)	GO:0016021,GO:0055085	NA
Solyc03g117800.4.1	1191.85	-1.65533	0.199421	-8.30067	1.03527e-16	2.49365e-14	NA	NA	Protein ECERIFERUM 3 (AHRD V3.3 *** A0A2G2WQK1_CAPBA),	GO:0005506,GO:0016491,GO:0008610,GO:0055114
Solyc10g008247.1.1	20.0484	-1.65135	0.507013	-3.25701	0.00112591	0.0238758	NA	NA	transcription factor bHLH36-like (AHRD V3.3 *** A0A2I4FJG0_9ROSI)		NA
Solyc09g005090.1.1	127.146	-1.65124	0.43481	-3.79762	0.000146093	0.00459862	NA	NA	verticillium wilt disease resistance	GO:0005515	NA
Solyc02g077040.4.1	949.131	-1.65081	0.400069	-4.12631	3.68629e-05	0.00139877	NA	NA	phytophthora-inhibited protease 1,	GO:0006508,GO:0008234,GO:0016020,GO:0016787,GO:0008233
Solyc11g071290.2.1	220.699	-1.61058	0.225084	-7.15543	8.3408e-13	1.32023e-10	NA	NA	Alcohol dehydrogenase-like protein (AHRD V3.3 *** A0A291L9M0_MENPI)	GO:0055114	NA
Solyc11g066360.2.1	53.9363	-1.59762	0.394779	-4.04686	5.19085e-05	0.00187956	NA	NA	Enabled-like protein (DUF1635) (AHRD V3.3 *** F4KBD8_ARATH)		NA
Solyc05g009090.3.1	80.3733	-1.59249	0.353124	-4.50972	6.49124e-06	0.000308682	NA	NA	Receptor-like protein kinase (AHRD V3.3 *** D3G6F0_CAPAN)	GO:0004672,GO:0005524,GO:0006468	NA
Solyc12g042480.3.1	117.219	-1.59172	0.336673	-4.7278	2.2697e-06	0.000118624	NA	NA	Cytochrome (AHRD V3.3 *** A0A2G2Y725_CAPAN)	GO:0005506,GO:0016705,GO:0020037,GO:0055114	NA
Solyc09g064920.3.1	141.587	-1.59036	0.24697	-6.43949	1.19873e-10	1.41297e-08	NA	NA	transcription factor UNE12-like (AHRD V3.3 *** A0A2I4DEZ5_9ROSI),	GO:0005634,GO:0046983,GO:0001228,	UPI000276C330
Solyc11g069730.1.1	159.477	-1.58812	0.229948	-6.90644	4.96961e-12	7.24516e-10	NA	NA	BnaA04g16200D protein (AHRD V3.3 *-* A0A078H164_BRANA)		NA
Solyc10g082050.1.1	20.2133	-1.58164	0.485504	-3.25773	0.00112308	0.0238503	TF	OFP	ovate family protein 21		NA
Solyc04g081960.1.1	38.6253	-1.58091	0.385023	-4.10603	4.0252e-05	0.00150673	NA	NA	Syringolide-induced protein 14-1.1		NA
Solyc12g094650.3.1	600.852	-1.57748	0.302272	-5.21875	1.80133e-07	1.22072e-05	NA	NA	Transmembrane protein, putative (DUF594) (AHRD V3.3 *-* Q9FHI2_ARATH)		NA
Solyc07g017825.1.1	32.2103	-1.57603	0.421602	-3.73818	0.000185355	0.00561896	NA	NA	Unknown protein		NA
Solyc11g068710.3.1	139.345	-1.56962	0.346986	-4.52358	6.08033e-06	0.000289764	NA	NA	F-box family protein (AHRD V3.3 *-* A0A2U1LJ24_ARTAN)		NA
Solyc03g115950.3.1	143.412	-1.56009	0.20784	-7.50619	6.08736e-14	1.06217e-11	NA	NA	BnaA06g38590D protein (AHRD V3.3 *** A0A078IDZ0_BRANA),		UPI0002768D21
Solyc03g025760.4.1	33.2621	-1.54951	0.50937	-3.04202	0.00234996	0.0424523	NA	NA	O-glucosyltransferase rumi homolog (AHRD V3.3 *** A0A2I4FGK6_9ROSI),
Solyc12g100010.1.1	25.1548	-1.54281	0.457135	-3.37495	0.000738286	0.017331	NA	NA	receptor-like protein 12 (AHRD V3.3 *** A0A1U8ETX1_CAPAN)	GO:0005515	NA
Solyc09g011240.3.1	456.831	-1.54145	0.190245	-8.10244	5.38657e-16	1.17026e-13	NA	NA	NAD(P)-linked oxidoreductase superfamily protein (AHRD V3.3 *** A0A2U1L511_ARTAN),	GO:0016491,GO:0004032,GO:0008106,	UPI000276B144
Solyc02g069110.5.1	98.8901	-1.53689	0.314099	-4.89303	9.92977e-07	5.77543e-05	NA	NA	Cathepsin B-like cysteine proteinase (AHRD V3.11 *** tr|Q40413|Q40413_NICRU),	GO:0006508,GO:0004197,GO:0008234,GO:0050790
Solyc01g005470.3.1	873.309	-1.53409	0.377204	-4.06701	4.76201e-05	0.00174712	NA	NA	protein PLANT CADMIUM RESISTANCE 2-like (AHRD V3.3 *** A0A1U8ETE7_CAPAN),	GO:0016021,	UPI0002761AD1
Solyc01g005100.4.1	298.178	-1.53325	0.174438	-8.78966	1.50011e-18	4.31719e-16	NA	NA	2-oxoglutarate (2OG) and Fe(II)-dependent oxygenase superfamily protein (AHRD V3.3 *** AT1G68080.1),	GO:0032963,GO:0016491,GO:0055114
Solyc04g008400.1.1	85.8309	-1.53113	0.249022	-6.14857	7.81853e-10	8.17258e-08	NA	NA	G-type lectin S-receptor-like serine/threonine-protein kinase (AHRD V3.3 *** A0A2G3CF44_CAPCH)	GO:0048544	NA
Solyc11g008200.2.1	139.4	-1.52761	0.236988	-6.44592	1.14899e-10	1.37446e-08	NA	NA	Major facilitator superfamily (AHRD V3.3 *** A0A2U1MQP6_ARTAN)	GO:0016021,GO:0055085	NA
Solyc11g011180.3.1	72.0063	-1.52179	0.444545	-3.42326	0.000618747	0.0150841	NA	NA	Lrr receptor-like serinethreonine-protein kinase gs.1	GO:0005515	NA
Solyc05g160400.1.1	24.5075	-1.51378	0.469837	-3.22192	0.00127336	0.0262002	NA	NA	hypothetical protein Chr1:12896914-12897384 REVERSE LENGTH=156 201606 (AHRD V3.11 --* AT1G35210.1)		NA
Solyc10g007280.4.1	99.2639	-1.51229	0.351546	-4.30181	1.69405e-05	0.000708306	NA	NA	P-loop containing nucleoside triphosphate hydrolases superfamily protein (AHRD V3.3 *** A0A2U1NGY3_ARTAN),	GO:0005524,GO:0016887	UPI000276B1C2
Solyc11g042630.3.1	136.034	-1.50852	0.304367	-4.95625	7.18679e-07	4.3043e-05	NA	NA	DUF506 domain-containing protein (AHRD V3.3 *** A0A1Q3CKJ0_CEPFO)		NA
Solyc09g075880.3.1	41.0894	-1.50604	0.390613	-3.85559	0.000115451	0.00375499	NA	NA	Unknown protein,		UPI000276BD66
Solyc07g049550.3.1	336.946	-1.5028	0.362277	-4.1482	3.35105e-05	0.00129372	NA	NA	1-aminocyclopropane-1-carboxylate oxidase 2 (AHRD V3.3 *** Q7Y257_BETPN), 1-aminocyclopropane-1-carboxylate oxidase 4 [Source:UniProtKB/Swiss-Prot;Acc:P24157]	GO:0046872,GO:0031418,GO:0009651,GO:0051213,GO:0009735,GO:0071281,GO:0071398,GO:0071732,GO:0009815,GO:0009620,GO:0009693,GO:0009727,GO:0010030,GO:0009835,GO:0016491,GO:0016706,GO:0002238,GO:0009805,GO:0055114	UPI000012519B
Solyc12g014590.3.1	31.4004	-1.49096	0.410017	-3.63633	0.000276551	0.00789024	NA	NA	Pirin-like protein (AHRD V3.3 *** A0A1U8G1E0_CAPAN)		NA
Solyc05g006870.3.1	95.7764	-1.48653	0.379726	-3.91475	9.04978e-05	0.00301116	NA	NA	Thioredoxin (AHRD V3.3 *** A0A2G2VLZ1_CAPBA), Thioredoxin [Source:UniProtKB/TrEMBL;Acc:K4BWL3]	GO:0005623,GO:0015035,GO:0045454,GO:0006662	UPI0002765897
Solyc04g050950.3.1	24.5906	-1.4661	0.485469	-3.01997	0.00252797	0.0444602	NA	NA	Sn.1,	GO:0006952	UPI0002766DCD
Solyc06g036060.4.1	60.2597	-1.45203	0.318382	-4.56067	5.09904e-06	0.000246713	TF	C2H2	Zinc finger, C2H2 (AHRD V3.3 *** A0A2U1MXZ4_ARTAN),
Solyc00g500099.1.1	50.7487	-1.44873	0.414385	-3.49609	0.000472125	0.0121796	NA	NA	Cytochrome C oxidase subunit II-like%2C transmembrane domain-containing protein ChrM:318588-319463 REVERSE LENGTH=2.1		NA
Solyc00g500272.1.1	50.7487	-1.44873	0.414385	-3.49609	0.000472125	0.0121796	NA	NA	Cytochrome C oxidase subunit II-like%2C transmembrane domain-containing protein ChrM:318588-319463 REVERSE LENGTH=2.1		NA
Solyc00g500318.1.1	50.7487	-1.44873	0.414385	-3.49609	0.000472125	0.0121796	NA	NA	Cytochrome C oxidase subunit II-like%2C transmembrane domain-containing protein ChrM:318588-319463 REVERSE LENGTH=2.1		NA
Solyc01g094240.3.1	32.4564	-1.44598	0.394126	-3.66883	0.000243666	0.00709544	NA	NA	NAD(P)-binding Rossmann-fold superfamily protein (AHRD V3.3 *** F4JE70_ARATH)		NA
Solyc05g014140.3.1	30.7058	-1.44428	0.467647	-3.08839	0.00201246	0.0377933	NA	NA	Very-long-chain 3-oxoacyl-CoA reductase-like protein (AHRD V3.3 *-* A0A2G2YFL7_CAPAN)		NA
Solyc01g108440.3.1	32.7728	-1.44383	0.431195	-3.34844	0.000812685	0.0186044	NA	NA	Herbivore elicitor-regulated 1 (AHRD V3.11 *** tr|S5ZR43|S5ZR43_NICAT)		NA
Solyc09g005580.5.1	227.098	-1.43663	0.167809	-8.56112	1.11772e-17	2.91395e-15	NA	NA	SelT-like protein (AHRD V3.11 *-* tr|A0A2G3BKB5|A0A2G3BKB5_CAPCH),
Solyc04g079640.3.1	1947.34	-1.43645	0.158341	-9.0719	1.1696e-19	3.75629e-17	NA	NA	Cytochrome P450 (AHRD V3.3 *** A0A2U1M7T5_ARTAN),	GO:0005506,GO:0004497,GO:0020037,GO:0016705,GO:0055114
Solyc07g053200.5.1	152.568	-1.43525	0.295275	-4.86072	1.1696e-06	6.62875e-05	NA	NA	Adenine nucleotide alpha hydrolases-like superfamily protein (AHRD V3.11 *** tr|A0A2U1N8C2|A0A2U1N8C2_ARTAN),
Solyc09g082660.3.1	627.832	-1.43244	0.448884	-3.19112	0.00141723	0.028655	NA	NA	Caffeoyl-CoA O-methyltransferase (AHRD V3.3 *** Q2YHM9_PLAMJ), Anthocyanin O-methyltransferase [Source:UniProtKB/TrEMBL;Acc:K4CVP2]	GO:0008171,GO:0008757,GO:0008168,GO:0016740,GO:0032259,GO:0042409,GO:0009699,GO:0009809	UPI000276C33D
Solyc04g079240.3.1	34.5388	-1.42752	0.471555	-3.02726	0.00246781	0.0437493	NA	NA	Patatin (AHRD V3.3 *** A0A2G2X0P5_CAPBA)	GO:0006629	NA
Solyc05g050130.5.1	870.734	-1.41305	0.290502	-4.86416	1.14944e-06	6.53115e-05	NA	NA	Acidic endochitinase (AHRD V3.11 *** sp|P29060|CHIA_TOBAC),	GO:0005975,GO:0004553,GO:0005576,GO:0004568	UPI0002766E8F
Solyc08g068770.3.1	188.59	-1.40175	0.391986	-3.57601	0.000348872	0.00960372	TR	GNAT	Tyramine n-hydroxycinnamoyl transferase (AHRD V3.3 *** Q5D8C0_CAPAN)		NA
Solyc07g063110.4.1	192.163	-1.39599	0.232665	-6.00001	1.97307e-09	1.93465e-07	NA	NA	Core-2/I-branching beta-1,6-N-acetylglucosaminyltransferase family protein (AHRD V3.3 *** A0A2U1NIM9_ARTAN),	GO:0016020,GO:0016757,GO:0015020,GO:0008375	UPI0002BC84CD
Solyc12g045035.1.1	174.898	-1.38957	0.461281	-3.01242	0.00259173	0.0450452	NA	NA	Fatty acid desaturase (AHRD V3.3 *** A0A200QRI1_9MAGN)	GO:0006629	NA
Solyc09g014510.3.1	155.207	-1.38737	0.255109	-5.43832	5.37851e-08	4.06784e-06	NA	NA	Mitochondrial inner membrane protease subunit 2 (AHRD V3.3 *** A0A2U1NNS9_ARTAN),	GO:0004252,GO:0016020,GO:0006508,GO:0008236,GO:0006465,GO:0006627,GO:0042720,GO:0033108,	UPI000276B917
Solyc06g066840.3.1	57.6906	-1.38571	0.435539	-3.18159	0.00146467	0.0293728	NA	NA	2-oxoglutarate (2OG) and Fe(II)-dependent oxygenase superfamily protein (AHRD V3.3 *** A0A2U1LXD5_ARTAN)	GO:0016491,GO:0055114	NA
Solyc12g056930.2.1	479.821	-1.37974	0.221455	-6.23034	4.65434e-10	5.0068e-08	NA	NA	sulfate transporter 2	GO:0008272,GO:0015116,GO:0016021	NA
Solyc12g005760.2.1	829.867	-1.37706	0.147892	-9.31129	1.26284e-20	4.24008e-18	NA	NA	Peroxisome biogenesis protein 22 (AHRD V3.3 *** A0A1U8EC78_CAPAN)		NA
Solyc12g045037.1.1	165.872	-1.36511	0.452675	-3.01566	0.00256423	0.044786	NA	NA	Omega-6 fatty acid desaturase (AHRD V3.3 *** Q461Q1_HEVBR)	GO:0006629	NA
Solyc12g049550.2.1	63.5397	-1.35884	0.383719	-3.54123	0.00039826	0.0106788	NA	NA	GDSL esterase/lipase 5-like (AHRD V3.3 *** A0A1U8ER27_CAPAN)	GO:0016788	NA
Solyc12g011160.2.1	680.082	-1.35817	0.151439	-8.96848	3.00647e-19	9.25325e-17	NA	NA	3-hydroxyisobutyryl-CoA hydrolase-like protein 5 (AHRD V3.3 *** A0A2G2YT91_CAPAN)	GO:0003860	NA
Solyc08g081550.4.1	206.685	-1.34254	0.248597	-5.40049	6.64599e-08	4.99238e-06	NA	NA	1-aminocyclopropane-1-carboxylate synthase (AHRD V3.3 *** B2NIX1_CAPCH),	GO:0009058,GO:0030170,GO:0003824
Solyc07g055710.3.1	73.8359	-1.33828	0.363377	-3.68291	0.00023059	0.00676805	TF	HSF	Heat stress transcription factor A-5 (AHRD V3.3 *** A0A2G2Z4R4_CAPAN),	GO:0005634,GO:0043565,GO:0006355,GO:0003700,GO:0000978,GO:0034605,GO:0061408	UPI0001FBD95C
Solyc05g005865.1.1	263.365	-1.3329	0.355471	-3.74967	0.000177066	0.0053898	NA	NA	MLP-like protein (AHRD V3.3 *** A0A1U8EPD5_CAPAN)	GO:0006952	NA
Solyc02g090690.4.1	31.1162	-1.33174	0.394485	-3.37589	0.000735768	0.0172952	NA	NA	Membrane protein (AHRD V3.11 *** tr|Q58FU6|Q58FU6_ARATH)		NA
Solyc04g014530.1.1	262.297	-1.32398	0.339876	-3.89548	9.80039e-05	0.00321743	TF	AP2/ERF-ERF	Ethylene Response Factor C.2	GO:0003700,GO:0006355	NA
Solyc01g099150.5.1.1	156.457	-1.31736	0.260814	-5.05095	4.39618e-07	2.77548e-05	NA	NA	Lipoxygenase (AHRD V3.3 *** K4B0V2_SOLLC)	GO:0016702,GO:0046872,GO:0055114	NA
Solyc01g080790.3.1	37.7883	-1.31605	0.376665	-3.49395	0.000475928	0.0122492	NA	NA	Plant basic secretory protein (BSP) family protein (AHRD V3.3 *** I3SK49_MEDTR),		UPI0002762769
Solyc07g017530.4.1	231.483	-1.31546	0.239546	-5.49144	3.98662e-08	3.12168e-06	NA	NA	Conserved oligomeric Golgi complex subunit 3 (AHRD V3.3 *-* A0A1J3I1P6_NOCCA),	GO:0016020,GO:0006886,GO:0005801
Solyc04g079800.4.1	195.428	-1.31398	0.181898	-7.22371	5.05899e-13	8.183e-11	NA	NA	F-box/FBD/LRR-repeat protein (AHRD V3.3 *-* A0A2K3NGD2_TRIPR),	GO:0005515,
Solyc05g055400.5.1	1715.36	-1.3115	0.164123	-7.99096	1.33888e-15	2.72198e-13	NA	NA	Cytochrome P450 (AHRD V3.11 *** tr|A0A200Q2G7|A0A200Q2G7_9MAGN),	GO:0016021,GO:0005506,GO:0004497,GO:0020037,GO:0016020,GO:0016709,GO:0016705,GO:0055114	UPI000276708C
Solyc09g082230.1.1	130.501	-1.31142	0.393707	-3.33096	0.000865472	0.019633	TR	GNAT	N-acetyltransferase (AHRD V3.3 *** A0A2N9Z4V7_PAEPO)		NA
Solyc12g008500.2.1	281.009	-1.30862	0.227926	-5.7414	9.38963e-09	8.12789e-07	NA	NA	receptor-like protein kinase 5 (AHRD V3.3 *** A0A1S4BN50_TOBAC)	GO:0004672,GO:0005524,GO:0006468	NA
Solyc01g016370.3.1	73.3538	-1.30752	0.299457	-4.36629	1.26374e-05	0.000552528	NA	NA	Cf-19 (AHRD V3.11 *** tr|A0A140GMU1|A0A140GMU1_SOLLC)		NA
Solyc10g055620.2.1	174.165	-1.30574	0.197517	-6.61077	3.82313e-11	4.78648e-09	NA	NA	heparan-alpha-glucosaminide N-acetyltransferase-like (AHRD V3.3 *** A0A2I4EWQ3_9ROSI)		NA
Solyc05g015640.3.1	306.708	-1.30535	0.267011	-4.88873	1.0149e-06	5.88747e-05	NA	NA	transmembrane protein (AHRD V3.3 *-* AT1G27300.1),	GO:0016021,GO:0005768,GO:0005802,	UPI0002766A9B
Solyc04g079660.2.1	89.7232	-1.29762	0.262262	-4.94779	7.50593e-07	4.47127e-05	NA	NA	Cytochrome P450 (AHRD V3.3 *** A0A2U1M7T5_ARTAN)	GO:0005506,GO:0016705,GO:0020037,GO:0055114	NA
Solyc12g042500.2.1	104.557	-1.29499	0.353456	-3.6638	0.000248501	0.00720784	NA	NA	Gibberellin-regulated family protein (AHRD V3.3 *** A0A2U1P8W2_ARTAN)		NA
Solyc01g094010.3.1	794.678	-1.2941	0.118824	-10.8909	1.27394e-27	7.23859e-25	NA	NA	Alpha/beta-hydrolases superfamily protein (AHRD V3.3 *** A0A2U1LX98_ARTAN), Probable carboxylesterase 8 [Source:Projected from Arabidopsis thaliana (AT2G45600) UniProtKB/Swiss-Prot;Acc:O64640]	GO:0016787	UPI00027685C4
Solyc08g076970.3.1	2599.74	-1.28953	0.25971	-4.96526	6.86087e-07	4.12024e-05	NA	NA	Acetylornithine deacetylase (AHRD V3.3 *** A0A2G2XLB1_CAPBA),	GO:0016787	UPI0002BC823F
Solyc09g065030.3.1	174.421	-1.28925	0.216828	-5.94598	2.74808e-09	2.64772e-07	NA	NA	Protein trichome birefringence-like .1,	GO:0016021,GO:0005794,GO:0016413,GO:0016740,	UPI000276C505
Solyc06g074390.3.1	463.98	-1.27985	0.20451	-6.25814	3.89607e-10	4.27411e-08	NA	NA	Fatty acyl-CoA reductase (AHRD V3.3 *** A0A1U8H367_CAPAN), Fatty acyl-CoA reductase [Source:UniProtKB/TrEMBL;Acc:K4C9F7]	GO:0006629,GO:0010345,GO:0035336,GO:0080019,GO:0102965,	UPI00027665A1
Solyc09g072750.3.1	2897.85	-1.27761	0.297415	-4.29569	1.74149e-05	0.000722687	NA	NA	Proteasome endopeptidase complex (AHRD V3.11 *-* tr|A0A2G3BI76|A0A2G3BI76_CAPCH)		NA
Solyc01g103650.3.1	207.337	-1.26596	0.32801	-3.85953	0.000113607	0.00370224	NA	NA	Alpha/beta-Hydrolases superfamily protein (AHRD V3.3 *** Q9XID7_ARATH),	GO:0016021,GO:0044255,	UPI000276840E
Solyc11g065530.1.1	172.634	-1.25515	0.292539	-4.29055	1.78227e-05	0.000737091	NA	NA	Alpha/beta-Hydrolases superfamily protein (AHRD V3.3 *** A0A2U1P0Y5_ARTAN)	GO:0006629	NA
Solyc04g009880.1.1	43.8101	-1.25112	0.346807	-3.60754	0.00030911	0.00869274	NA	NA	Unknown protein		NA
Solyc05g052100.3.1	78.5573	-1.24886	0.297409	-4.19913	2.67942e-05	0.00106029	NA	NA	Glutamate dehydrogenase (AHRD V3.3 *** A0A1U8GQ51_CAPAN),	GO:0006520,GO:0016491,GO:0016639,GO:0055114
Solyc01g006400.4.1	4374.58	-1.2455	0.301211	-4.13496	3.55009e-05	0.00136107	NA	NA	Pistil extensin like protein, partial CDS only (AHRD V3.3 *-* Q7DLN2_TOBAC),
Solyc03g005120.3.1	1398.86	-1.23852	0.206407	-6.00037	1.96874e-09	1.93465e-07	NA	NA	Cystinosin-like protein (AHRD V3.3 *** A0A2G2WWA3_CAPBA),	GO:0016021,GO:0005774,GO:0015184,GO:0015811,	UPI0002768E80
Solyc03g007230.4.1	464.058	-1.23645	0.383831	-3.22134	0.00127594	0.026229	NA	NA	Protein phosphatase 2C (AHRD V3.3 *** A0A2U1KYU0_ARTAN),	GO:0043169,GO:0003824
Solyc01g109710.3.1	169.62	-1.23492	0.193474	-6.3829	1.73764e-10	1.99514e-08	NA	NA	Adenine nucleotide alpha hydrolases-like superfamily protein (AHRD V3.3 *** Q9SIJ8_ARATH), Response to dessication 2 [Source:UniProtKB/TrEMBL;Acc:K4B3I4]	GO:0005886,	UPI0002768B9E
Solyc02g076900.5.1	62.974	-1.23251	0.361871	-3.40594	0.000659361	0.0159166	NA	NA	Dual specificity phosphatase (AHRD V3.11 *** tr|A0A200QWG9|A0A200QWG9_9MAGN),		UPI0002BCA299
Solyc02g079600.3.1	63.2614	-1.22809	0.298475	-4.11455	3.87943e-05	0.00146204	NA	NA	Receptor-like protein kinase (AHRD V3.3 *** A0A2K3N612_TRIPR)	GO:0004672,GO:0005524,GO:0006468	NA
Solyc10g076540.1.1	164.694	-1.22362	0.36822	-3.32308	0.000890302	0.0200648	NA	NA	Wall-associated receptor kinase-like 9 (AHRD V3.3 *-* A0A2G2VF42_CAPBA)		NA
Solyc12g010960.2.1	204.28	-1.22361	0.239165	-5.11616	3.1182e-07	2.03833e-05	NA	NA	2-alkenal reductase (NADP(+)-dependent) (AHRD V3.3 *** A0A2G2WX40_CAPBA)	GO:0055114	NA
Solyc10g081980.2.1	47.6494	-1.22211	0.386943	-3.15838	0.00158649	0.0313338	NA	NA	Late embryogenesis abundant (LEA) hydroxyproline-rich glycoprotein family (AHRD V3.3 *** A0A2U1KP17_ARTAN)		NA
Solyc02g081690.1.1	52.0719	-1.22103	0.374154	-3.26344	0.00110068	0.0234756	NA	NA	Glycosyltransferase (AHRD V3.3 *** A0A2I4E012_9ROSI)	GO:0016758	NA
Solyc07g006480.4.1	282.763	-1.2175	0.302927	-4.01911	5.84186e-05	0.00207129	NA	NA	Receptor-like kinase (AHRD V3.3 *** D4QD70_DIACA),	GO:0004672,GO:0005524,GO:0006468
Solyc10g075070.3.1	8918.54	-1.21574	0.374615	-3.24531	0.00117324	0.0246617	NA	NA	Non-specific lipid-transfer protein (AHRD V3.3 *** K4D1U9_SOLLC)		NA
Solyc03g118880.3.1	115.547	-1.21506	0.251728	-4.82686	1.38702e-06	7.6841e-05	NA	NA	Unknown protein,		UPI00027661AC
Solyc01g108513.1.1	630.834	-1.20912	0.166945	-7.24259	4.40185e-13	7.33421e-11	NA	NA	Alpha/beta-Hydrolases superfamily protein (AHRD V3.3 *** A0A2U1KK17_ARTAN)	GO:0016787	NA
Solyc08g068150.4.1	6060.57	-1.20691	0.29817	-4.04772	5.17187e-05	0.00187575	NA	NA	BURP domain-containing protein (AHRD V3.3 *-* A0A2U1QID7_ARTAN), BURP domain protein RD22 [Source:Projected from Arabidopsis thaliana (AT5G25610) UniProtKB/Swiss-Prot;Acc:Q08298]	GO:0003729,GO:0009651,
Solyc12g009220.2.1	131.283	-1.20498	0.213047	-5.65596	1.54981e-08	1.31083e-06	TF	Tify	jasmonate ZIM-domain protein 1		NA
Solyc10g086620.2.1	47.2633	-1.20475	0.358235	-3.363	0.000770993	0.0178157	NA	NA	NAD(P)-binding Rossmann-fold superfamily protein (AHRD V3.3 *** F4IKL5_ARATH),Pfam:PF13561		NA
Solyc11g010850.2.1	1263.32	-1.20098	0.177819	-6.75397	1.43858e-11	1.92042e-09	NA	NA	1-deoxy-d-xylulose-5-phosphate synthase.1	GO:0008661,GO:0016114	NA
Solyc03g078360.1.1	68.28	-1.19653	0.325132	-3.68015	0.000233098	0.00682724	NA	NA	Receptor-like protein kinase (AHRD V3.3 *** A0A2U1PPA0_ARTAN)	GO:0004672,GO:0005524,GO:0006468	NA
Solyc04g079880.4.1	66.7464	-1.19586	0.28632	-4.17666	2.95824e-05	0.00116026	NA	NA	DNA damage-binding protein.1, Probable 1-acyl-sn-glycerol-3-phosphate acyltransferase 4 [Source:Projected from Arabidopsis thaliana (AT1G75020) UniProtKB/Swiss-Prot;Acc:Q8L4Y2]	GO:0016746
Solyc11g007540.2.1	1482.73	-1.19272	0.167523	-7.11972	1.08146e-12	1.67589e-10	NA	NA	Cytochrome P450 (AHRD V3.3 *** A0A346CEB0_TANCI)	GO:0005506,GO:0016705,GO:0020037,GO:0055114	NA
Solyc03g117720.3.1	50.5018	-1.18835	0.320066	-3.71284	0.00020495	0.00611263	TF	AP2/ERF-AP2	AP2-like ethylene-responsive transcription factor (AHRD V3.3 *** A0A2G3A2R5_CAPAN),	GO:0003677,GO:0005634,GO:0006355,GO:0003700,GO:0006351	UPI000276787B
Solyc08g067505.2.1	70.8839	-1.18731	0.332863	-3.56698	0.000361123	0.00989183	NA	NA	Non-specific lipid-transfer protein (AHRD V3.11 *** tr|K4CLX8|K4CLX8_SOLLC)		NA
Solyc12g088170.2.1	565.676	-1.18661	0.392503	-3.02319	0.00250124	0.0442006	NA	NA	HXXXD-type acyl-transferase family protein (AHRD V3.3 *** F4JBC7_ARATH)	GO:0016747	NA
Solyc02g061780.3.1	39.7491	-1.17046	0.387674	-3.01919	0.0025345	0.0445397	TF	NAC	NAC domain (AHRD V3.3 *** A0A200QLB5_9MAGN),	GO:0003677,GO:0005634,GO:0006355	UPI0002767EB7
Solyc01g009340.5.1	84.4376	-1.16764	0.268006	-4.35675	1.32008e-05	0.000572467	NA	NA	Protein IQ-domain 14-like (AHRD V3.11 *** tr|A0A2K3PR21|A0A2K3PR21_TRIPR),	GO:0005515,
Solyc02g093420.4.1	264.203	-1.16495	0.304003	-3.83204	0.000127085	0.00408737	TF	NAC	NAC domain-containing protein 10 (AHRD V3.3 *** A0A2G3ACK5_CAPAN),	,GO:0003677,GO:0006355
Solyc06g053610.3.1	90.5436	-1.16214	0.326507	-3.55932	0.000371811	0.0101595	TF	MYB	R2R3MYB transcription factor 14, THM18 protein [Source:UniProtKB/TrEMBL;Acc:Q40174]	GO:0005634,GO:0043565,GO:0030154,GO:0044212,GO:0006355,GO:0000976,GO:0010597,	UPI00000A561B
Solyc03g115930.3.1	75.2572	-1.16107	0.3855	-3.01185	0.0025966	0.0450946	NA	NA	Calcium-binding EF-hand family protein (AHRD V3.3 *-* A0A2U1NCV0_ARTAN)	GO:0005509	NA
Solyc03g095770.3.1	316.615	-1.16102	0.331404	-3.50334	0.00045946	0.0120493	TF	WRKY	WRKY transcription factor 80, WRKY DNA-binding transcription factor 70 [Source:UniProtKB/Swiss-Prot;Acc:K4BIZ9]	GO:0005634,GO:0043565,GO:0006355,GO:0003700,GO:0009624,GO:0009751,GO:0009753,GO:2000068,GO:0002215,GO:0009625,GO:0003677,GO:0006952	UPI0002767A15
Solyc04g078195.1.1	3346.62	-1.15885	0.303309	-3.82068	0.000133082	0.0042433	NA	NA	Gibberellin-regulated protein (AHRD V3.3 *** K0E174_POPTO)		NA
Solyc06g064660.4.1	34.9146	-1.15784	0.382367	-3.0281	0.002461	0.0436636	NA	NA	Cyclin-dependent kinase C.1,	GO:0004672,GO:0005524,GO:0006468	UPI0002BCB1CB
Solyc09g090980.3.1	313.729	-1.15455	0.216862	-5.3239	1.01566e-07	7.37937e-06	NA	NA	pathogenesis-related protein STH-2-like (AHRD V3.3 *** A0A1U7Y3H6_NICSY)	GO:0006952	NA
Solyc06g064500.3.1	320.548	-1.15442	0.197442	-5.84691	5.00794e-09	4.56691e-07	NA	NA	Myricetin O-methyltransferase 2 (AHRD V3.3 *** F2YTN5_SOLHA),	GO:0046983,GO:0008171,GO:0008168
Solyc10g009550.3.1	78.4837	-1.15076	0.308155	-3.73435	0.000188199	0.00568188	TF	WRKY	WRKY transcription factor 42,	GO:0005634,GO:0043565,GO:0006355,GO:0003700	UPI000276BF95
Solyc04g048900.3.1	2527.89	-1.1491	0.345602	-3.32491	0.000884463	0.0199997	NA	NA	Calreticulin (AHRD V3.3 *** A0A2G3ASL1_CAPCH),	GO:0006457,GO:0051082,GO:0005783,GO:0005509,GO:0005515	UPI000276643E
Solyc06g048570.3.1	192.861	-1.14802	0.266914	-4.30108	1.69971e-05	0.000709333	NA	NA	Methyl esterase 17 (AHRD V3.3 *** A0A2U1M7F1_ARTAN),		UPI0002766553
Solyc04g077450.3.1	93.8544	-1.14194	0.258093	-4.42452	9.66579e-06	0.000442247	NA	NA	DNA binding protein (AHRD V3.3 *** AT3G12210.2),		UPI0002766478
Solyc04g079690.3.1	179.87	-1.13796	0.342152	-3.32589	0.000881377	0.0199503	NA	NA	Protein kinase domain-containing protein (AHRD V3.3 *** A0A2U1M8U4_ARTAN),	GO:0004672,GO:0005524,GO:0006468,GO:0005886,GO:0004675,GO:0004713	UPI00027671BB
Solyc02g022850.1.1	95.1284	-1.13733	0.286577	-3.96868	7.22719e-05	0.00249462	NA	NA	FAD-binding Berberine family protein (AHRD V3.3 *** A0A1P8ATP1_ARATH)	GO:0016491,GO:0050660,GO:0055114	NA
Solyc10g076550.1.1	374.883	-1.13589	0.325005	-3.495	0.00047407	0.0122156	NA	NA	Wall-associated receptor kinase.1	GO:0004672,GO:0005524,GO:0006468	NA
Solyc04g083150.2.1	141.793	-1.13433	0.192845	-5.88207	4.05155e-09	3.72541e-07	NA	NA	Cytochrome p450 (AHRD V3.3 *** A0A2K3NDQ9_TRIPR)	GO:0005506,GO:0016705,GO:0020037,GO:0055114	NA
Solyc09g083050.3.1	503.575	-1.13369	0.200706	-5.6485	1.61856e-08	1.35861e-06	NA	NA	3-ketoacyl-CoA synthase (AHRD V3.3 *** A0A2G3CSP6_CAPCH), 3-ketoacyl-CoA synthase [Source:UniProtKB/TrEMBL;Acc:K4CVT1]	GO:0016021,GO:0016746,GO:0016747,GO:0016020,GO:0006633	UPI000276C52D
Solyc09g090350.3.1	294.842	-1.13343	0.158663	-7.14363	9.0895e-13	1.42853e-10	NA	NA	Long-chain-alcohol oxidase (AHRD V3.3 *** A0A1U8G4D7_CAPAN), Long-chain-alcohol oxidase [Source:UniProtKB/TrEMBL;Acc:K4CW61]	GO:0043231,GO:0050660,GO:0016020,GO:0046577,GO:0016614,GO:0006066,GO:0055114	UPI000276AD73
Solyc02g092970.3.1	98.73	-1.12678	0.3391	-3.32287	0.000890966	0.0200648	NA	NA	ADP-ribosylation factor (AHRD V3.3 *** A0A2U1LV56_ARTAN),	GO:0005737,GO:0006886,GO:0003924,GO:0005525,GO:0016192	UPI0002768302
Solyc05g005570.3.1	138.515	-1.12665	0.370665	-3.03953	0.00236948	0.0425507	NA	NA	BURP domain (AHRD V3.3 *** A0A200QH65_9MAGN)		NA
Solyc09g011860.5.1	73.6841	-1.12524	0.34756	-3.23754	0.00120563	0.0251334	NA	NA	GDP-fucose protein O-fucosyltransferase protein (AHRD V3.11 *** tr|A0A2R6R8C5|A0A2R6R8C5_ACTCH),	GO:0016021,GO:0005737,GO:0016757,GO:0006004,	UPI000276B536
Solyc08g014570.3.1	159.935	-1.12009	0.283471	-3.95133	7.77185e-05	0.00265368	NA	NA	Ankyrin repeat-containing protein (AHRD V3.3 *** A0A1U8F3K5_CAPAN),	GO:0016021,GO:0005515,	UPI000276B49D
Solyc09g083020.1.1	544.181	-1.11836	0.359206	-3.11342	0.00184931	0.0355119	NA	NA	inactive protein RESTRICTED TEV MOVEMENT 1-like (AHRD V3.3 *** A0A1S3ZEZ8_TOBAC)		NA
Solyc11g005630.1.1	981.757	-1.10618	0.306227	-3.61228	0.000303511	0.00854613	NA	NA	G-type lectin S-receptor-like serine/threonine-protein kinase LECRK3 (AHRD V3.3 *** A0A2I4HSV3_9ROSI)	GO:0004672,GO:0005524,GO:0006468	NA
Solyc09g014940.3.1	305.166	-1.10552	0.283428	-3.90054	9.59782e-05	0.003165	NA	NA	wound-induced protein 1-like (AHRD V3.3 *** A0A2I4HKI2_9ROSI)		NA
Solyc09g090445.1.1	199.559	-1.10416	0.264924	-4.16782	3.07528e-05	0.00119979	NA	NA	jacalin-related lectin 3-like (AHRD V3.3 *** A0A2G2ZUE0_CAPAN)		NA
Solyc08g042040.4.1	61.7454	-1.10333	0.37158	-2.96929	0.00298493	0.049997	NA	NA	Kinesin-like protein (AHRD V3.3 *-* A0A328E6H2_9ASTE),
Solyc06g082570.3.1	409.413	-1.10211	0.240684	-4.57909	4.67002e-06	0.000228436	NA	NA	protein NETWORKED 4B (AHRD V3.3 *** XP_004242479.1)	GO:0003779	NA
Solyc05g008310.5.1	137.548	-1.10026	0.337233	-3.2626	0.00110393	0.0235223	NA	NA	S receptor kinase (AHRD V3.11 *** tr|A4UWL9|A4UWL9_BRANA), Serine/threonine-protein kinase [Source:UniProtKB/TrEMBL;Acc:K4BX05]	GO:0016021,GO:0004672,GO:0005524,GO:0006468,GO:0005886,GO:0004674,GO:0048544,	UPI0002766297
Solyc05g009270.4.1	1087.24	-1.09641	0.185136	-5.9222	3.17657e-09	3.02115e-07	NA	NA	3-ketoacyl-CoA synthase (AHRD V3.3 *** A0A2G3B5Z8_CAPCH),	GO:0016746,GO:0016747,GO:0016020,GO:0006633
Solyc01g009690.3.1	741.62	-1.09309	0.330666	-3.30574	0.00094727	0.0209915	NA	NA	SC0A (AHRD V3.3 *** Q9ZS79_SOLLC)	GO:0005515	NA
Solyc08g080470.3.1	268.445	-1.08259	0.245534	-4.40915	1.03779e-05	0.000470296	NA	NA	SUN-like protein 23,	GO:0005515	UPI000276B8DE
Solyc04g077000.3.1	73.403	-1.07984	0.325822	-3.3142	0.00091906	0.0205929	NA	NA	RBR-type E3 ubiquitin transferase (AHRD V3.3 *** A0A2G3CPC1_CAPCH), RBR-type E3 ubiquitin transferase [Source:UniProtKB/TrEMBL;Acc:K4BUD7]	GO:0016021,GO:0046872,GO:0005737,GO:0004842,GO:0061630,GO:0016567,GO:0006511,GO:0032436,GO:0000151,GO:0000209,GO:0031624,	UPI000276624B
Solyc09g092420.3.1	42.9041	-1.07111	0.345381	-3.10123	0.00192718	0.0366577	NA	NA	Amino acid/polyamine transporter I (AHRD V3.11 *** tr|A0A200R6T7|A0A200R6T7_9MAGN)	GO:0016020,GO:0022857,GO:0055085	NA
Solyc03g115920.3.1	453.87	-1.07004	0.35193	-3.04048	0.00236199	0.0425453	NA	NA	RBR-type E3 ubiquitin transferase (AHRD V3.3 *** A0A1U8GHK6_CAPAN), RBR-type E3 ubiquitin transferase [Source:UniProtKB/TrEMBL;Acc:K4BL94]	GO:0046872,GO:0005737,GO:0004842,GO:0061630,GO:0016567,GO:0006511,GO:0032436,GO:0000151,GO:0000209,GO:0031624,	UPI0002768D1E
Solyc09g074210.3.1	83.7642	-1.0687	0.289385	-3.69299	0.000221634	0.00656428	NA	NA	DNAse I-like superfamily protein (AHRD V3.3 *** A0A2U1Q9H2_ARTAN),	GO:0003824,GO:0006506,	UPI000276B37B
Solyc05g047590.5.1	848.217	-1.06838	0.152771	-6.99334	2.68426e-12	3.99216e-10	NA	NA	Pectinesterase (AHRD V3.11 *** tr|A0A2G3CG09|A0A2G3CG09_CAPCH), Pectinesterase [Source:UniProtKB/TrEMBL;Acc:K4C0Z2]	GO:0009617,GO:0005576,GO:0042545,GO:0045330,GO:0005618,GO:0030599,GO:0004857,GO:0045490,GO:0046910	UPI0002766C9E
Solyc09g072753.1.1	2189.49	-1.06811	0.317989	-3.35894	0.000782408	0.0180418	NA	NA	Proteasome endopeptidase complex (AHRD V3.3 *-* A0A2G3BI76_CAPCH)		NA
Solyc01g109110.3.1	204.519	-1.0643	0.270728	-3.93124	8.45072e-05	0.00283925	NA	NA	Extra-large guanine nucleotide-binding protein 2 (AHRD V3.3 *** A0A1U8DXD5_CAPAN), XLG2 [Source:Projected from Arabidopsis thaliana (AT4G34390) UniProtKB/TrEMBL;Acc:A0A178V358]	GO:0005634,GO:0007165,GO:0042742,GO:0003924,GO:0005525,GO:0031683,GO:0001664,GO:0007188,GO:0005834,GO:0007186,GO:0019001	UPI00027687F7
Solyc12g006530.2.1	798.786	-1.06295	0.338593	-3.1393	0.0016935	0.0330643	NA	NA	Terpene cyclase/mutase family member (AHRD V3.3 *** A0A2G3BN05_CAPCH)		NA
Solyc12g005220.2.1	221.013	-1.05701	0.238197	-4.43753	9.09951e-06	0.000420971	NA	NA	Ypt/Rab-GAP domain of gyp1p superfamily protein (AHRD V3.3 *** F4JIR5_ARATH)		NA
Solyc09g005080.1.1	350.789	-1.05623	0.155668	-6.78514	1.15972e-11	1.59624e-09	NA	NA	Verticillium resistance	GO:0005515	NA
Solyc03g112390.3.1	199.739	-1.05609	0.205713	-5.13382	2.83918e-07	1.8725e-05	TF	MYB	R2R3MYB transcription factor 86,	GO:0005634,GO:0043565,GO:0030154,GO:0044212,	UPI00027674BF
Solyc09g014900.3.1	134.413	-1.05327	0.210926	-4.99358	5.92711e-07	3.61831e-05	NA	NA	Cytochrome P450 (AHRD V3.3 *** A0A2U1NKI2_ARTAN),	GO:0005506,GO:0004497,GO:0020037,GO:0016020,GO:0016709,GO:0016705,GO:0005789,GO:0006587,GO:0016491,GO:0046872,GO:0055114	UPI000276BB21
Solyc01g005870.4.1	458.484	-1.05099	0.203605	-5.1619	2.44455e-07	1.62189e-05	NA	NA	Cf-like protein (AHRD V3.11 *** tr|A0A140GMU3|A0A140GMU3_SOLLC)		NA
Solyc12g096350.2.1	76.8837	-1.0492	0.305344	-3.43613	0.000590085	0.0145432	TF	WRKY	WRKY transcription factor 10	GO:0003700,GO:0006355,GO:0043565	NA
Solyc03g078730.3.1	49.167	-1.04812	0.340569	-3.07756	0.00208705	0.0388321	NA	NA	Glycosyltransferase (AHRD V3.3 *-* A0A2U1NU39_ARTAN)	GO:0016758	NA
Solyc03g115540.2.1	229.896	-1.04659	0.245409	-4.26469	2.00177e-05	0.000813932	TF	bHLH	bHLH transcription factor 024	GO:0046983	NA
Solyc02g090820.3.1	566.507	-1.04482	0.245838	-4.25003	2.13741e-05	0.00086275	TF	HSF	Heat stress transcription factor B.1, Heat stress transcription factor B-1 [Source:Projected from Arabidopsis thaliana (AT4G36990) UniProtKB/Swiss-Prot;Acc:Q96320]	GO:0005634,GO:0043565,GO:0006355,GO:0003700,GO:0000978,GO:0034605,GO:0061408	UPI00027675FB
Solyc04g079210.3.1	1678.19	-1.04127	0.339968	-3.06284	0.00219248	0.040253	NA	NA	Patatin (AHRD V3.3 *** A0A2G2X0P8_CAPBA),	GO:0006629,
Solyc01g005750.1.1	549.721	-1.04066	0.203364	-5.11721	3.10084e-07	2.03297e-05	NA	NA	Lipoxygenase (AHRD V3.3 *-* O49878_SOLLC)	GO:0016702,GO:0046872,GO:0055114	NA
Solyc11g011060.3.1	197.732	-1.04028	0.299115	-3.47785	0.000505444	0.0128301	NA	NA	hypothetical protein (AHRD V3.3 *-* AT5G16610.2)		NA
Solyc02g081340.3.1	342.759	-1.03973	0.327674	-3.17308	0.00150832	0.0300578	NA	NA	Glutathione S-transferase (AHRD V3.3 *** E1AWJ7_CAPAN),	GO:0005737,GO:0006749,GO:0004364,GO:0005515	UPI0002767782
Solyc09g059170.3.1	302.927	-1.03905	0.313904	-3.31009	0.000932655	0.020811	NA	NA	Glycosyltransferase (AHRD V3.3 *** A4GRT2_9SOLA)	GO:0016758	NA
Solyc02g014030.3.1	196.541	-1.03634	0.291959	-3.54962	0.000385792	0.0104641	NA	NA	Serine/threonine/dual specificity protein kinase, catalytic domain-containing protein (AHRD V3.3 *** A0A2U1M6E8_ARTAN)	GO:0004672,GO:0006468	NA
Solyc09g097850.1.1	108.928	-1.03505	0.323443	-3.20011	0.00137376	0.0278522	NA	NA	Cysteine proteinase inhibitor (AHRD V3.3 *** A0A2G3BAN0_CAPCH)	GO:0004869	NA
Solyc02g076670.3.1	102.511	-1.03364	0.229586	-4.5022	6.72539e-06	0.000317095	TF	GARP-G2-like	Myb domain, Homeodomain-like protein (AHRD V3.3 *** A0A2U1Q384_ARTAN),	GO:0003677,GO:0003700,	UPI0002BCC05A
Solyc09g091810.1.1	51.3984	-1.03318	0.342418	-3.01732	0.00255022	0.0447095	NA	NA	Unknown protein		NA
Solyc10g009240.3.1	202.432	-1.0331	0.250889	-4.11777	3.82553e-05	0.0014491	NA	NA	3-ketoacyl-CoA synthase (AHRD V3.3 *** A0A1U8ENL9_CAPAN), 3-ketoacyl-CoA synthase [Source:UniProtKB/TrEMBL;Acc:K4CYA0]	GO:0016021,GO:0016746,GO:0016747,GO:0016020,GO:0006633	UPI000276BD9C
Solyc11g072830.1.1	74.477	-1.02868	0.306816	-3.35277	0.000800061	0.0183914	NA	NA	Chitinase (AHRD V3.3 *** A0A2K3PML7_TRIPR)	GO:0005975	NA
Solyc03g006960.4.1	70.4468	-1.02685	0.27912	-3.67888	0.000234264	0.00684865	NA	NA	Protein phosphatase 2C (AHRD V3.3 *** A0A2U1PQC9_ARTAN),	GO:0043169,GO:0003824
Solyc05g045650.5.1	571.557	-1.02648	0.151495	-6.77566	1.23843e-11	1.68366e-09	NA	NA	Glutamate receptor (AHRD V3.11 *** tr|A0A2G3C0I5|A0A2G3C0I5_CAPCH),	GO:0016021,GO:0016020,GO:0007186,GO:0006811,GO:0034220,GO:0004930,GO:0015276,
Solyc05g017900.3.1	117.95	-1.02235	0.301314	-3.39299	0.000691352	0.0165805	NA	NA	EamA domain-containing protein (AHRD V3.3 *-* A0A2U1MSW3_ARTAN),	GO:0016021,GO:0016020	UPI000276703B
Solyc04g014883.2.1	57.959	-1.01869	0.310185	-3.28415	0.00102292	0.0222234	NA	NA	LRR receptor-like serine/threonine-protein kinase EFR (AHRD V3.11 *-* tr|A0A1U8GVB4|A0A1U8GVB4_CAPAN)		NA
Solyc12g056600.3.1	261.088	-1.01023	0.282924	-3.57069	0.000356043	0.00976473	NA	NA	NAD(P)-binding Rossmann-fold superfamily protein (AHRD V3.3 *** A0A2U1PL19_ARTAN),Pfam:PF13561,	GO:0016491,GO:0004022,	UPI000532B8C8
Solyc04g071890.4.1	409.047	-1.00351	0.330133	-3.03971	0.00236808	0.0425507	NA	NA	Peroxidase (AHRD V3.11 *** tr|K4BTH6|K4BTH6_SOLLC)	GO:0004601,GO:0006979,GO:0020037,GO:0055114	NA
Solyc04g015460.4.1	186.897	-1.00173	0.318286	-3.14726	0.0016481	0.0323489	NA	NA	Protein kinase domain (AHRD V3.3 *** A0A200QIT5_9MAGN),	GO:0004672,GO:0005524,GO:0006468,GO:0004674	UPI0002BC9238
Solyc01g006555.2.1	5396.33	-1.00098	0.19758	-5.06618	4.05881e-07	2.58663e-05	NA	NA	Lipoxygenase (AHRD V3.11 *** tr|C0KKU8|C0KKU8_SOLLC)	GO:0016702,GO:0046872,GO:0055114	NA
Solyc06g065445.1.1	79.3666	-0.998526	0.332163	-3.00613	0.00264597	0.0457415	NA	NA	Protein SENSITIVE TO PROTON RHIZOTOXICITY.1		NA
Solyc03g007210.3.1	287.783	-0.997447	0.228767	-4.36011	1.29999e-05	0.000564858	NA	NA	Receptor-like protein kinase (AHRD V3.3 *** A0A2K3PPP5_TRIPR)	GO:0004672,GO:0005524,GO:0006468	NA
Solyc05g009010.1.1	157.84	-0.995818	0.249517	-3.99098	6.58015e-05	0.00229271	NA	NA	Protein kinase family protein (AHRD V3.3 *-* A0A2U1MH78_ARTAN)	GO:0004672,GO:0005524,GO:0006468	NA
Solyc02g091650.4.1	85.5101	-0.995698	0.28725	-3.46632	0.000527641	0.0133258	NA	NA	Glycine-rich domain-containing protein 2 (AHRD V3.3 *** A0A2G2XGW0_CAPBA),
Solyc06g074730.5.1	180.83	-0.995674	0.329812	-3.01892	0.00253681	0.044545	NA	NA	Argonaute (AHRD V3.11 *** tr|U3LKI5|U3LKI5_WHEAT), AGO5 [Source:UniProtKB/TrEMBL;Acc:K4C9J1]	GO:0003676,GO:0031047,GO:0090502,GO:0005737,GO:0003723,GO:0004521,GO:0051607,GO:0005515,GO:1990904,GO:0035194,GO:0009615,GO:0009616,GO:0098542,GO:0005829,	UPI0002766790
Solyc03g006030.4.1	1405.72	-0.993667	0.198388	-5.00872	5.47941e-07	3.39172e-05	NA	NA	LRR receptor-like serine/threonine-protein kinase EFR (AHRD V3.3 *** A0A1U8GGG3_CAPAN),	GO:0004672,GO:0005524,GO:0006468,GO:0005515
Solyc06g007330.3.1	66.1109	-0.987412	0.285164	-3.46262	0.000534952	0.0134101	NA	NA	gamma-interferon-inducible lysosomal thiol reductase-like (AHRD V3.3 *** A0A2I4FAE5_9ROSI)		NA
Solyc08g080180.1.1	235.165	-0.977348	0.233087	-4.19306	2.75217e-05	0.0010852	NA	NA	Molybdenum cofactor sulfurase-like protein (AHRD V3.3 *** A0A2K3L0M9_TRIPR)		NA
Solyc04g014410.5.1	56.9296	-0.975428	0.309826	-3.14831	0.0016422	0.0322902	NA	NA	Receptor-like cytosolic serine/threonine-protein kinase RBK1 (AHRD V3.11 *** tr|A0A2G2ZFJ0|A0A2G2ZFJ0_CAPAN)		NA
Solyc09g092270.3.1	1858.6	-0.973126	0.124263	-7.83118	4.83314e-15	9.1843e-13	NA	NA	Transferase (AHRD V3.3 *** A0A200PUF8_9MAGN),	GO:0016747	UPI000276BB7D
Solyc08g008370.3.1	700.778	-0.972542	0.279517	-3.47936	0.000502606	0.0127867	NA	NA	DCD (Development and Cell Death) domain protein (AHRD V3.3 *-* A0A2U1P2J5_ARTAN),	GO:0034976,	UPI000276AC74
Solyc10g078410.2.1	304.19	-0.965301	0.238569	-4.04621	5.20527e-05	0.00188171	NA	NA	F-box protein (AHRD V3.3 *** A0A1U8E9P8_CAPAN)	GO:0005515	NA
Solyc09g008450.3.1	149.336	-0.964599	0.203937	-4.72988	2.2465e-06	0.000117689	NA	NA	Ankyrin repeat-containing protein (AHRD V3.3 *** A0A2U1KVX6_ARTAN),	GO:0005829,GO:0016567,GO:0045732,GO:0005515	UPI000276BEF9
Solyc10g080840.1.1	854.242	-0.964333	0.174469	-5.52723	3.2532e-08	2.5932e-06	NA	NA	Cytochrome P450 (AHRD V3.3 *** A2PZD4_IPONI)	GO:0005506,GO:0016705,GO:0020037,GO:0055114	NA
Solyc05g015840.3.1	158.078	-0.963959	0.199831	-4.82387	1.40796e-06	7.76131e-05	TF	SBP	Squamosa promoter binding protein 13,	GO:0003677,GO:0005634,GO:0046872	UPI0002766C6F
Solyc12g014420.2.1	151.112	-0.961461	0.277414	-3.4658	0.000528663	0.0133278	NA	NA	Glucan endo-1,3-beta-glucosidase 3 (AHRD V3.3 *** A0A1J3FSS7_NOCCA)	GO:0004553,GO:0005975	NA
Solyc11g012690.3.1	944.405	-0.95274	0.201802	-4.72117	2.34497e-06	0.000121983	NA	NA	Heavy metal-associated isoprenylated plant protein (AHRD V3.3 *** A0A2R6RB34_ACTCH)	GO:0030001,GO:0046872	NA
Solyc06g063180.4.1	309.419	-0.952248	0.24073	-3.95567	7.63192e-05	0.00260993	NA	NA	Glutamate receptor (AHRD V3.11 *** tr|A0A2G2WKP3|A0A2G2WKP3_CAPBA)		NA
Solyc05g051510.5.1	119.893	-0.952247	0.271535	-3.50691	0.000453344	0.0119171	NA	NA	Prohibitin (AHRD V3.11 *** tr|O04361|O04361_TOBAC),	GO:0016020,	UPI0002BC99E9
Solyc10g085030.1.1	424.361	-0.948518	0.278408	-3.40694	0.000656958	0.0158759	NA	NA	Heme-binding-like protein (AHRD V3.3 *** A0A2I0X8X3_9ASPA)		NA
Solyc12g100030.2.1	623.255	-0.930316	0.225357	-4.12818	3.65649e-05	0.00139223	NA	NA	receptor-like protein 12 (AHRD V3.3 *** A0A1U8ETX1_CAPAN)	GO:0005515	NA
Solyc10g055780.1.1	292.947	-0.925157	0.245889	-3.7625	0.000168223	0.00516974	NA	NA	Chitinase (AHRD V3.3 *** B9VRK7_CAPAN)	GO:0004568,GO:0006032,GO:0016998	NA
Solyc12g014310.2.1	121.708	-0.923103	0.243709	-3.78773	0.00015203	0.00475846	NA	NA	pathogenesis-related family protein (AHRD V3.3 *** AT1G78780.5)		NA
Solyc06g036310.3.1	486.534	-0.921399	0.228501	-4.03236	5.52195e-05	0.00198325	NA	NA	Heavy metal-associated isoprenylated plant protein (AHRD V3.3 *** A0A2R6RSL8_ACTCH),	GO:0046872,GO:0030001	UPI0002BCBCAA
Solyc10g009290.1.1	248.609	-0.916565	0.260632	-3.5167	0.000436951	0.0115547	TF	bHLH	bHLH transcription factor155	GO:0046983	NA
Solyc07g056170.4.1	180.464	-0.915639	0.221463	-4.13449	3.55741e-05	0.00136152	NA	NA	Subtilisin-like protease (AHRD V3.3 *** A0A2G3C254_CAPCH),	GO:0004252,GO:0006508,GO:0008236
Solyc04g007880.4.1	463.125	-0.911048	0.275943	-3.30158	0.000961432	0.0211963	NA	NA	Cysteine-rich receptor-like protein kinase 10 (AHRD V3.3 *** A0A2G3CFD2_CAPCH),	GO:0004672,GO:0005524,GO:0006468
Solyc09g059240.3.1	4704.14	-0.909326	0.232988	-3.90289	9.50522e-05	0.00315323	NA	NA	Cytochrome P450 (AHRD V3.3 *** A0A2U1Q1Z2_ARTAN), Cytochrome P450 82G1 [Source:Projected from Arabidopsis thaliana (AT3G25180) UniProtKB/Swiss-Prot;Acc:Q9LSF8]	GO:0016021,GO:0005506,GO:0004497,GO:0020037,GO:0016020,GO:0016709,GO:0016705,GO:0042343,GO:0046246,GO:0097007,GO:0097008,GO:0055114	UPI000276B575
Solyc06g006090.1.1	70.6496	-0.908807	0.305168	-2.97805	0.00290088	0.0488848	NA	NA	josephin protein-like protein (AHRD V3.3 *-* AT1G07300.2)		NA
Solyc10g085290.3.1	494.531	-0.90833	0.147086	-6.17552	6.59474e-10	7.02594e-08	NA	NA	BAG family molecular chaperone regulator 4 (AHRD V3.3 *** A0A2I0X8N7_9ASPA)	GO:0051087	NA
Solyc11g072120.2.1	136.621	-0.907976	0.271063	-3.34969	0.00080902	0.0185781	NA	NA	2-oxoglutarate (2OG) and Fe(II)-dependent oxygenase superfamily protein (AHRD V3.3 *** A0A2U1N5S2_ARTAN)	GO:0016491,GO:0055114	NA
Solyc12g005230.3.1	217.962	-0.905509	0.180274	-5.02296	5.08802e-07	3.16715e-05	NA	NA	Autophagy-related protein (AHRD V3.3 *** A0A2K3P5C5_TRIPR)		NA
Solyc01g106890.2.1	75.7872	-0.905286	0.266944	-3.39129	0.000695635	0.0166472	NA	NA	hypothetical protein (AHRD V3.3 *** AT3G19660.1)		NA
Solyc01g096540.4.1	555.127	-0.902955	0.142762	-6.32489	2.53406e-10	2.86504e-08	NA	NA	DUF810 domain-containing protein (AHRD V3.3 *** A0A1Q3BQC6_CEPFO),Pfam:PF05664, Protein unc-13 homolog [Source:Projected from Arabidopsis thaliana (AT5G06970) UniProtKB/Swiss-Prot;Acc:Q8RX56]
Solyc04g009440.3.1	205.773	-0.901678	0.233146	-3.86744	0.000109984	0.00358948	TF	NAC	NAC domain protein AY498713	GO:0003677,GO:0006355	NA
Solyc04g008330.1.1	772.361	-0.900543	0.170301	-5.28796	1.23689e-07	8.75701e-06	NA	NA	Glycosyltransferase (AHRD V3.3 *** A0A0A1WCD6_NICAT)	GO:0016758	NA
Solyc04g079930.3.1	173.693	-0.900412	0.220058	-4.0917	4.28229e-05	0.00159221	NA	NA	Histone deacetylase complex subunit (AHRD V3.3 *** Q9C9Q1_ARATH),	GO:0006355,GO:0000118,GO:0004407,GO:0005515	UPI00027673B7
Solyc05g051240.1.1	1706.34	-0.899986	0.154027	-5.84303	5.12595e-09	4.65537e-07	NA	NA	aspartic proteinase PC.1		NA
Solyc09g097830.4.1	889.645	-0.897924	0.204975	-4.38066	1.18321e-05	0.000525379	NA	NA	Tetratricopeptide repeat (TPR)-like superfamily protein (AHRD V3.3 *** A0A2U1Q1B2_ARTAN),	GO:0016757,GO:0006493,GO:0005515
Solyc03g031620.3.1	758.381	-0.896875	0.238524	-3.76011	0.000169841	0.00519846	NA	NA	5'-adenylylsulfate reductase 1, chloroplastic (AHRD V3.3 *** S5ZQS8_NICAT),	GO:0005623,GO:0045454,GO:0003824,GO:0019419,GO:0016671,GO:0019379,GO:0004604	UPI0002769288
Solyc01g080910.2.1	334.423	-0.896357	0.228939	-3.91527	9.03021e-05	0.00301116	NA	NA	polyadenylate-binding protein 1-B-binding protein (AHRD V3.3 *** AT5G44860.2)		NA
Solyc07g018000.3.1	484.347	-0.895121	0.22028	-4.06356	4.8329e-05	0.00176728	NA	NA	DNA ligase 4 (AHRD V3.3 *** A0A2G2Y445_CAPAN), DNA ligase 4 [Source:Projected from Arabidopsis thaliana (AT5G57160) UniProtKB/Swiss-Prot;Acc:Q9LL84]	GO:0003677,GO:0005524,GO:0006281,GO:0006310,GO:0071897,GO:0003910,GO:0051103,GO:0003909,
Solyc01g109250.3.1	74.4186	-0.89484	0.279591	-3.20053	0.00137176	0.0278522	NA	NA	Mitochondrial fission regulator like (AHRD V3.11 *** tr|A0A2R6RH96|A0A2R6RH96_ACTCH)		NA
Solyc09g098230.3.1	852.097	-0.891713	0.217133	-4.10676	4.01241e-05	0.00150448	NA	NA	ATP-dependent DNA helicase 2 subunit KU70 (AHRD V3.3 *** A0A2G2W1W9_CAPBA), KU70 [Source:Projected from Arabidopsis thaliana (AT1G16970) UniProtKB/TrEMBL;Acc:A0A178WAS1]	GO:0003677,GO:0005634,GO:0000723,GO:0003678,GO:0003684,GO:0000784,GO:0006303,GO:0071480,GO:0042162,GO:0043564,GO:0071481,GO:0004003	UPI000276C168
Solyc05g024410.4.1	377.744	-0.888478	0.224209	-3.96273	7.4098e-05	0.00254182	NA	NA	Nitrile-specifier protein 4 (AHRD V3.3 *** A0A2G2ZQF7_CAPAN),	,GO:0005515
Solyc09g091990.4.1	360.975	-0.885544	0.18801	-4.7101	2.47597e-06	0.000127339	NA	NA	Receptor like protein kinase S.2 (AHRD V3.11 *** tr|A0A2G3CRM0|A0A2G3CRM0_CAPCH),	GO:0004672,GO:0005524,GO:0006468,	UPI000532EFD5
Solyc01g079260.5.1	170.036	-0.881879	0.259817	-3.39424	0.000688201	0.0165407	TF	WRKY	WRKY transcription factor (AHRD V3.11 *** tr|A0A2I4GEI8|A0A2I4GEI8_9ROSI),	GO:0005634,GO:0043565,GO:0006355,GO:0003700,	UPI0002761B3E
Solyc09g005750.3.1	594.373	-0.880036	0.139687	-6.30007	2.97521e-10	3.3131e-08	NA	NA	DUF37.1,		UPI000276B312
Solyc04g072030.1.1	742.061	-0.870714	0.21062	-4.13406	3.56411e-05	0.00136174	NA	NA	Dynamin-related protein 4C (AHRD V3.3 *** A0A2G2WZ74_CAPBA)	GO:0005525	NA
Solyc11g068770.1.1	87.7562	-0.860106	0.265048	-3.2451	0.0011741	0.0246617	NA	NA	Polynucleotidyl transferase, ribonuclease H-like superfamily protein (AHRD V3.3 *** A0A2U1M9A7_ARTAN)		NA
Solyc10g076860.2.1	303.636	-0.859384	0.176238	-4.87628	1.08108e-06	6.19036e-05	NA	NA	FH protein interacting protein FIP2 (AHRD V3.3 *** A0A1U8EL11_CAPAN)	GO:0051260	NA
Solyc06g051030.3.1	728.392	-0.85723	0.14902	-5.75243	8.79673e-09	7.73554e-07	NA	NA	Inactive receptor-like serine/threonine-protein kinase (AHRD V3.3 *** A0A2G2WI14_CAPBA),	GO:0016021,GO:0004672,GO:0005524,GO:0006468	UPI0002766D06
Solyc10g075100.2.1	42497.7	-0.856461	0.169806	-5.04375	4.565e-07	2.87388e-05	NA	NA	Non-specific lipid-transfer protein (AHRD V3.3 *** Q4A1N1_SOLLC)		NA
Solyc12g099160.2.1	312.242	-0.856158	0.213549	-4.00919	6.0928e-05	0.00214994	NA	NA	Carboxypeptidase (AHRD V3.3 *** A0A1U8EWS6_CAPAN)	GO:0004185,GO:0006508	NA
Solyc08g079550.1.1	282.863	-0.855069	0.201309	-4.24755	2.16116e-05	0.000870753	NA	NA	hypothetical protein (AHRD V3.3 *** AT1G12380.1)		NA
Solyc11g066290.2.1	727.611	-0.854775	0.226884	-3.76746	0.000164918	0.00508993	NA	NA	Phosphatase DCR2 (AHRD V3.3 *** B6TXQ1_MAIZE)	GO:0016787	NA
Solyc07g061930.1.1	148.453	-0.854475	0.263694	-3.2404	0.00119361	0.0249532	NA	NA	Unknown protein		NA
Solyc12g094540.1.1	170.437	-0.853953	0.261388	-3.267	0.00108694	0.0232621	NA	NA	Werner Syndrome-like exonuclease (AHRD V3.3 *** A0A2I4H4A1_9ROSI)	GO:0003676,GO:0006139,GO:0008408	NA
Solyc02g068600.3.1	173.129	-0.851841	0.26286	-3.24067	0.00119251	0.0249532	NA	NA	Ankyrin repeat-containing protein (AHRD V3.3 *** A0A2U1NQG8_ARTAN)		NA
Solyc09g098540.3.1	3373.74	-0.85058	0.139036	-6.1177	9.49374e-10	9.87705e-08	NA	NA	Chitinase-like protein (AHRD V3.3 *** Q6JX03_GOSHI),	GO:0005975,GO:0004568,GO:0006032,GO:0016998	UPI000276C36C
Solyc04g008850.1.1	154.214	-0.848165	0.256993	-3.30034	0.000965661	0.0212292	NA	NA	Eukaryotic aspartyl protease family protein (AHRD V3.3 *** Q9C6M0_ARATH)		NA
Solyc03g116570.3.1	836.146	-0.845985	0.216089	-3.91499	9.0408e-05	0.00301116	NA	NA	Thiol-disulfide oxidoreductase DCC family protein (AHRD V3.3 *** A0A2U1Z9Z9_PSEAV),	GO:0015035,GO:0010287,	UPI0002768F27
Solyc02g093930.4.1	203.719	-0.843367	0.202973	-4.15506	3.25198e-05	0.00126428	NA	NA	sister chromatid cohesion.1, COP9 signalosome complex subunit 3 [Source:Projected from Arabidopsis thaliana (AT5G14250) UniProtKB/Swiss-Prot;Acc:Q8W575]	GO:0005829,GO:0006511,GO:0008180,GO:0010971,GO:0000338,GO:0005515	UPI00027688CB
Solyc09g091000.5.1	184.58	-0.8424	0.264116	-3.18951	0.00142513	0.0287404	NA	NA	Pathogenesis-related protein STH-2 (AHRD V3.11 *** sp|P17642|PRS2_SOLTU),	GO:0005634,GO:0005737,GO:0006952,GO:0004864,GO:0009738,GO:0010427,GO:0038023,GO:0080163,GO:0009607	UPI000276B1A4
Solyc11g066090.1.1	150.457	-0.842122	0.190688	-4.41623	1.00438e-05	0.000457022	NA	NA	FYD (AHRD V3.3 *** AT3G12570.4)		NA
Solyc01g092950.3.1	734.826	-0.841671	0.192144	-4.38041	1.18454e-05	0.000525379	NA	NA	MADS-box protein (AHRD V3.3 *** A1BQ41_VITVI)	GO:0003700,GO:0005634,GO:0006355	NA
Solyc04g077360.3.1	211.347	-0.839624	0.173002	-4.85325	1.21455e-06	6.83109e-05	NA	NA	G-type lectin S-receptor-like serine/threonine-protein kinase (AHRD V3.3 *** A0A2G2WZY5_CAPBA)	GO:0004672,GO:0006468	NA
Solyc08g074740.3.1	250.027	-0.834649	0.192659	-4.33226	1.47587e-05	0.000630274	NA	NA	Poly [ADP-ribose] polymerase (AHRD V3.3 *** A0A2G3AGA5_CAPAN), Poly [ADP-ribose] polymerase 2 [Source:Projected from Arabidopsis thaliana (AT4G02390) UniProtKB/Swiss-Prot;Acc:Q11207]	GO:0003950
Solyc07g049655.1.1	1156.71	-0.830254	0.162396	-5.11251	3.17899e-07	2.06588e-05	NA	NA	Benzyl alcohol O-benzoyltransferase (AHRD V3.3 *** BEBT_TOBAC)	GO:0016747	NA
Solyc04g007070.3.1	1864.86	-0.830194	0.260199	-3.19061	0.00141972	0.0286791	NA	NA	Disease resistance protein (AHRD V3.3 *** A0A2U1N8H9_ARTAN),	GO:0043531,GO:0006952	UPI00027667C4
Solyc06g071810.1.1	840.231	-0.830154	0.273062	-3.04016	0.00236451	0.0425453	NA	NA	Receptor-like protein kinase (AHRD V3.3 *** Q8LP72_TOBAC)	GO:0004672,GO:0005524,GO:0006468	NA
Solyc12g044300.2.1	1196.03	-0.829181	0.168171	-4.93058	8.19878e-07	4.84494e-05	NA	NA	Malonate--CoA ligase (AHRD V3.3 *** A0A2G2Y8M1_CAPAN)	GO:0003824	NA
Solyc06g065440.1.1	352.013	-0.828617	0.191287	-4.3318	1.47898e-05	0.000630274	TF	C2H2	Zinc finger protein STOP1-like protein (AHRD V3.3 *** A0A2G2ZB75_CAPAN)		NA
Solyc03g005920.4.1	378.246	-0.827927	0.241686	-3.42563	0.000613369	0.0149695	NA	NA	Protein kinase domain (AHRD V3.3 *** A0A200QV19_9MAGN),	GO:0004672,GO:0005524,GO:0006468,GO:0005515
Solyc06g035960.3.1	188.549	-0.826839	0.179956	-4.59467	4.33444e-06	0.000213447	NA	NA	Oxalate--CoA ligase (AHRD V3.3 *** A0A1U8FIW0_CAPAN),	GO:0003824,GO:0016874	UPI0002765F3A
Solyc04g074080.3.1	716.734	-0.825542	0.165123	-4.99954	5.74658e-07	3.52754e-05	NA	NA	WW domain-containing protein (AHRD V3.3 *** A0A2U1LGX7_ARTAN),	GO:0005515,	UPI000276738D
Solyc08g066310.3.1	194.607	-0.824257	0.270317	-3.04922	0.00229434	0.0417426	NA	NA	Receptor-like protein kinase (AHRD V3.3 *-* A0A2D1PG71_9ROSI)	GO:0004672,GO:0005524,GO:0006468	NA
Solyc04g018110.1.1	1099.56	-0.823457	0.231089	-3.56337	0.000366121	0.0100164	NA	NA	Calmodulin-like protein (AHRD V3.3 *** T2C5E7_BRAJU)	GO:0005509	NA
Solyc04g072900.1.1	707.353	-0.820244	0.168817	-4.85878	1.18112e-06	6.67694e-05	TF	AP2/ERF-ERF	dehydration-responsive element binding protein 3	GO:0003700,GO:0006355	NA
Solyc05g053090.2.1	157.634	-0.818255	0.262715	-3.11461	0.00184191	0.0354005	TF	GRAS	Transcription factor GRAS (AHRD V3.3 *** A0A200R547_9MAGN)		NA
Solyc05g005460.3.1	690.497	-0.817015	0.172922	-4.72475	2.304e-06	0.000120133	NA	NA	D.1,	GO:0008270,GO:0016491,GO:0004791,GO:0009507,GO:0009536,GO:0016628,GO:0102978,
Solyc01g006520.3.1	483.277	-0.811842	0.204639	-3.96719	7.27257e-05	0.00249861	NA	NA	Receptor-like protein kinase (AHRD V3.3 *** A0A2U1PPA0_ARTAN)	GO:0004672,GO:0005524,GO:0006468	NA
Solyc10g085610.2.1	278.109	-0.809277	0.238929	-3.3871	0.000706351	0.0167588	NA	NA	Calmodulin-binding family protein, putative, expressed (AHRD V3.3 *** Q2QXN6_ORYSJ)		NA
Solyc07g049645.1.1	1209.67	-0.808573	0.166757	-4.8488	1.24213e-06	6.96848e-05	NA	NA	Benzyl alcohol O-benzoyltransferase (AHRD V3.3 *** BEBT_TOBAC)	GO:0016747	NA
Solyc06g069850.3.1	177.847	-0.808111	0.239377	-3.3759	0.000735757	0.0172952	TF	MYB	R2R3MYB transcription factor 30,	GO:0005634,GO:0043565,GO:0030154,GO:0044212,	UPI0002766D2E
Solyc08g078870.3.1	434.47	-0.805158	0.265673	-3.03064	0.00244037	0.043507	NA	NA	Bifunctional inhibitor/lipid-transfer protein/seed storage 2S albumin superfamily protein (AHRD V3.3 *** A0A2U1PU47_ARTAN)		NA
Solyc08g076400.3.1	161.048	-0.803813	0.193852	-4.14653	3.37548e-05	0.00129862	TF	GARP-G2-like	Homeodomain-like superfamily protein (AHRD V3.3 *-* A0A2U1QD82_ARTAN),	GO:0003677,GO:0005634,GO:0006355,GO:0044212,GO:0000976,GO:0010158,	UPI000276BEBD
Solyc03g007920.4.1	263.195	-0.803369	0.206278	-3.8946	9.83628e-05	0.00321967	NA	NA	Glutaminyl-peptide cyclotransferase (AHRD V3.3 *** A0A1U8FZB4_CAPAN),	GO:0016603,GO:0017186	UPI0002BCB374
Solyc11g065930.4.1	618.523	-0.80257	0.160029	-5.01514	5.29947e-07	3.28953e-05	NA	NA	Xanthine dehydrogenase (AHRD V3.11 *** tr|A0A2G2VNZ2|A0A2G2VNZ2_CAPBA)		NA
Solyc03g111550.4.1	750.787	-0.802514	0.170301	-4.71233	2.44895e-06	0.000126501	NA	NA	GDSL esterase/lipase (AHRD V3.3 *** A0A2G3CCU4_CAPCH),	GO:0016788	UPI0002BC97F2
Solyc10g075107.1.1	30562.7	-0.80106	0.167439	-4.78419	1.71677e-06	9.27892e-05	NA	NA	Non-specific lipid-transfer protein (AHRD V3.3 *** Q4A1N1_SOLLC)		NA
Solyc05g055910.4.1	225.479	-0.800005	0.193836	-4.12723	3.67165e-05	0.00139561	NA	NA	Vacuolar protein sorting-associated protein (DUF946) (AHRD V3.3 *** Q9FND1_ARATH),	GO:0006952,
Solyc04g150164.1.1	127.987	-0.79905	0.217132	-3.68001	0.000233223	0.00682724	NA	NA	Cytochrome P450 (AHRD V3.3 *-* A0A200Q069_9MAGN)	GO:0005506,GO:0016705,GO:0020037,GO:0055114	NA
Solyc11g012840.2.1	494.418	-0.798294	0.26028	-3.06706	0.00216177	0.0398875	TR	TRAF	BTB/POZ domain-containing protein (AHRD V3.3 *** A0A2G3CLU5_CAPCH)	GO:0005515	NA
Solyc04g082360.2.1	214.276	-0.79663	0.182496	-4.36518	1.27016e-05	0.00055301	NA	NA	F-box protein (AHRD V3.3 *** A0A2I0VRX1_9ASPA)		NA
Solyc10g081570.3.1	408.646	-0.795498	0.250418	-3.17668	0.00148973	0.0298216	NA	NA	Marmande		NA
Solyc01g066430.3.1	313.935	-0.794844	0.234539	-3.38896	0.000701581	0.0167135	NA	NA	RING-H2 finger protein ATL2-like (AHRD V3.3 *** A0A2I4E8K9_9ROSI),	GO:0016021,	UPI0002762967
Solyc00g500362.1.1	150.051	-0.794749	0.250308	-3.17509	0.00149792	0.0299044	NA	NA	Ribosomal protein L5 (AHRD V3.3 *** A0A290WL59_SOLLC)	GO:0003735,GO:0005622,GO:0005840,GO:0006412	NA
Solyc03g083560.1.1	394.469	-0.790839	0.180657	-4.37757	1.20012e-05	0.000529773	NA	NA	Protein EXORDIUM-like 7 (AHRD V3.3 *** A0A2G2X692_CAPBA)		NA
Solyc07g061935.1.1	353.116	-0.790248	0.176901	-4.46717	7.9262e-06	0.000369778	NA	NA	C2 domain-containing protein (AHRD V3.3 *-* A0A2G2Z4M9_CAPAN)		NA
Solyc04g005690.4.1	2292.04	-0.7895	0.141279	-5.58823	2.294e-08	1.89683e-06	NA	NA	SWAP (Suppressor-of-White-APricot)/surp domain-containing protein (AHRD V3.3 *** F4HW92_ARATH),	GO:0003723,GO:0006396,GO:0045292,GO:0005515
Solyc11g071830.2.1	86.1803	-0.789431	0.241491	-3.26899	0.00107933	0.0231764	NA	NA	DnaJ protein like (AHRD V3.3 *** A0A2I0X6P9_9ASPA)	GO:0031072,GO:0051082	NA
Solyc10g079420.1.1	1136.99	-0.781766	0.204121	-3.82992	0.000128185	0.00411677	NA	NA	Calcium-dependent protein kinase (AHRD V3.3 *-* CDPK_DAUCA)	GO:0005509	NA
Solyc05g023995.1.1	451.354	-0.778921	0.235443	-3.30831	0.000938596	0.020896	NA	NA	Unknown protein		NA
Solyc09g075860.3.1	2611.85	-0.776056	0.175411	-4.42422	9.67914e-06	0.000442247	NA	NA	Lipoxygenase (AHRD V3.3 *** K4CVG3_SOLLC), Linoleate 9S-lipoxygenase 5 [Source:Projected from Arabidopsis thaliana (AT3G22400) UniProtKB/Swiss-Prot;Acc:Q9LUW0]	GO:0046872,GO:0016702,GO:0016491,GO:0005515,GO:0055114
Solyc09g098340.3.1	304.628	-0.771905	0.234372	-3.29351	0.000989454	0.0216518	NA	NA	aspartic proteinase-like protein 2 (AHRD V3.3 *** A0A2G2ZT59_CAPAN),	GO:0004190,GO:0006508,GO:0030163,	UPI000276C173
Solyc10g083140.1.1	230.685	-0.771837	0.187458	-4.11738	3.83202e-05	0.0014491	NA	NA	hypothetical protein (AHRD V3.3 *-* AT5G06270.2)		NA
Solyc01g100200.3.1	466.569	-0.771836	0.186104	-4.14733	3.3637e-05	0.00129634	TF	GRAS	gras4, GRAS4 [Source:UniProtKB/TrEMBL;Acc:Q00LP5]	GO:0005634,GO:0043565,GO:0003700,GO:0006355,	UPI0000E583DC
Solyc03g114860.4.1	214.306	-0.771677	0.179567	-4.29743	1.72788e-05	0.000718383	NA	NA	alpha-1,4-glucan-protein synthase [UDP-forming] 2-like (AHRD V3.3 *** A0A2G3A1X9_CAPAN), UDP-arabinopyranose mutase, Pollen wall morphogenesi [Source: Projected from Oryza sativa (Os07g0604800)]	GO:0016866,GO:0071669,	UPI0002BCB282
Solyc01g111280.3.1	151.419	-0.769112	0.227828	-3.37584	0.000735902	0.0172952	TF	CSD	Cold-shock protein (AHRD V3.3 *-* A0A200RAC1_9MAGN)	GO:0003676,GO:0008270	NA
Solyc11g008630.3.1	3384.58	-0.768623	0.116311	-6.60833	3.88689e-11	4.83897e-09	NA	NA	HXXXD-type acyl-transferase family protein (AHRD V3.3 *** A0A2U1LG13_ARTAN)	GO:0016747	NA
Solyc05g043330.3.1	1157.33	-0.76781	0.138469	-5.545	2.93957e-08	2.37741e-06	NA	NA	GDSL esterase/lipase (AHRD V3.3 *** A0A2G2Z312_CAPAN),	GO:0016021,GO:0016788	UPI00027666E5
Solyc02g077100.3.1	703.959	-0.765042	0.177376	-4.31312	1.6097e-05	0.000679445	NA	NA	Phospholipase A1-IIgamma (AHRD V3.3 *** A0A2U1NY06_ARTAN)	GO:0006629	NA
Solyc05g010040.2.1	428.825	-0.763765	0.221328	-3.45082	0.000558877	0.0138998	NA	NA	Unknown protein		NA
Solyc02g032860.3.1	1856.48	-0.762655	0.247931	-3.07608	0.00209741	0.0389568	NA	NA	5'-adenylylsulfate reductase 1, chloroplastic (AHRD V3.3 *** A0A2G3D220_CAPCH),	GO:0005623,GO:0045454,GO:0003824,GO:0019419,GO:0016671,GO:0019379,GO:0004604	UPI000276756E
Solyc03g121540.3.1	267.174	-0.761196	0.210321	-3.61921	0.000295504	0.00838459	NA	NA	beta-galactosidase 3, Beta-galactosidase [Source:UniProtKB/TrEMBL;Acc:Q9ZP11]	GO:0005975,GO:0004553,GO:0005618,GO:0005773,GO:0030246,GO:0004565,GO:0016787,GO:0016798,GO:0008152	UPI00000A7AD3
Solyc07g055810.3.1	1530.74	-0.759219	0.20854	-3.64064	0.000271962	0.00778641	NA	NA	LRR.1,	GO:0016021,GO:0004672,GO:0046777,GO:0005524,GO:0006468,GO:0005886,GO:0004674,GO:0005515	UPI000276AC3E
Solyc11g072990.1.1	1319.98	-0.758928	0.15966	-4.7534	2.00027e-06	0.000106297	NA	NA	3-ketoacyl-CoA synthase (AHRD V3.3 *** A0A2G3BA46_CAPCH)	GO:0006633,GO:0016020,GO:0016747	NA
Solyc05g014190.4.1	969.904	-0.758762	0.161293	-4.70424	2.54815e-06	0.000130449	NA	NA	CAAX amino terminal protease family protein Chr3:9530842-9532397 FORWARD LENGTH=322 201606 (AHRD V3.11 *** AT3G26085.2),	GO:0016020,GO:0004222,GO:0071586
Solyc09g014990.4.1	123.596	-0.758092	0.245945	-3.08237	0.00205361	0.0383064	TF	WRKY	WRKY transcription factor 33, WRKY33 [Source:Projected from Arabidopsis thaliana (AT2G38470) UniProtKB/TrEMBL;Acc:A0A384L4W4]	GO:0043565,GO:0006355,GO:0003700
Solyc06g075690.3.1	94.8256	-0.756618	0.243581	-3.10622	0.00189494	0.0361999	NA	NA	auxin-regulated protein AF416289, Auxin-regulated protein [Source:UniProtKB/TrEMBL;Acc:Q945F5]	GO:0016020,GO:0005886,GO:0051258,GO:0051302,GO:0090708,GO:2000067,GO:0031234,	UPI000009D57F
Solyc02g080010.3.1	422.971	-0.752474	0.239827	-3.13757	0.00170355	0.033202	NA	NA	Cysteine-rich receptor-like protein kinase 10 (AHRD V3.11 *** tr|A0A2G2XFS8|A0A2G2XFS8_CAPBA)		NA
Solyc07g043590.3.1	797.103	-0.747142	0.18569	-4.0236	5.73164e-05	0.00204201	NA	NA	Polyamine oxidase 3 (AHRD V3.3 *** A0A2G3BYY2_CAPCH),	GO:0005777,GO:0016491,GO:0006598,GO:0046592,GO:0055114	UPI000276C5DB
Solyc05g010420.2.1	16602.6	-0.745293	0.199155	-3.74229	0.000182354	0.00553558	NA	NA	S-adenosylmethionine decarboxylase	GO:0004014,GO:0006597,GO:0008295	NA
Solyc09g061840.5.1	506.76	-0.743113	0.156306	-4.75424	1.99199e-06	0.000106112	NA	NA	3-ketoacyl-CoA thiolase peroxisomal-like (AHRD V3.11 *** tr|A0A2K3P5R8|A0A2K3P5R8_TRIPR),	GO:0016746,GO:0016747,
Solyc01g079950.4.1	152.073	-0.740852	0.22753	-3.25606	0.0011297	0.0239222	NA	NA	Eukaryotic aspartyl protease family protein (AHRD V3.11 *** tr|A0A2U1ML86|A0A2U1ML86_ARTAN),	GO:0004190,GO:0006508,
Solyc02g087110.3.1	1056.07	-0.740577	0.204199	-3.62673	0.000287029	0.00817553	NA	NA	Alpha-dioxygenase (AHRD V3.3 *** Q5GQ66_PEA),	GO:0020037,GO:0004601,GO:0006979,GO:0016491,GO:0006631,GO:0006633,GO:0098869,GO:0031408,	UPI0002767D45
Solyc10g086240.2.1	1279.11	-0.740162	0.117098	-6.32086	2.60108e-10	2.92589e-08	NA	NA	Glycosyltransferase (AHRD V3.3 *** A0A1Q3DDP0_CEPFO)	GO:0016758	NA
Solyc09g010550.4.1	291.251	-0.739991	0.17476	-4.23433	2.29236e-05	0.000916944	TR	Others	dentin sialophosphoprotein-like protein (AHRD V3.3 *-* AT5G02520.2),
Solyc07g052430.3.1	147.397	-0.737399	0.225548	-3.26937	0.00107786	0.0231673	NA	NA	transmembrane protein 97-like (AHRD V3.3 *** A0A2I4FME0_9ROSI),Pfam:PF10914,	GO:0016021,	UPI000276B823
Solyc05g010425.1.1	2140.62	-0.73672	0.193425	-3.80881	0.000139635	0.0044331	NA	NA	S-adenosylmethionine decarboxylase (AHRD V3.3 *-* Q6KC47_PRUPE)		NA
Solyc08g079300.3.1	115.793	-0.736344	0.245778	-2.99597	0.00273573	0.0466695	NA	NA	Cytochrome P450 (AHRD V3.3 *** A0A1U9X605_THAGA),	GO:0016021,GO:0005506,GO:0004497,GO:0020037,GO:0016020,GO:0016709,GO:0016705,GO:0055114	UPI000276B0FD
Solyc04g039980.3.1	175.519	-0.735267	0.240863	-3.05263	0.00226842	0.041373	NA	NA	Disease resistance protein (TIR-NBS-LRR class) (AHRD V3.3 *-* F4I270_ARATH)		NA
Solyc06g065670.4.1	880.048	-0.735217	0.182434	-4.03004	5.57677e-05	0.00199324	NA	NA	Pleiotropic drug resistance protein 4 (AHRD V3.3 *** A0A2G2WKR5_CAPBA),	GO:0005524,GO:0016020,GO:0140359
Solyc08g007280.2.1	123.55	-0.730792	0.2401	-3.0437	0.00233689	0.0422739	NA	NA	Unknown protein		NA
Solyc10g008650.3.1	2598.16	-0.728207	0.168402	-4.32422	1.53075e-05	0.000649803	NA	NA	HXXXD-type acyl-transferase family protein (AHRD V3.11 *** tr|A0A2U1NMZ6|A0A2U1NMZ6_ARTAN)	GO:0016747	NA
Solyc01g094700.5.1	2755.01	-0.725494	0.187508	-3.86914	0.000109221	0.00356981	NA	NA	Glycerol-3-phosphate acyltransferase, expressed (AHRD V3.11 *** tr|D8L9N9|D8L9N9_WHEAT),	GO:0016021,GO:0016746,GO:0016791,GO:0016020,GO:0010143,GO:0090447,	UPI0002768B56
Solyc05g051425.3.1	170.166	-0.720764	0.209384	-3.44231	0.000576762	0.0142646	NA	NA	Dihydrofolate reductase-like protein (AHRD V3.11 *** tr|A0A2K3MS55|A0A2K3MS55_TRIPR)		NA
Solyc01g103590.4.1	166.372	-0.720403	0.219229	-3.28607	0.00101594	0.0220935	NA	NA	Lactoylglutathione lyase / glyoxalase (AHRD V3.3 *** A0A1Y1HY85_KLENI),
Solyc01g109880.3.1	990.08	-0.720379	0.218335	-3.29942	0.000968849	0.0212782	TF	bZIP	BZIP transcription factor (AHRD V3.3 *** Q8GTZ1_CAPCH), BZIP transcription factor [Source:UniProtKB/TrEMBL;Acc:C0KYN1]	GO:0005634,GO:0043565,GO:0006355,GO:0003700,GO:0044212,GO:0045893,GO:0000976	UPI000195F754
Solyc12g088050.2.1	544.08	-0.716799	0.166697	-4.30001	1.70788e-05	0.000711404	NA	NA	Rhamnogalacturonate lyase (AHRD V3.3 *** A0A200QXQ6_9MAGN)		NA
Solyc09g091660.3.1	5297.5	-0.71264	0.219229	-3.25067	0.00115133	0.0243218	NA	NA	Pleiotropic drug resistance protein (AHRD V3.3 *** C8CA13_CUCSA)	GO:0016020	NA
Solyc08g006150.3.1	493.848	-0.711519	0.223411	-3.18479	0.00144859	0.0291031	NA	NA	Gamma-glutamylcyclotransferase (AHRD V3.3 *** A0A2G2W469_CAPBA), Gamma-glutamylcyclotransferase [Source:UniProtKB/TrEMBL;Acc:K4CIA4]	GO:0005737,GO:0003839,GO:0006751	UPI000276BE59
Solyc01g111800.4.1	114.672	-0.709968	0.220308	-3.22261	0.00127026	0.0261608	NA	NA	Polyamine transporter PU.1,	GO:0016020,GO:0055085,GO:0022857
Solyc03g114020.3.1	622.905	-0.708621	0.236732	-2.99335	0.0027593	0.0469993	NA	NA	D-ribose-binding periplasmic protein (AHRD V3.3 *** A0A2P5CJ45_PARAD),		UPI0002767FE6
Solyc07g055740.1.1	3436.7	-0.70616	0.213482	-3.30782	0.000940262	0.0208989	NA	NA	strictosidine synthase	GO:0009058,GO:0016844	NA
Solyc12g096900.2.1	1899.66	-0.705537	0.132657	-5.3185	1.04625e-07	7.57673e-06	NA	NA	Disease resistance protein (TIR-NBS-LRR class) family (AHRD V3.3 *-* A0A2U1LJH5_ARTAN)	GO:0005515,GO:0007165	NA
Solyc12g006120.3.1	151.423	-0.705521	0.215952	-3.26702	0.00108686	0.0232621	TF	NF-YB	Nuclear transcription factor Y subunit B (AHRD V3.3 *-* A0A2G2X323_CAPBA)		NA
Solyc02g069260.3.1	1909.38	-0.704805	0.156351	-4.50785	6.54866e-06	0.000310746	NA	NA	Argonaute2a, AGO2A2 [Source:UniProtKB/TrEMBL;Acc:K4B7Q8]	GO:0003676,GO:0031047,GO:0090502,GO:0005737,GO:0003723,GO:0004521,GO:0051607,GO:0005515,GO:1990904,GO:0035194	UPI0002767EE9
Solyc04g079680.4.1	1115	-0.703192	0.176143	-3.99217	6.54713e-05	0.0022884	NA	NA	Cytochrome P450 (AHRD V3.3 *** A0A2U1M7T5_ARTAN),	GO:0005506,GO:0004497,GO:0020037,GO:0016020,GO:0016709,GO:0016705,GO:0042343,GO:0055114	UPI00027671BA
Solyc09g074640.3.1	604.636	-0.696045	0.153566	-4.53254	5.82773e-06	0.000279529	TF	C3H	Zinc finger transcription factor 54,	GO:0046872	UPI000276B591
Solyc10g009110.1.1	302.442	-0.695961	0.232666	-2.99125	0.00277837	0.0471068	TF	AP2/ERF-ERF	ethylene response factor F.5	GO:0003700,GO:0006355	NA
Solyc10g008270.3.1	635.668	-0.695664	0.150338	-4.62732	3.70419e-06	0.000185293	TF	bHLH	bHLH transcription factor 094,	GO:0003700,GO:0000977,GO:0046983,GO:0008134,GO:0006357,GO:0090575	UPI000276B7AE
Solyc01g105800.4.1	842.304	-0.694975	0.164825	-4.21645	2.48176e-05	0.000988581	NA	NA	MADS-box protein JOINTLESS (AHRD V3.3 *** A0A2G3AWN8_CAPCH)	GO:0003700,GO:0005634,GO:0006355	NA
Solyc05g005130.3.1	389.039	-0.688021	0.211864	-3.24747	0.00116435	0.0245266	NA	NA	Prf (AHRD V3.3 *-* Q9LLD0_SOLLC)	GO:0043531	NA
Solyc05g016230.3.1	548.68	-0.686214	0.215311	-3.18709	0.00143713	0.0288991	NA	NA	Protein BREAST CANCER SUSCEPTIBILITY 1-like protein (AHRD V3.3 *** A0A1J3EMZ5_NOCCA),	GO:0046872,GO:0045944,GO:0004842,GO:0006281,GO:0005886,GO:0006974,GO:0000724,GO:0031436,GO:0035066,GO:0035067,GO:0045717,GO:0070531,GO:0071158,	UPI0002766E40
Solyc03g019760.4.1	1432.1	-0.684043	0.141325	-4.84021	1.29704e-06	7.25818e-05	NA	NA	ABC transporter G family member .1, ABC transporter G family member 11 [Source:Projected from Arabidopsis thaliana (AT1G17840) UniProtKB/Swiss-Prot;Acc:Q8RXN0]	GO:0005524,GO:0016020,GO:0140359
Solyc11g011190.1.1	428.366	-0.683703	0.183689	-3.72206	0.000197604	0.00592543	NA	NA	Exostosin-like protein (AHRD V3.3 *** A0A2U1NB95_ARTAN)	GO:0006486,GO:0016757	NA
Solyc00g500312.1.1	150.323	-0.682443	0.222661	-3.06494	0.00217712	0.0400706	NA	NA	Cytochrome b (AHRD V3.3 *-* A0A2G3ARK2_CAPCH)		NA
Solyc03g122340.3.1	807.832	-0.679329	0.139186	-4.88072	1.05698e-06	6.09967e-05	NA	NA	lipoxygenase D, Lipoxygenase [Source:UniProtKB/TrEMBL;Acc:K4BN32]	GO:0046872,GO:0016702,GO:0016491,GO:0031408,GO:0006629,GO:0006631,GO:0006633,GO:0051213,GO:0005515,GO:0055114	UPI00027659EC
Solyc12g040460.2.1	191.071	-0.679072	0.177615	-3.82328	0.000131688	0.00420492	NA	NA	transmembrane protein%2C putative (Protein of unknown function%2C DUF599) (AHRD V3.3 *** AT3G18215.1)		NA
Solyc05g008300.4.1	320.779	-0.678578	0.211951	-3.20157	0.0013668	0.0277873	NA	NA	Multicopper oxidase LPR1 (AHRD V3.11 *-* tr|A0A2G2VKE3|A0A2G2VKE3_CAPBA)		NA
Solyc05g012210.4.1	232.008	-0.678566	0.227988	-2.97632	0.00291733	0.0491246	NA	NA	Ninja-family protein AFP3 (AHRD V3.3 *** A0A2G3CFM6_CAPCH),	GO:0007165,	UPI000532B405
Solyc09g098530.5.1	879.558	-0.67467	0.117615	-5.73626	9.67881e-09	8.34562e-07	NA	NA	phosphoribosylformylglycinamidine synthase Chr2:17968910-17970822 REVERSE LENGTH=437 201606 (AHRD V3.11 *** AT2G43235.1),	GO:0016021,	UPI000276C36B
Solyc04g064870.3.1	440.024	-0.672225	0.155835	-4.3137	1.60544e-05	0.000678943	NA	NA	Pathogen-related protein (AHRD V3.3 *** A0A1U8GE43_CAPAN),		UPI0002766642
Solyc08g005450.3.1	1589.59	-0.671436	0.137683	-4.87668	1.07885e-06	6.19036e-05	NA	NA	CAX-interacting protein 4 (AHRD V3.3 *-* A0A2G3ANM6_CAPAN)		NA
Solyc01g006870.4.1	923.548	-0.67064	0.118312	-5.6684	1.44137e-08	1.23323e-06	NA	NA	Polyketide cyclase/dehydrase/lipid transport superfamily protein (AHRD V3.3 *** F4K3U5_ARATH),	GO:0008289,GO:0051087,GO:0051259,GO:0001671,GO:0044571
Solyc01g100530.3.1	959.265	-0.668363	0.166529	-4.01348	5.98302e-05	0.00211795	NA	NA	Arm repeat superfamily protein (AHRD V3.3 *** A0A2K3NTC9_TRIPR),		UPI0002BCA0B5
Solyc05g054340.5.1	189.881	-0.667165	0.186679	-3.57386	0.000351753	0.00965905	NA	NA	Plant resistance protein (AHRD V3.11 *** tr|O81136|O81136_SOLLC),	GO:0043531,GO:0006952,	UPI0002766AD8
Solyc10g008660.3.1	2411.54	-0.667074	0.136607	-4.88316	1.04399e-06	6.04043e-05	NA	NA	HXXXD-type acyl-transferase family protein (AHRD V3.11 *** tr|A0A2U1NMZ6|A0A2U1NMZ6_ARTAN)	GO:0016747	NA
Solyc04g078140.3.1	339.894	-0.666852	0.210992	-3.16056	0.00157468	0.0311563	NA	NA	cytochrome b5 (AHRD V3.3 *** A0A2I4FQJ5_9ROSI),	GO:0016021,GO:0046872,GO:0020037,	UPI0002766867
Solyc01g111020.3.1	2442.84	-0.659367	0.175686	-3.7531	0.000174663	0.00532398	NA	NA	Pentatricopeptide repeat-containing protein MRL1, chloroplastic (AHRD V3.3 *** A0A2G2W9F4_CAPBA), Pentatricopeptide repeat-containing protein MRL1, chloroplastic [Source:Projected from Arabidopsis thaliana (AT4G34830) UniProtKB/Swiss-Prot;Acc:Q0WLC6]	GO:0005739,GO:0009507,GO:0048255,GO:0005515,	UPI0002769187
Solyc11g045250.1.1	351.737	-0.658861	0.201185	-3.2749	0.00105699	0.0228294	NA	NA	Peptidase M28 (AHRD V3.3 *** A0A2U1PM28_ARTAN)		NA
Solyc08g080130.3.1	423.933	-0.657322	0.15408	-4.26611	1.98914e-05	0.000810484	NA	NA	phospholipase PLDb1, Phospholipase D [Source:UniProtKB/TrEMBL;Acc:K4CP13]	GO:0016020,GO:0005509,GO:0003824,GO:0016042,GO:0004630,GO:0046470,GO:0070290,GO:0046872,GO:0016787	UPI000276B700
Solyc12g006520.3.1	1018.19	-0.657144	0.180563	-3.63942	0.000273248	0.00781314	NA	NA	Terpene cyclase/mutase family member (AHRD V3.11 *** tr|A0A2G3BN05|A0A2G3BN05_CAPCH)		NA
Solyc02g093860.3.1	602.528	-0.654911	0.181645	-3.60544	0.000311621	0.00875225	NA	NA	Lysine histidine transporter-like.1		NA
Solyc12g094660.2.1	356.376	-0.653607	0.167499	-3.90215	9.53425e-05	0.00315813	NA	NA	Disease resistance protein (AHRD V3.3 *** A0A2U1Q8K0_ARTAN)	GO:0043531	NA
Solyc02g085730.3.1	2611.02	-0.649246	0.152093	-4.26875	1.96574e-05	0.000803705	NA	NA	allene oxide cyclase, Allene oxide cyclase [Source:UniProtKB/TrEMBL;Acc:Q9LEG5]	GO:0009507,GO:0009695,GO:0016853,GO:0046423,GO:0009536,GO:0007623,GO:0009416,GO:0009611,GO:0009625,GO:0009637,GO:0009646,GO:0009651,GO:0009723,GO:0009734,GO:0009737,GO:0009751,GO:0009753,GO:0009864,GO:0009908,GO:0010038,GO:0010114,GO:0010218,GO:0033274,GO:0042542,GO:0048573,GO:0050832,GO:0080186,GO:1900367	UPI0000041AC5
Solyc05g006340.3.1	304.218	-0.645546	0.197673	-3.26573	0.00109183	0.0233316	NA	NA	Transducin/WD40 repeat-like superfamily protein (AHRD V3.3 *** A0A2U1QGB4_ARTAN),	GO:0005515	UPI00027673C6
Solyc11g010810.1.1	975.441	-0.644664	0.130721	-4.93161	8.15537e-07	4.83217e-05	NA	NA	UDP-glycosyltransferase 91.1	GO:0016758	NA
Solyc01g005670.3.1	138.333	-0.644164	0.207161	-3.10948	0.00187417	0.0359086	NA	NA	BTB/POZ domain-containing protein (AHRD V3.3 *** A0A2I0X876_9ASPA),		UPI0002761CD6
Solyc01g079350.3.1	829.891	-0.643834	0.129423	-4.97467	6.53603e-07	3.93708e-05	NA	NA	HIT zinc finger and PAPA-1-like domain-containing protein (AHRD V3.3 *-* F4I548_ARATH),	GO:0006338,GO:0031011	UPI0002761B47
Solyc03g031760.5.1	944.148	-0.642447	0.128619	-4.99494	5.8853e-07	3.60271e-05	TF	HB-HD-ZIP	Homeobox-leucine zipper protein ROC2 (AHRD V3.11 *** tr|A0A2I0WMP2|A0A2I0WMP2_9ASPA),	GO:0008289,
Solyc05g054350.3.1	1152.47	-0.639979	0.19756	-3.23941	0.00119776	0.0250164	NA	NA	Epoxide hydrolase (AHRD V3.3 *** Q41414_SOLTU),	GO:0003824,	UPI0002766AD9
Solyc00g500260.1.1	231.243	-0.637274	0.206028	-3.09314	0.00198048	0.0374048	NA	NA	Cytochrome b (AHRD V3.3 *-* A0A2G3ARK2_CAPCH)		NA
Solyc04g080060.3.1	282.947	-0.636807	0.179576	-3.54618	0.000390865	0.0105372	NA	NA	APO protein 4, mitochondrial (AHRD V3.3 *** A0A1U8GKI3_CAPAN),	GO:0003723	UPI0002765657
Solyc12g044290.2.1	359.339	-0.636511	0.187125	-3.40153	0.000670092	0.016158	NA	NA	Malonate--CoA ligase (AHRD V3.3 *-* A0A2G3A3J5_CAPAN)	GO:0003824	NA
Solyc02g093050.3.1	322.05	-0.635506	0.204621	-3.10577	0.00189786	0.0362245	TF	WRKY	WRKY transcription factor 8, Probable WRKY transcription factor 15 [Source:Projected from Arabidopsis thaliana (AT2G23320) UniProtKB/Swiss-Prot;Acc:O22176]	GO:0005634,GO:0043565,GO:0006355,GO:0003700,GO:0044212,GO:0005516,GO:0010200,GO:0003677,GO:0000976	UPI0002768309
Solyc06g074110.3.1	279.354	-0.633492	0.200295	-3.16279	0.00156264	0.0309732	NA	NA	Transcription factor (AHRD V3.3 *** A0A2G2WMH3_CAPBA),	GO:0005634,GO:0006355,GO:0003700,GO:0046983,GO:0048364,	UPI00027663B2
Solyc10g077130.1.1	354.302	-0.630896	0.156497	-4.03136	5.5454e-05	0.00198845	NA	NA	calmodulin-binding protein 25-like (AHRD V3.3 *** A0A2I4GIE5_9ROSI)		NA
Solyc08g079100.3.1	644.083	-0.626137	0.14252	-4.39332	1.11633e-05	0.000501781	TF	C2C2-YABBY	CRABS CLAW 1b, YABBY3 [Source:UniProtKB/TrEMBL;Acc:K4CNR9]	GO:0005634,GO:0007275,GO:0009944,GO:0045165,GO:0010154,GO:0010158,GO:1902183,GO:2000024,GO:0003677,GO:0032502	UPI000276B0EC
Solyc04g072570.3.1	586.264	-0.626028	0.144243	-4.34008	1.42429e-05	0.000611674	NA	NA	Receptor-like kinase (AHRD V3.3 *** A0A0K9PIY0_ZOSMR),	GO:0004672,GO:0005524,GO:0006468,GO:0004675,GO:0005102,GO:0016020,GO:0016740,GO:0000166,GO:0016301,GO:0016310,GO:0007178,GO:0005515,GO:0098542
Solyc12g005980.2.1	1052.61	-0.625331	0.130968	-4.7747	1.79974e-06	9.68018e-05	NA	NA	WLM domain-containing protein/PUB domain-containing protein (AHRD V3.3 *** A0A1Q3B398_CEPFO)		NA
Solyc07g021550.3.1	352.218	-0.621388	0.172565	-3.60088	0.000317139	0.00889594	TF	HRT	Protein EFFECTOR OF TRANSCRIPTION 2 (AHRD V3.3 *** ET2_ARATH),	GO:0003677,GO:0006355,	UPI000276C9DD
Solyc08g081230.1.1	210.754	-0.620792	0.207536	-2.99125	0.00277837	0.0471068	NA	NA	BTB/POZ domain-containing protein (AHRD V3.3 *** A0A2G2XJN4_CAPBA)	GO:0051260	NA
Solyc09g065620.3.1	1624.41	-0.619377	0.174597	-3.54746	0.00038897	0.0105245	NA	NA	Chlorophyllase (AHRD V3.3 *** B6DX58_CITLI),Pfam:PF12740,	GO:0015996,GO:0047746,GO:0052689,GO:0050525,	UPI000276C731
Solyc03g115530.5.1	436.093	-0.617864	0.128605	-4.80436	1.55251e-06	8.47379e-05	TR	SNF2	SNF2 domain-containing protein / helicase domain-containing protein / HNH endonuclease domain-containing protein (AHRD V3.11 *** tr|F4K856|F4K856_ARATH),	GO:0005524,GO:0003676,GO:0004519,GO:0140658,
Solyc05g008980.2.1	217.035	-0.617145	0.200513	-3.07783	0.00208517	0.0388297	NA	NA	Protein kinase family protein (AHRD V3.3 *** A0A2U1MH78_ARTAN)	GO:0004672,GO:0005524,GO:0006468	NA
Solyc10g049970.2.1	271.478	-0.615206	0.199003	-3.09144	0.00199186	0.0375019	NA	NA	Kynurenine formamidase (AHRD V3.3 *** A0A1J3JDK4_NOCCA)	GO:0004061,GO:0019441	NA
Solyc09g091030.3.1	4247.8	-0.615046	0.202189	-3.04193	0.00235063	0.0424523	NA	NA	Beta-amylase (AHRD V3.3 *** Q1L5W8_NICLS), Beta-amylase [Source:Projected from Arabidopsis thaliana (AT3G23920) UniProtKB/TrEMBL;Acc:A0A178VNG4]	GO:0000272,GO:0016161,GO:0016787,GO:0016798,GO:0008152,GO:0005975,GO:0102229,GO:0005983,GO:0009414
Solyc06g007930.3.1	448.62	-0.611197	0.159138	-3.84066	0.000122702	0.00396945	NA	NA	Cytochrome b5 (AHRD V3.3 *** A0A1U8GY41_CAPAN),	GO:0016021,GO:0046872,GO:0020037,	UPI0002766337
Solyc03g044090.4.1	327.383	-0.61094	0.173911	-3.51294	0.000443184	0.0116916	NA	NA	BTB domain-containing protein/NPH3 domain-containing protein (AHRD V3.3 *** A0A1Q3ASI0_CEPFO),	,GO:0005515
Solyc11g011920.2.1	12618.2	-0.607914	0.180395	-3.36991	0.000751922	0.0174818	NA	NA	Glutamate decarboxylase (AHRD V3.3 *** B1Q3F1_SOLLC)	GO:0016831,GO:0019752,GO:0030170	NA
Solyc02g090380.4.1	449.171	-0.604075	0.168186	-3.59171	0.000328521	0.00915727	NA	NA	Disease resistance protein (CC-NBS-LRR class) family (AHRD V3.3 *** A0A1P8BE24_ARATH),	GO:0043531,GO:0050832
Solyc12g017960.1.1	339.637	-0.603298	0.195633	-3.08383	0.00204352	0.0381824	NA	NA	hypothetical protein (AHRD V3.3 *** AT2G44010.1)		NA
Solyc06g065330.4.1	692.395	-0.601001	0.157351	-3.81949	0.000133727	0.00425774	NA	NA	Receptor-like proteiny region, transmembrane domain-and RING domain-containing protein 2 (AHRD V3.3 *** A0A2G2WKE0_CAPBA),		UPI0002BC7DCA
Solyc09g082990.3.1	4719.6	-0.597653	0.127793	-4.67675	2.91461e-06	0.00014679	NA	NA	GDP-mannose-3',5'-epimerase (AHRD V3.3 *** A5JPK5_VITVI), GDP-mannose 3',5'-epimerase [Source:UniProtKB/TrEMBL;Acc:C6K2L0]	GO:0051287,GO:0047918,GO:0016853,GO:0003824,GO:0050662	UPI0001A955C0
Solyc07g018010.3.1	370.792	-0.593921	0.135591	-4.38025	1.18542e-05	0.000525379	TF	bHLH	bHLH transcription factor139,	GO:0046983	UPI000276C1CD
Solyc08g081830.3.1	275.134	-0.592323	0.18422	-3.21531	0.00130305	0.0267366	NA	NA	Intracellular protein transporter USO1-like protein (AHRD V3.3 *** A0A1P8BBF8_ARATH),		UPI000276C2C4
Solyc02g090430.3.1	1240.23	-0.592152	0.14701	-4.02797	5.62607e-05	0.00200763	NA	NA	MAP kinase kinase kinase 20,	GO:0032147,GO:0004672,GO:0005524,GO:0005737,GO:0006468,GO:0004674,GO:0023014,GO:0031098	UPI0002769244
Solyc02g150147.1.1	708.21	-0.588928	0.125538	-4.69125	2.71543e-06	0.000137698	NA	NA	S-adenosylmethionine decarboxylase (AHRD V3.3 *-* Q6KC47_PRUPE)		NA
Solyc02g089610.2.1	2160.93	-0.585675	0.162785	-3.59785	0.000320854	0.00898877	NA	NA	S-adenosylmethionine decarboxylase 2	GO:0004014,GO:0006597,GO:0008295	NA
Solyc08g077480.5.1	856.986	-0.584719	0.137456	-4.25386	2.1012e-05	0.000851236	NA	NA	FCS-Like Zinc finger 2 (AHRD V3.11 *-* sp|Q8VZM9|FLZ2_ARATH),		UPI000276C49E
Solyc02g088220.3.1	488.08	-0.584505	0.158569	-3.68612	0.000227698	0.00670092	NA	NA	Phosphate transporter PHO1-like protein 9 (AHRD V3.3 *** A0A2G3D9P5_CAPCH)	GO:0016021	NA
Solyc07g018070.4.1	463.511	-0.582496	0.144802	-4.0227	5.75343e-05	0.00204648	NA	NA	Double Clp-N motif-containing P-loop nucleoside triphosphate hydrolases superfamily protein (AHRD V3.3 *** A0A1P8B592_ARATH),	GO:0019538,	UPI000276C1D2
Solyc06g082990.4.1	249.067	-0.582315	0.161998	-3.59458	0.000324911	0.00909095	NA	NA	RNA-binding CR.1,	GO:0003723,GO:0005509
Solyc04g009550.3.1	301.306	-0.581502	0.161964	-3.59032	0.000330276	0.00919463	NA	NA	Protein TONNEAU 1b (AHRD V3.3 *** A0A1U8GVY3_CAPAN),	GO:0005515	UPI00027659FE
Solyc08g067260.5.1	2393.69	-0.576872	0.0990556	-5.82372	5.75516e-09	5.20548e-07	NA	NA	3-ketoacyl-CoA synthase (AHRD V3.11 *** tr|A0A1U8DS82|A0A1U8DS82_CAPAN), 3-ketoacyl-CoA synthase [Source:Projected from Arabidopsis thaliana (AT2G26250) UniProtKB/TrEMBL;Acc:A0A178VYA3]	GO:0016746,GO:0016747,GO:0016020,GO:0006633,	UPI0002BC8E7E
Solyc07g053600.3.1	644.17	-0.576527	0.136791	-4.21466	2.50159e-05	0.000993464	NA	NA	receptor-like protein kinase HS.1,	GO:0016021,GO:0004672,GO:0009506,GO:0046777,GO:0005524,GO:0006468,GO:0005886,GO:0004674,GO:0010468,GO:0045490,GO:0010102,GO:0050829,GO:0060866,GO:0010227,GO:0005515	UPI000276C00C
Solyc01g108010.3.1	496.284	-0.574187	0.145031	-3.95907	7.5243e-05	0.0025771	NA	NA	Endonuclease or glycosyl hydrolase (AHRD V3.3 *** A0A2U1M201_ARTAN),	GO:0005777,GO:0010468,GO:0004540,GO:1903231,	UPI0002768056
Solyc02g090110.3.1	195.156	-0.570526	0.186112	-3.06549	0.00217312	0.0400375	NA	NA	WAK-like kinase, Wall-associated receptor kinase-like 14 [Source:Projected from Arabidopsis thaliana (AT2G23450) UniProtKB/Swiss-Prot;Acc:Q8RY67]	GO:0016021,GO:0004672,GO:0005524,GO:0006468,GO:0005886,GO:0004674,GO:0007166,GO:0016020,GO:0016740,GO:0000166,GO:0016301,GO:0016310	UPI000276905D
Solyc11g010790.1.1	371.851	-0.569722	0.169663	-3.35797	0.000785183	0.018087	NA	NA	UDP-glycosyltransferase 91.1	GO:0016758	NA
Solyc07g056040.3.1	323.474	-0.568592	0.19012	-2.99071	0.00278334	0.0471551	NA	NA	CASP-like protein (AHRD V3.3 *** A0A2I4GR32_9ROSI),		UPI0002BC89B7
Solyc09g091860.4.1	291.442	-0.567565	0.171388	-3.31159	0.000927671	0.0207439	NA	NA	Poly(A) RNA polymerase GLD2 (AHRD V3.3 *-* A0A2I0VGJ9_9ASPA),
Solyc02g091030.4.1	910.056	-0.564112	0.137058	-4.11587	3.85717e-05	0.00145613	TF	NF-YC	Nuclear transcription factor Y subunit C-2 (AHRD V3.3 *-* A0A2G3D858_CAPCH),	GO:0003677,GO:0046982,
Solyc01g106360.3.1	724.183	-0.563867	0.177225	-3.18165	0.00146437	0.0293728	NA	NA	Fatty acid amide hydrolase (AHRD V3.3 *** A0A2G3BV42_CAPCH),	GO:0003824,GO:0004040,	UPI00027676EF
Solyc06g008610.3.1	462.777	-0.563406	0.153621	-3.6675	0.000244938	0.00712313	TF	WRKY	WRKY transcription factor 21,	GO:0005634,GO:0043565,GO:0006355,GO:0003700,GO:0003677	UPI000276690D
Solyc10g074890.2.1	349.252	-0.562033	0.162268	-3.4636	0.000532995	0.0133762	NA	NA	Protein kinase domain (AHRD V3.3 *** A0A200QIC0_9MAGN)	GO:0004672,GO:0006468	NA
Solyc07g053740.1.1	729.439	-0.561047	0.139016	-4.03583	5.44085e-05	0.00195729	TF	AP2/ERF-ERF	Ethylene Response Factor F.4	GO:0003700,GO:0006355	NA
Solyc01g109400.3.1	397.026	-0.557531	0.142917	-3.90109	9.57624e-05	0.00316258	NA	NA	Quinone reductase family protein (AHRD V3.3 *** A0A1Y1I2Y2_KLENI),	GO:0016491,GO:0055114,GO:0010181,GO:0003955	UPI00027689C9
Solyc03g098200.4.1	228.547	-0.555789	0.17303	-3.21211	0.00131766	0.0269616	TF	HB-HD-ZIP	Homeobox-leucine zipper protein HDG12 (AHRD V3.3 *** A0A2G2X830_CAPBA),	GO:0003677,GO:0006355,GO:0008289,GO:0000981
Solyc12g007170.4.1	1393.29	-0.554753	0.171305	-3.23839	0.00120207	0.0250827	NA	NA	Glyoxysomal fatty acid beta-oxidation multifunctional protein MFP-a (AHRD V3.11 *** tr|A0A2G3BNP7|A0A2G3BNP7_CAPCH)		NA
Solyc10g054840.2.1	775.738	-0.553611	0.178543	-3.10071	0.00193056	0.0366905	NA	NA	X-intrinsic protein 1.1	GO:0015267,GO:0016020,GO:0055085	NA
Solyc03g114810.3.1	550.061	-0.552603	0.132444	-4.17235	3.01469e-05	0.00117823	NA	NA	Hexosyltransferase (AHRD V3.3 *** A0A2G3A1X0_CAPAN), Hexosyltransferase [Source:UniProtKB/TrEMBL;Acc:K4BKY3]	GO:0016021,GO:0000139,GO:0016757,GO:0071555,GO:0047262,GO:0045489	UPI00027685A0
Solyc01g098760.4.1	2702.01	-0.552531	0.168026	-3.28837	0.00100768	0.0220002	NA	NA	Heavy metal-associated isoprenylated plant protein (AHRD V3.3 *-* A0A2R6PK24_ACTCH),	GO:0046872,GO:0061630,GO:0030001
Solyc05g053240.4.1	2495.94	-0.551511	0.0913586	-6.03677	1.57228e-09	1.59095e-07	TF	SBP	Squamosa promoter binding protein12b,	GO:0003677,GO:0005634
Solyc04g008300.1.1	290.813	-0.549143	0.149781	-3.66631	0.000246077	0.00714686	NA	NA	Protein kinase superfamily protein (AHRD V3.3 *** F4ID59_ARATH)		NA
Solyc08g006870.5.1	360.085	-0.548546	0.18332	-2.99228	0.002769	0.0470921	NA	NA	BTB/POZ domain-containing protein NPY1 (AHRD V3.11 *** tr|A0A2G2W4Q3|A0A2G2W4Q3_CAPBA), BTB/POZ domain-containing protein NPY1 [Source:Projected from Arabidopsis thaliana (AT4G31820) UniProtKB/Swiss-Prot;Acc:Q8H1D3]	GO:0099402,GO:0060918,GO:0005515,	UPI000276C240
Solyc07g005440.1.1	2382.78	-0.547859	0.126159	-4.3426	1.40807e-05	0.000608718	NA	NA	Non-specific serine/threonine protein kinase (AHRD V3.3 *** A0A2G2WAR5_CAPBA)	GO:0004672,GO:0005524,GO:0006468	NA
Solyc02g079640.3.1	687.249	-0.54198	0.149938	-3.61468	0.000300715	0.00847817	NA	NA	G-type lectin S-receptor-like serine/threonine-protein kinase (AHRD V3.3 *** A0A2G3A8X5_CAPAN),	GO:0016021,GO:0004672,GO:0005524,GO:0006468,GO:0048544	UPI0002768A47
Solyc02g085870.3.1	5585.09	-0.54073	0.132342	-4.08585	4.39163e-05	0.00162468	NA	NA	beta-ketoacyl-coenzyme A synthase, 3-ketoacyl-CoA synthase [Source:UniProtKB/TrEMBL;Acc:K4BB98]	GO:0016021,GO:0016746,GO:0016747,GO:0016020,GO:0006633,GO:0016740,GO:0102756	UPI00027675DA
Solyc04g005160.3.1	763.328	-0.539086	0.122918	-4.38572	1.15602e-05	0.000516479	NA	NA	6-phosphogluconate dehydrogenase, decarboxylating (AHRD V3.3 *** A0A1U8F1N4_CAPAN)	GO:0004616,GO:0006098,GO:0055114	NA
Solyc02g071920.3.1	192.438	-0.53898	0.176174	-3.05935	0.00221815	0.0406233	NA	NA	NOD26-like intrinsic protein 1.2,	GO:0016020,GO:0015267,GO:0055085
Solyc05g014790.3.1	1358.6	-0.535971	0.153165	-3.4993	0.000466482	0.0121341	NA	NA	Lipoxygenase (AHRD V3.3 *** K4BYJ7_SOLLC), Lipoxygenase [Source:UniProtKB/TrEMBL;Acc:K4BYJ7]	GO:0046872,GO:0016702,GO:0016491,GO:0031408,GO:0005515,GO:0055114	UPI00027666C1
Solyc05g055330.3.1	1490.57	-0.533993	0.135438	-3.94273	8.05607e-05	0.00272367	NA	NA	Pleiotropic drug resistance protein 2 (AHRD V3.3 *** A0A1U8GRL3_CAPAN),	GO:0016021,GO:0005524,GO:0005886,GO:0016020,GO:0055085,GO:0042626,GO:0140359	UPI0002767085
Solyc06g062780.4.1	1341.35	-0.533694	0.12187	-4.3792	1.19113e-05	0.000526856	NA	NA	Phospholipid-transporting ATPase (AHRD V3.3 *** A0A2G2WKW9_CAPBA),	GO:0016021,GO:0005524,GO:0000287,GO:0000166,GO:0016887,GO:0015914,GO:0005215,GO:0140326,
Solyc02g083900.3.1	3208.97	-0.532519	0.164064	-3.2458	0.00117122	0.0246478	NA	NA	Transformation/transcription domain associated protein (AHRD V3.3 *** A0A2K3NKS8_TRIPR),	GO:0005634,GO:0006355,GO:0005524,GO:0004674,GO:0000124,GO:0003712,GO:0035267,GO:0016573,GO:0016301,GO:0005515	UPI000276888D
Solyc02g092210.1.1	360.266	-0.531205	0.154748	-3.43271	0.00059757	0.0146646	NA	NA	Galactosyl transferase GMA12/MNN10 family protein (AHRD V3.3 *** A0A2U1NY56_ARTAN)	GO:0016021,GO:0016757	NA
Solyc11g010280.1.1	759.523	-0.510213	0.152559	-3.34436	0.000824714	0.0188409	NA	NA	Unknown protein		NA
Solyc01g107900.3.1	2206.05	-0.509843	0.148031	-3.44417	0.00057282	0.0141829	NA	NA	O-acyltransferase WSD1-like protein (AHRD V3.3 *** A0A2K3ND41_TRIPR),	GO:0005886,GO:0008374,GO:0004144,GO:0019432,GO:0047196,GO:0045017	UPI000276804B
Solyc02g085030.4.1	408.913	-0.507426	0.141555	-3.58466	0.00033752	0.00937273	NA	NA	Auxilin-like protein.1,
Solyc09g011170.3.1	1500.41	-0.506007	0.167269	-3.0251	0.00248548	0.0439922	NA	NA	Prf interactor 30137,	GO:0006355,GO:0003700,GO:0046983,GO:0005634,	UPI000276B13D
Solyc02g084230.3.1	391.5	-0.503872	0.154676	-3.25759	0.00112363	0.0238503	TF	BBR-BPC	GAGA-binding transcriptional activator (AHRD V3.3 *** H1ZN87_SOLLC)		NA
Solyc11g064850.2.1	325.179	-0.500137	0.164437	-3.04151	0.00235395	0.0424523	NA	NA	Hyp O-arabinosyltransferase-like protein (AHRD V3.3 *** AT5G13500.3)		NA
Solyc05g007140.3.1	1054.07	-0.498098	0.157625	-3.16002	0.00157756	0.0311854	NA	NA	Protein kinase 2B, chloroplastic (AHRD V3.3 *** A0A2G3B7X5_CAPCH),	GO:0004672,GO:0005524,GO:0006468,GO:0004674	UPI0002765A95
Solyc03g116140.3.1	436.824	-0.494663	0.151419	-3.26685	0.00108753	0.0232621	NA	NA	activating signal cointegrator.1,	GO:0005634,GO:0006355,GO:0008270,GO:0045893,GO:0003713	UPI0002768D34
Solyc05g018510.3.1	1804.81	-0.489669	0.162391	-3.01536	0.00256671	0.044786	NA	NA	ABC transporter-like (AHRD V3.3 *** A0A200PN89_9MAGN), PEC1 [Source:Projected from Arabidopsis thaliana (AT2G26910) UniProtKB/TrEMBL;Acc:A0A178VNA5]	GO:0016021,GO:0005524,GO:0005886,GO:0016020,GO:0055085,GO:0042626,GO:0042335,GO:0140359	UPI00027673F1
Solyc12g005340.3.1	398.726	-0.48929	0.155078	-3.15513	0.00160428	0.0316288	TF	GRAS	Transcription factor GRAS (AHRD V3.3 *** A0A200QMI2_9MAGN)		NA
Solyc03g115500.3.1	602.581	-0.488888	0.139966	-3.49289	0.000477815	0.0122835	NA	NA	Heparanase-like protein.1,	GO:0016020,GO:0009505,GO:0004566,GO:0016798	UPI0002768963
Solyc02g077560.3.1	784.477	-0.487218	0.148213	-3.28727	0.00101163	0.0220214	TF	B3-ARF	auxin response factor 3, Auxin response factor [Source:UniProtKB/TrEMBL;Acc:K4B8Y1]	GO:0003677,GO:0005634,GO:0006355,GO:0006351,GO:0009734,GO:0009725	UPI0002767D05
Solyc02g068990.3.1	285.405	-0.483865	0.149486	-3.23685	0.00120856	0.0251707	NA	NA	Unknown protein,	GO:0003676,	UPI0002767CF6
Solyc09g065560.3.1	524.667	-0.482212	0.129765	-3.71604	0.000202367	0.00605189	NA	NA	Sulfate transporter (AHRD V3.3 *** Q70BL1_BRAOL),	GO:0016021,GO:0015301,GO:0008271,GO:0015116,GO:0016020,GO:0009507,GO:0055085,GO:0008272	UPI000276C72B
Solyc04g007340.4.1	315.53	-0.481606	0.157567	-3.05651	0.00223931	0.0409769	NA	NA	hypothetical protein (DUF1639) (AHRD V3.3 *** AT1G25370.2),		UPI0002BC91E0
Solyc02g078030.3.1	393.751	-0.480214	0.150608	-3.1885	0.00143015	0.0288109	NA	NA	VQ motif-containing protein 4 (AHRD V3.3 *** A0A2G2XER5_CAPBA)		NA
Solyc02g081500.3.1	613.718	-0.476533	0.145477	-3.27567	0.00105412	0.0227895	NA	NA	Receptor kinase LRK10,	GO:0016021,GO:0004672,GO:0005524,GO:0006468	UPI0002767792
Solyc10g006480.2.1	5503.9	-0.474007	0.100638	-4.71004	2.47667e-06	0.000127339	NA	NA	Polyubiquitin (AHRD V3.3 *** F1SY21_MESCR)	GO:0005515	NA
Solyc11g007580.3.1	1719.05	-0.471227	0.136474	-3.45286	0.000554672	0.0138262	NA	NA	DNA demethylase 3		NA
Solyc11g065070.2.1	807.749	-0.469448	0.138335	-3.39356	0.000689898	0.0165635	NA	NA	Hydroxymethylglutaryl-CoA lyase, mitochondrial (AHRD V3.3 *** A0A2G3B9F8_CAPCH)	GO:0003824	NA
Solyc05g056460.5.1	555.234	-0.466564	0.149174	-3.12765	0.00176212	0.0340441	NA	NA	ABC transporter G family member 5 (AHRD V3.11 *-* tr|A0A2G2VD23|A0A2G2VD23_CAPBA),
Solyc01g107560.3.1	267.73	-0.463486	0.15246	-3.04006	0.00236533	0.0425453	NA	NA	Glycosyltransferase (AHRD V3.3 *** A0A2G2W4I0_CAPBA), Glycosyltransferase [Source:UniProtKB/TrEMBL;Acc:K4B2X2]	GO:0043231,GO:0008194,GO:0080043,GO:0080044,GO:0016758	UPI0002767E5D
Solyc01g110990.3.1	873.817	-0.459432	0.146668	-3.13247	0.00173345	0.0336958	NA	NA	ATP-dependent RNA helicase (AHRD V3.11 *** tr|A0A1Y1HQM9|A0A1Y1HQM9_KLENI)		NA
Solyc12g095780.2.1	774.541	-0.45803	0.121434	-3.77185	0.000162043	0.00501518	NA	NA	Hydroxyproline-rich glycoprotein family protein (AHRD V3.3 *** A0A1P8APU6_ARATH)		NA
Solyc10g078530.2.1	2159.06	-0.456328	0.126996	-3.59323	0.0003266	0.00912182	NA	NA	Patatin (AHRD V3.3 *** A0A2G3BI67_CAPCH)		NA
Solyc10g009190.1.1	445.816	-0.455133	0.148555	-3.06374	0.00218592	0.0401659	NA	NA	glycine-rich protein (AHRD V3.3 *-* AT4G21620.2)		NA
Solyc05g051230.4.1	1685.22	-0.454783	0.118313	-3.8439	0.000121097	0.00392899	NA	NA	tRNA threonylcarbamoyladenosine dehydratase (AHRD V3.3 *** A0A2I4EB61_9ROSI),	GO:0008641
Solyc09g009990.5.1	301.638	-0.454383	0.151396	-3.00128	0.00268846	0.0462076	NA	NA	GATA zinc finger protein Chr3:19510513-19512547 FORWARD LENGTH=475 201606 (AHRD V3.11 *** AT3G52610.1),
Solyc01g074030.3.1	3534.39	-0.451249	0.134051	-3.36625	0.00076199	0.0176444	NA	NA	Beta-glucosidase (AHRD V3.3 *** Q43014_PRUAV)	GO:0004553,GO:0005975	NA
Solyc11g062240.2.1	1410.76	-0.449272	0.120951	-3.71448	0.000203618	0.0060811	NA	NA	Zinc finger transcription factor 66		NA
Solyc01g087780.2.1	1530.4	-0.448903	0.144817	-3.09979	0.0019366	0.0367424	NA	NA	serine protease SBT4A	GO:0004252,GO:0006508	NA
Solyc10g081850.3.1	404.917	-0.441657	0.132593	-3.33092	0.000865591	0.019633	NA	NA	syntaxin-121-like (AHRD V3.3 *** A0A2I4H4W7_9ROSI)	GO:0016020	NA
Solyc08g079460.3.1	640.202	-0.437729	0.124514	-3.51549	0.000438951	0.0115937	NA	NA	leucine-rich repeat receptor-like serine/threonine-protein kinase At1g17230 (AHRD V3.3 *** A0A1U8G9J1_CAPAN),	GO:0016021,GO:0004672,GO:0005524,GO:0006468,GO:0005886,GO:0004675,GO:0005515	UPI000276B2EA
Solyc09g089940.1.1	412.987	-0.437183	0.145094	-3.0131	0.00258591	0.0450148	NA	NA	DUF2828 domain-containing protein (AHRD V3.3 *** A0A1Q3B0Q4_CEPFO)		NA
Solyc01g096070.3.1	2179.25	-0.432615	0.12347	-3.5038	0.000458678	0.012043	TF	B3-ARF	Auxin Response Factor 18,	GO:0003677,GO:0005634,GO:0006355,GO:0009725,GO:0005515	UPI0002BCB5A3
Solyc10g079755.1.1	1117.35	-0.428834	0.128358	-3.34091	0.000835044	0.0190376	NA	NA	Calcium-dependent protein kinase (AHRD V3.3 *-* CDPK_DAUCA)	GO:0005509	NA
Solyc03g119440.3.1	767.559	-0.425506	0.142651	-2.98285	0.00285574	0.0482342	NA	NA	C2 domain-containing protein (AHRD V3.3 *** A0A1Q3BN33_CEPFO), AT3g18370/MYF24_8 [Source:Projected from Arabidopsis thaliana (AT3G18370) UniProtKB/TrEMBL;Acc:Q93ZM0]	GO:0016021,GO:0008289,GO:0005783,GO:0006869,	UPI00027665CF
Solyc01g107670.3.1	753.969	-0.424369	0.1335	-3.1788	0.00147886	0.0296308	NA	NA	Leucine-rich repeat receptor protein kinase (AHRD V3.11 *** tr|A0A2R6Q5Y1|A0A2R6Q5Y1_ACTCH)		NA
Solyc03g115840.4.1	435.449	-0.422799	0.137675	-3.071	0.00213343	0.039463	NA	NA	DNAJ heat shock N-terminal domain-containing protein (AHRD V3.11 *** tr|A0A2U1LKC9|A0A2U1LKC9_ARTAN),
Solyc02g091120.4.1	823.188	-0.419654	0.138495	-3.0301	0.00244475	0.0435496	NA	NA	DNA ligase (AHRD V3.3 *** A0A2G3D842_CAPCH), DNA ligase 6 [Source:Projected from Arabidopsis thaliana (AT1G66730) UniProtKB/Swiss-Prot;Acc:F4HPZ9]	GO:0003677,GO:0005524,GO:0006281,GO:0006310,GO:0071897,GO:0003910,GO:0003909	UPI0002BCB401
Solyc10g076710.3.1	1813.9	-0.417904	0.138658	-3.01392	0.00257892	0.0449637	NA	NA	Phosphoinositide phospholipase C (AHRD V3.3 *** O49950_SOLTU)	GO:0004435,GO:0006629,GO:0007165,GO:0035556	NA
Solyc12g089160.3.1	1079.18	-0.415781	0.118091	-3.52085	0.000430166	0.0114025	NA	NA	Protein kinase domain (AHRD V3.3 *** A0A200R7P3_9MAGN)	GO:0004672,GO:0006468	NA
Solyc05g044480.3.1	532.069	-0.412367	0.137202	-3.00554	0.00265106	0.0457535	TR	SNF2	RNA helicase DEAH-box16,	GO:0046872,GO:0005524,GO:0140658	UPI00027666F5
Solyc01g112050.3.1	966.135	-0.403966	0.106525	-3.79223	0.000149301	0.00467964	NA	NA	DUF630 family protein, putative (DUF630 and DUF632) (AHRD V3.3 *-* Q9XI02_ARATH),		UPI0002767ABF
Solyc01g081500.5.1	1722.43	-0.400428	0.114667	-3.49208	0.000479275	0.0123068	NA	NA	Chromo domain protein LHP1 (AHRD V3.11 *** sp|Q944N1|LHP1_SOLLC),	GO:0005634,GO:0006325,GO:0031507,GO:0000792,
Solyc03g115680.4.1	1008.38	-0.38928	0.118061	-3.29728	0.000976245	0.0213982	NA	NA	Formin-like protein (AHRD V3.3 *-* A0A328D036_9ASTE),	GO:0004672,GO:0005524,GO:0006468,
Solyc04g014560.4.1	935.46	-0.383682	0.118713	-3.23202	0.00122919	0.0255524	NA	NA	Pre-mRNA-splicing factor (AHRD V3.3 *-* G5DX06_SILLA), Pre-mRNA splicing factor SR-like 1 [Source:Projected from Arabidopsis thaliana (AT5G37370) UniProtKB/Swiss-Prot;Acc:Q8RWB1]
Solyc10g086420.1.1	1903.65	-0.3756	0.120547	-3.11578	0.00183457	0.03529	NA	NA	FYD (AHRD V3.3 *** AT3G12570.4)		NA
Solyc02g069580.3.1	714.513	-0.36785	0.12218	-3.01072	0.00260629	0.0452186	NA	NA	UDP-glucose 4-epimerase (AHRD V3.3 *** A0A1Y1ITM0_KLENI),	GO:0003978,GO:0006012,	UPI0002768291
Solyc06g007640.3.1	2440.78	-0.363512	0.120544	-3.0156	0.00256476	0.044786	NA	NA	FRIGIDA-like protein (AHRD V3.3 *** A0A2G3C4G8_CAPCH),		UPI0002BC9C41
Solyc12g019960.2.1	1381.47	-0.357986	0.109479	-3.2699	0.00107586	0.0231673	NA	NA	Telomerase activating protein Es.1		NA
Solyc05g005710.4.1	2431.57	-0.354483	0.103262	-3.43284	0.000597286	0.0146646	NA	NA	spermidine synthase,Pfam:PF01564, Spermidine synthase [Source:UniProtKB/Swiss-Prot;Acc:Q9ZS45]	GO:0008295,GO:0003824,GO:0006596,GO:0004766,GO:0016740,GO:0006595,	UPI0000135DCB
Solyc05g013440.3.1	5865.16	-0.35111	0.0898019	-3.90983	9.23628e-05	0.00306861	NA	NA	Amine oxidase (AHRD V3.3 *** A0A2G2VMP6_CAPBA), Amine oxidase [Source:UniProtKB/TrEMBL;Acc:K4BY65]	GO:0005507,GO:0048038,GO:0008131,GO:0009308,GO:0055114	UPI0002765EC1
Solyc03g096980.1.1	1133.04	-0.348517	0.113176	-3.07943	0.002074	0.0386541	NA	NA	Cytochrome P450 (AHRD V3.3 *** A0A200R6R8_9MAGN)	GO:0005506,GO:0016705,GO:0020037,GO:0055114	NA
Solyc07g054300.3.1	973.178	-0.338679	0.103489	-3.27262	0.00106555	0.0229918	NA	NA	Protein phosphatase 2C (AHRD V3.3 *** A0A2U1PMG8_ARTAN),	GO:0004722,GO:0003824	UPI000276C405
Solyc06g082910.3.1	2115.11	-0.33338	0.0956888	-3.48401	0.00049397	0.012611	NA	NA	Formin-like protein (AHRD V3.3 *** A0A2G3CBV0_CAPCH), Formin-like protein [Source:UniProtKB/TrEMBL;Acc:K4CAE6]	GO:0016021,GO:0030036,GO:0003779,GO:0051015,GO:0045010,	UPI0002765BD4
Solyc11g010270.2.1	7147.95	-0.329293	0.109958	-2.99471	0.00274706	0.0468268	TF	HB-HD-ZIP	Homeobox-leucine zipper protein HOX4 (AHRD V3.3 *** A0A2G2Y5D1_CAPAN)	GO:0003677	NA
Solyc06g035450.5.1	7859.18	-0.320389	0.106348	-3.01264	0.00258982	0.0450452	NA	NA	DEAD-box ATP-dependent RNA helicase 7 (AHRD V3.11 *** tr|A0A2G3C5Q1|A0A2G3C5Q1_CAPCH),	GO:0005524,GO:0003723,GO:0003676,GO:0004386,
Solyc08g059660.3.1	1535.33	-0.320072	0.104129	-3.0738	0.00211351	0.03916	NA	NA	ANTH domain-containing protein (AHRD V3.3 *** A0A1Q3CZP3_CEPFO)	GO:0005543	NA
Solyc10g081020.2.1	2778.44	-0.319938	0.104967	-3.04797	0.00230389	0.0418478	NA	NA	Transcription elongation factor spt6 (AHRD V3.3 *** A0A1U8EIC5_CAPAN)		NA
Solyc07g053180.3.1	2726.28	-0.307795	0.100052	-3.07636	0.00209545	0.0389556	NA	NA	Outer arm dynein light chain.1,	GO:0046777,GO:0005737,GO:0019901,GO:0004674,GO:0005200,GO:0000226,GO:0008017,GO:0009819,GO:0045926,GO:0099738,GO:0005515	UPI000276BC2A
Solyc10g086220.2.1	2349.66	-0.300645	0.0925781	-3.24748	0.00116432	0.0245266	NA	NA	12-oxophytodienoate reductase	GO:0010181,GO:0016491,GO:0055114	NA
Solyc03g119690.3.1	3764.92	-0.273557	0.0912327	-2.99845	0.00271357	0.0463988	NA	NA	Eukaryotic aspartyl protease family protein (AHRD V3.3 *** Q9C6M0_ARATH)		NA
Solyc02g079770.3.1	2467.99	0.288437	0.0908339	3.17544	0.0014961	0.029895	NA	NA	Multiple organellar RNA editing factor 9, chloroplastic (AHRD V3.3 *** MORF9_ARATH), Multiple organellar RNA editing factor 9, chloroplastic [Source:Projected from Arabidopsis thaliana (AT1G11430) UniProtKB/Swiss-Prot;Acc:Q9LPZ1]	GO:0005739,GO:0009507,GO:0009570,GO:0009941,GO:0042803,GO:0016554,GO:1900865,	UPI0002768C10
Solyc01g097870.3.1	1757.91	0.297888	0.0974835	3.05578	0.00224475	0.0410426	NA	NA	40S ribosomal protein S24 (AHRD V3.3 *** A0A2G3BTW2_CAPCH), 40S ribosomal protein S24 [Source:UniProtKB/TrEMBL;Acc:K4B0H4]	GO:0003735,GO:0006412,GO:0005840,GO:0005622	UPI00027683DB
Solyc10g044480.2.1	1314.46	0.307166	0.0951994	3.22655	0.00125292	0.0258516	NA	NA	Transmembrane 9 superfamily member (AHRD V3.3 *** A0A2G2Y1V0_CAPAN)	GO:0016021	NA
Solyc04g079550.4.1	2583.75	0.323073	0.0999794	3.23139	0.00123189	0.0255846	NA	NA	Signal peptidase I (AHRD V3.3 *** B2J5A2_NOSP7),	GO:0016021,GO:0004252,GO:0016020,GO:0006508,GO:0008236,GO:0006465,
Solyc02g089065.1.1	6982.63	0.330038	0.107841	3.0604	0.00221044	0.0405155	NA	NA	Protein SPIRA.1		NA
Solyc03g120980.4.1	1979.71	0.338831	0.112983	2.99897	0.00270896	0.0463914	NA	NA	Pleiotropic drug resistance transporter 5 (AHRD V3.11 *** tr|I6XGC6|I6XGC6_NICPL),	GO:0005524,GO:0016020,GO:0051287,GO:0004470,GO:0004471,GO:0140359,
Solyc05g055640.4.1	1411.74	0.350423	0.111034	3.156	0.00159949	0.0315626	NA	NA	60S ribosomal protein L38 (AHRD V3.3 *** A0A2G3B0P8_CAPCH),	,GO:0003735,GO:0005622,GO:0005840,GO:0006412
Solyc03g095990.1.1	1300.64	0.359126	0.118376	3.03377	0.00241515	0.0431959	NA	NA	transmembrane protein (AHRD V3.3 *-* AT3G56010.1)		NA
Solyc11g072540.3.1	832.331	0.371037	0.122467	3.02969	0.00244807	0.0435736	NA	NA	Transducin/WD40 repeat-like superfamily protein (AHRD V3.3 *** A0A2U1QKR6_ARTAN)	GO:0005515	NA
Solyc08g041870.3.1	2060.9	0.375145	0.122379	3.06544	0.00217352	0.0400375	NA	NA	Aspartate aminotransferase (AHRD V3.3 *** A0A2G2W5G8_CAPBA), Aspartate aminotransferase [Source:UniProtKB/TrEMBL;Acc:K4CK47]	GO:0009058,GO:0030170,GO:0003824,GO:0006520,GO:0004069,GO:0008483	UPI000276C24F
Solyc05g054730.3.1	1301.02	0.376411	0.124026	3.03495	0.00240578	0.0430631	NA	NA	Metal tolerance protein .1, MTP11 [Source:Projected from Arabidopsis thaliana (AT2G39450) UniProtKB/TrEMBL;Acc:A0A178VPD8]	GO:0016021,GO:0055085,GO:0008324,GO:0010486,GO:0006812	UPI0002766CBA
Solyc02g087250.4.1	1659.2	0.384309	0.105298	3.64973	0.000262514	0.00756478	NA	NA	Chloroplastic group IIA intron splicing facilitator CRS1, chloroplastic (AHRD V3.3 *** A0A1J3K6T8_NOCCA), CRM-domain containing factor CFM2, chloroplastic [Source:Projected from Arabidopsis thaliana (AT3G01370) UniProtKB/Swiss-Prot;Acc:Q8L7C2]	GO:0003723,GO:0003729,GO:0048037,GO:0000373,GO:0000372,GO:0009532,GO:0000375	UPI0002767F2E
Solyc03g113060.3.1	1690.67	0.388718	0.111432	3.48837	0.000485974	0.0124212	NA	NA	ABC transporter A family member 7 (AHRD V3.3 *** A0A2G2WRJ6_CAPBA)	GO:0005524,GO:0016887	NA
Solyc09g009030.4.1	1525.1	0.391187	0.128789	3.03741	0.00238619	0.0428161	NA	NA	Histone deacetylase HD.1,
Solyc05g008450.3.1	3536.15	0.393261	0.105222	3.73743	0.000185913	0.00562817	NA	NA	Phenol hydroxylase reductase (AHRD V3.3 *** A0A200QUX1_9MAGN),	GO:0009570,GO:0009579,GO:0009941,GO:0016491,GO:0005507,GO:0009735,GO:0055114	UPI000276649B
Solyc05g026560.3.1	1712.62	0.394839	0.113886	3.46698	0.000526335	0.0133146	NA	NA	ARM repeat superfamily protein (AHRD V3.3 *** A0A2U1L8P6_ARTAN),	GO:0005515,	UPI0002765EFE
Solyc01g080850.4.1	1004.62	0.395852	0.106373	3.72135	0.000198157	0.00593401	NA	NA	Protein transport protein SEC23 (AHRD V3.3 *** A0A2G3DHG4_CAPCH), Protein transport protein SEC23 [Source:UniProtKB/TrEMBL;Acc:K4AXX8]	GO:0005829,GO:0008270,GO:0005783,GO:0006886,GO:0000139,GO:0005789,GO:0006888,GO:0005096,GO:0016236,GO:0007030,GO:0070971,GO:0048658,GO:0003400,GO:0008360,GO:0030127,GO:0090110,GO:0010584	UPI000276276F
Solyc12g008590.3.1	3226.92	0.400395	0.102732	3.89748	9.71997e-05	0.00319576	NA	NA	Profilin (AHRD V3.3 *** E0XJL2_GOSHI)		NA
Solyc04g079320.5.1	1918.29	0.403066	0.125321	3.21626	0.00129875	0.0266731	NA	NA	Uroporphyrinogen-III synthase, chloroplastic (AHRD V3.11 *** tr|A0A2G2ZRP3|A0A2G2ZRP3_CAPAN), Uroporphyrinogen-III synthase, chloroplastic [Source:Projected from Arabidopsis thaliana (AT2G26540) UniProtKB/Swiss-Prot;Acc:O48721]	GO:0033014,GO:0006780,GO:0004852
Solyc04g081740.3.1	739.314	0.411799	0.125245	3.28794	0.00100924	0.0220069	NA	NA	prostaglandin E synthase 2-like (AHRD V3.3 *** A0A2I4DI11_9ROSI),	GO:0005623,GO:0015035,GO:0045454,GO:0009055,GO:0050220	UPI000276626B
Solyc03g095730.4.1	703.927	0.414562	0.127858	3.24237	0.00118541	0.0248522	NA	NA	Ubiquinol-cytochrome c reductase complex 6.7 kDa protein (AHRD V3.3 *** A0A2G2ZWQ4_CAPAN),
Solyc04g081970.3.1	13571	0.41555	0.116812	3.55743	0.000374502	0.0102078	NA	NA	Thioredoxin (AHRD V3.3 *** A0A200QEF8_9MAGN), Thioredoxin domain 2 containing protein [Source: Projected from Oryza sativa (Os07g0476900)]	GO:0005623,GO:0015035,GO:0045454,GO:0006662,GO:0016671	UPI0002766282
Solyc01g089980.4.1	875.746	0.419635	0.124607	3.36766	0.000758086	0.0175908	NA	NA	ELMO/CED-12 family protein (AHRD V3.3 *** Q8VZ78_ARATH),		UPI000532DD7B
Solyc12g005570.2.1	398.518	0.424286	0.131416	3.22857	0.00124409	0.0257463	NA	NA	hypothetical protein (AHRD V3.3 *** AT2G20820.1)		NA
Solyc11g007270.3.1	1331.67	0.425115	0.13494	3.1504	0.00163049	0.0320884	NA	NA	Alkaline/neutral invertase (AHRD V3.3 *** A0A0X8AZR5_CAMSI)	GO:0033926	NA
Solyc04g074180.4.1	3355.19	0.427866	0.112486	3.80371	0.000142543	0.00450608	NA	NA	cryptochrome 1,	GO:0009882,GO:0009785,GO:0006950,GO:0051716,GO:0006139,GO:0097159,GO:1901363,
Solyc02g064800.3.1	1292.69	0.430546	0.13252	3.24891	0.00115848	0.0244494	NA	NA	WD40 repeat (AHRD V3.3 *** A0A200PS16_9MAGN),	GO:0005515,	UPI0002768847
Solyc12g096550.2.1	3857.18	0.433529	0.13291	3.26183	0.00110694	0.0235637	NA	NA	Pheophorbide a oxygenase (AHRD V3.3 *** A0A2U1QIP5_ARTAN)	GO:0010277,GO:0055114	NA
Solyc03g115550.3.1	409.948	0.435763	0.140275	3.10649	0.0018932	0.0361978	NA	NA	Unknown protein		NA
Solyc04g077780.3.1	3950.13	0.436464	0.132526	3.29342	0.000989767	0.0216518	TF	LIM	LIM domain-containing protein (AHRD V3.3 *** A0A1Q3ALK2_CEPFO),	GO:0046872,GO:0051015,	UPI0002766673
Solyc06g067940.4.1	1196.46	0.437588	0.133097	3.28773	0.00100998	0.0220069	NA	NA	Cytochrome c oxidase subunit 5b-1, mitochondrial (AHRD V3.3 *** A0A2G3C921_CAPCH),	GO:0005751,GO:0006123,GO:0005740,GO:0004129	UPI0002BCA341
Solyc03g116760.3.1	486.57	0.438924	0.132933	3.30184	0.000960525	0.0211963	NA	NA	PTI1-like tyrosine-protein kinase (AHRD V3.3 *** A0A1U8G4E7_CAPAN),	GO:0004672,GO:0005524,GO:0006468,GO:0005886,GO:0004675	UPI00027690FA
Solyc03g097210.3.1	1035.76	0.447916	0.135229	3.31229	0.00092536	0.0207131	NA	NA	Carbohydrate kinase-like protein (AHRD V3.3 *** Q8L993_ARATH),	GO:0009507,GO:0008865,GO:0016773,GO:0016301,GO:0019200,	UPI00027681AE
Solyc07g043130.3.1	5684.66	0.44802	0.121914	3.67488	0.000237958	0.00694748	NA	NA	Phototropic-responsive NPH3 family protein (AHRD V3.3 *** A0A2U1NE60_ARTAN), Root phototropism protein 2 [Source:Projected from Arabidopsis thaliana (AT2G30520) UniProtKB/Swiss-Prot;Acc:Q682S0]	GO:0005634,GO:0005737,GO:0009638,GO:0005515	UPI000276C3DB
Solyc03g005000.4.1	1570.1	0.450193	0.149771	3.00587	0.0026482	0.0457415	NA	NA	Peptidase M48 (AHRD V3.3 *-* A0A200R452_9MAGN),	GO:0006508,GO:0004222,GO:0071586,GO:0008233
Solyc04g081490.3.1	11752.2	0.451612	0.139894	3.22825	0.00124551	0.0257463	NA	NA	beta-tubulin, Tubulin beta chain [Source:UniProtKB/TrEMBL;Acc:Q38MV0]	GO:0005874,GO:0000278,GO:0005737,GO:0003924,GO:0005525,GO:0005200,GO:0000226,GO:0007017,GO:0000166,GO:0005856,GO:0003729,GO:0009416,GO:0009826	UPI00005D39CB
Solyc06g074740.3.1	885.07	0.45168	0.127566	3.54076	0.000398976	0.0106788	NA	NA	LEU86662 VPS41, Vacuolar protein sorting-associated protein 41 homolog [Source:UniProtKB/Swiss-Prot;Acc:P93231]	GO:0006886,GO:0016192,GO:0006623,GO:0046907,GO:0005770,GO:0030897,GO:0035542,GO:0042144,GO:0015031,GO:0005515,GO:0009267,GO:0016236,GO:0034058,GO:0009630	UPI0000138C26
Solyc04g076200.3.1	1390.82	0.4562	0.139456	3.27129	0.00107059	0.0230781	NA	NA	Adenine nucleotide alpha hydrolases-like superfamily protein (AHRD V3.3 *** Q84TF6_ARATH),		UPI0002BC9FDE
Solyc10g078750.2.1	483.805	0.457097	0.135494	3.37356	0.000742038	0.0173546	TF	C3H	Zinc finger transcription factor 59	GO:0003723	NA
Solyc05g051620.3.1	434.478	0.457376	0.150227	3.04457	0.00233014	0.0421861	NA	NA	RNA polymerase III RPC4 (AHRD V3.3 *** A0A2U1QBZ9_ARTAN),	GO:0003677,GO:0003899,GO:0005666,GO:0006383	UPI00027658FA
Solyc03g115020.3.1	5656.06	0.458037	0.153105	2.99166	0.00277464	0.0471068	NA	NA	Wiskott-aldrich syndrome family protein, putative (DUF1118) (AHRD V3.3 *** Q9SD79_ARATH),	GO:0016021,GO:0009535,GO:0010027,GO:0045893,GO:0080167,GO:0090391,GO:0010196,GO:0009515,	UPI00027685B4
Solyc07g049690.3.1	4753.3	0.460695	0.12266	3.75587	0.000172742	0.00527994	NA	NA	hydroperoxide lyase, Fatty acid hydroperoxide lyase, chloroplastic [Source:UniProtKB/Swiss-Prot;Acc:K4CF70]	GO:0016021,GO:0005506,GO:0004497,GO:0020037,GO:0016705,GO:0006952,GO:0055114,GO:0016125,GO:0031408,GO:0016829,GO:0009707,GO:0046872,GO:0016020,GO:0009507,GO:0009536,GO:0006629,GO:0006631,GO:0006633,GO:0016491,GO:0009527,GO:0009611	UPI0000178899
Solyc05g026310.4.1	565.828	0.460967	0.130155	3.54168	0.000397583	0.0106788	NA	NA	Derlin (AHRD V3.3 *** A0A2G3CG93_CAPCH), Derlin-1 [Source:Projected from Arabidopsis thaliana (AT4G29330) UniProtKB/Swiss-Prot;Acc:Q8VZU9]		UPI0002BCB124
Solyc02g049070.5.1	819.784	0.465778	0.136357	3.41586	0.000635808	0.015449	NA	NA	ribosomal RNA small subunit methyltransferase J Chr5:2763914-2765431 FORWARD LENGTH=346 201606 (AHRD V3.11 *** AT5G08540.1),	GO:0016021,GO:0009535,GO:0009941,	UPI0002767AE4
Solyc12g014450.2.1	587.716	0.46797	0.145789	3.2099	0.00132779	0.0271437	NA	NA	DUF3537 domain-containing protein (AHRD V3.3 *** A0A1Q3D045_CEPFO)		NA
Solyc08g068400.4.1	480.267	0.468535	0.141084	3.32097	0.000897067	0.0201613	NA	NA	Alpha/beta-Hydrolases superfamily protein (AHRD V3.3 *** A0A2U1LLS3_ARTAN),	GO:0006508,GO:0008236,
Solyc09g011420.3.1	803.638	0.472552	0.139662	3.38353	0.000715594	0.01696	NA	NA	Ribosomal protein L7Ae/L30e/S12e/Gadd45 family protein (AHRD V3.3 *** A0A2U1Q8Q2_ARTAN),	GO:0032040,GO:0000470,GO:0046540,GO:0031428,GO:0003723,GO:0000398,GO:0005730,GO:1990904,GO:0042254,GO:0005634,GO:0030490,GO:0071011,	UPI000276B32E
Solyc02g063085.1.1	279.139	0.473044	0.156436	3.02388	0.00249557	0.0441355	NA	NA	COX assembly mitochondrial protein (AHRD V3.3 *** A0A2G3D1U1_CAPCH)		NA
Solyc02g086680.4.1	762.782	0.474181	0.129673	3.65674	0.000255445	0.00738026	NA	NA	peptide deformylase AF250958, Peptide deformylase 1B, chloroplastic/mitochondrial [Source:Projected from Arabidopsis thaliana (AT5G14660) UniProtKB/Swiss-Prot;Acc:Q9FUZ2]	GO:0042586,GO:0046872,GO:0009507,GO:0009536,GO:0016787,GO:0006412,GO:0005739,GO:0018206,
Solyc02g087340.3.1	3214.18	0.475284	0.134832	3.52502	0.000423451	0.0112379	NA	NA	Seed maturation-like protein (AHRD V3.3 *** Q8LGA2_ARATH), Hop-interacting protein THI043 [Source:UniProtKB/TrEMBL;Acc:G8Z270]		UPI000243C645
Solyc12g089140.2.1	685.528	0.475688	0.151273	3.14457	0.00166329	0.0325893	NA	NA	Erythronate-4-phosphate dehydrogenase family protein (AHRD V3.3 *** Q8VYC6_ARATH)		NA
Solyc12g044370.3.1	245.777	0.47614	0.158236	3.00904	0.00262072	0.0453712	NA	NA	zinc phosphodiesterase ELAC protein 2-like (AHRD V3.3 *** A0A2I4DQ69_9ROSI)	GO:0008033	NA
Solyc01g104950.5.1	5031.99	0.481493	0.15277	3.15174	0.00162299	0.0319693	NA	NA	Beta-D-xylosidase 4 (AHRD V3.11 *** tr|A0A2G2Y364|A0A2G2Y364_CAPAN),	GO:0005975,GO:0004553,GO:0009505,GO:0009044,GO:0031222,GO:0045493,GO:0046556,GO:0016787,GO:0016798,GO:0008152,GO:0005576,	UPI0002768B95
Solyc10g045240.2.1	349.552	0.48285	0.159844	3.02076	0.00252138	0.0444148	NA	NA	Beta-glucosidase (AHRD V3.3 *** F8R893_9MAGN)	GO:0004553,GO:0005975	NA
Solyc02g068050.4.1	1039.78	0.485	0.113921	4.25735	2.06869e-05	0.000839599	NA	NA	Rubisco methyltransferase family protein (AHRD V3.3 *** Q8VZB5_ARATH),		UPI0002BCAE4A
Solyc05g042120.4.1	417.072	0.486001	0.156627	3.10292	0.00191621	0.0365118	NA	NA	Embryo defective 13.1, Embryo defective 1381 [Source:Projected from Arabidopsis thaliana (AT2G31340) UniProtKB/TrEMBL;Acc:F4IQS9]		UPI0002BC91EA
Solyc12g042770.3.1	9698.57	0.487352	0.162626	2.99676	0.00272869	0.0465853	NA	NA	Post-illumination chlorophyll fluorescence increase (AHRD V3.3 *** A0A2U1NCC2_ARTAN)		NA
Solyc11g011970.2.1	774.536	0.490359	0.145194	3.37726	0.000732127	0.0172952	NA	NA	Protein-tyrosine phosphatase (AHRD V3.3 *** A0A200RBI0_9MAGN)		NA
Solyc01g150152.1.1	261.368	0.491221	0.162196	3.02857	0.00245717	0.0436305	NA	NA	Unknown protein		NA
Solyc02g080570.3.1	3844.79	0.495656	0.160569	3.08687	0.00202279	0.0379423	NA	NA	Soluble starch synthase (AHRD V3.3 *** C7F7H9_SOLTU), Starch synthase III [Source:UniProtKB/TrEMBL;Acc:C6KI36]	GO:0009507,GO:0016757,GO:2001070,GO:0019252,GO:0004373,GO:0009011,GO:0016740	UPI0001AB0321
Solyc09g008780.4.1	5339.97	0.497499	0.150642	3.30252	0.000958207	0.0211799	NA	NA	Sulfite exporter TauE/SafE family protein (AHRD V3.3 *** A0A2U1KFX4_ARTAN),	GO:0016021
Solyc11g069360.2.1	266.798	0.50114	0.150226	3.33591	0.000850198	0.0193632	NA	NA	Threonylcarbamoyl-AMP synthase (AHRD V3.3 *** A0A2V5CV63_9RHIZ)	GO:0003725	NA
Solyc11g067160.2.1	1578.54	0.501503	0.132577	3.78273	0.00015512	0.0048415	NA	NA	Aldo/keto reductase family oxidoreductase (AHRD V3.3 *** A0A2K3NWG7_TRIPR)		NA
Solyc07g053670.3.1	291.783	0.501632	0.168778	2.97214	0.00295729	0.0496466	NA	NA	Protein NUCLEAR FUSION DEFECTIVE 6, chloroplastic/mitochondrial (AHRD V3.3 *** A0A2G2WE69_CAPBA), Nuclear fusion defective 6 [Source:Projected from Arabidopsis thaliana (AT2G20585) UniProtKB/TrEMBL;Acc:A0A1P8B0U7]	GO:0005739,GO:0000741,	UPI000276C013
Solyc02g087000.4.1	1284.68	0.502597	0.141953	3.54058	0.000399246	0.0106788	NA	NA	Potassium transporter (AHRD V3.3 *** A0A2G3AC18_CAPAN), Potassium transporter [Source:Projected from Arabidopsis thaliana (AT5G14880) UniProtKB/TrEMBL;Acc:A0A178UBD9]	GO:0016020,GO:0015079,GO:0071805	UPI0002BCC297
Solyc11g006070.3.1	786.137	0.50263	0.128391	3.91485	9.04599e-05	0.00301116	NA	NA	Peptidyl-prolyl cis-trans isomerase (AHRD V3.3 *** A0A1U8EU36_CAPAN)	GO:0000413,GO:0003755	NA
Solyc09g005850.3.1	407.517	0.504233	0.163151	3.09059	0.0019976	0.037578	NA	NA	Pectate lyase (AHRD V3.3 *** A0A1U8E5I9_CAPAN),	GO:0030570,	UPI0002BC8325
Solyc12g006320.3.1	3846.17	0.506898	0.109571	4.62623	3.72389e-06	0.000185859	NA	NA	RNA helicase DEAD35	GO:0003676,GO:0005524	NA
Solyc09g014380.3.1	1290.74	0.506982	0.124557	4.0703	4.69535e-05	0.00172552	NA	NA	SlLAX1, LAX1 protein [Source:UniProtKB/TrEMBL;Acc:F8SS62]	GO:0016021,GO:0016020,GO:0005886,GO:0015171,GO:0006865,GO:0003333,	UPI0002146BFA
Solyc09g007180.3.1	1491.18	0.507875	0.137578	3.69155	0.000222892	0.00658571	NA	NA	Adenylate kinase (AHRD V3.3 *** S8CID7_9LAMI),Pfam:PF00406		NA
Solyc03g114720.3.1	670.123	0.515013	0.161589	3.18719	0.00143665	0.0288991	TF	bHLH	bHLH transcription factor 023,	GO:0003700,GO:0006351,GO:0046983	UPI00027683B8
Solyc01g080160.5.1	506.5	0.521871	0.173034	3.016	0.00256135	0.044786	NA	NA	DUF21 domain-containing protein (AHRD V3.11 *** tr|A0A2G2Y4P4|A0A2G2Y4P4_CAPAN),	GO:0016021,GO:0010960,	UPI0002762154
Solyc05g046300.3.1	925.598	0.52349	0.131311	3.98665	6.70134e-05	0.00233127	NA	NA	Ethanolamine-phosphate cytidylyltransferase (AHRD V3.3 *** A0A2G3BYY5_CAPCH),	GO:0009058,GO:0003824,GO:0006646,GO:0004306	UPI0002766AC7
Solyc07g064160.3.1	114869	0.523576	0.174375	3.00259	0.00267694	0.0460603	NA	NA	Thiamine thiazole synthase, chloroplastic (AHRD V3.3 *** A0A2G2WFN7_CAPBA),Pfam:PF01946, Thiamine thiazole synthase, chloroplastic [Source:UniProtKB/TrEMBL;Acc:K4CH99]	GO:0046872,GO:0005829,GO:0009570,GO:0009228,GO:0052837,	UPI000276C41B
Solyc03g007590.4.1	1084.15	0.528036	0.170418	3.09847	0.00194522	0.0368428	NA	NA	Pentatricopeptide repeat (PPR) superfamily protein (AHRD V3.3 *** A0A2U1LU47_ARTAN),
Solyc01g110520.3.1	2272.03	0.53133	0.169082	3.14244	0.00167545	0.0327696	NA	NA	Amidophosphoribosyltransferase (AHRD V3.3 *** A0A2G3BW41_CAPCH), Amidophosphoribosyltransferase [Source:UniProtKB/TrEMBL;Acc:K4B3R5]	GO:0046872,GO:0006189,GO:0051536,GO:0009116,GO:0009113,GO:0004044	UPI0002768FB2
Solyc09g075750.1.1	762.829	0.534007	0.159445	3.34916	0.000810563	0.0185943	NA	NA	membrane-associated kinase regulator (AHRD V3.3 *** AT5G26230.1)		NA
Solyc09g010220.5.1	587.419	0.535993	0.146805	3.65105	0.000261166	0.00753573	NA	NA	lysosomal Pro-X carboxypeptidase (AHRD V3.11 *** tr|A0A2I4EKY3|A0A2I4EKY3_9ROSI),	GO:0006508,GO:0008236
Solyc04g079040.4.1	918.256	0.537442	0.153711	3.49644	0.000471511	0.0121796	NA	NA	Serine carboxypeptidase (AHRD V3.3 *** A0A2K3MSK4_TRIPR),	GO:0006508,GO:0004185
Solyc09g083290.3.1	2553.28	0.539346	0.116657	4.62334	3.77614e-06	0.000188043	TR	AUX/IAA	auxin-regulated IAA14, Auxin-responsive protein [Source:UniProtKB/TrEMBL;Acc:G9HPW2]	GO:0005634,GO:0006355,GO:0006351,GO:0009734,GO:0005515,	UPI000243DBFB
Solyc02g070490.4.1	765.947	0.539434	0.179781	3.00051	0.00269524	0.0462324	NA	NA	Alpha/beta-Hydrolases superfamily protein (AHRD V3.3 *** Q9FFW9_ARATH),		UPI0002BC8EB9
Solyc11g008440.3.1	216.841	0.540912	0.181831	2.97481	0.00293174	0.0493298	NA	NA	Amino acid transporter (AHRD V3.3 *** A0A200R5Q3_9MAGN)		NA
Solyc01g104070.3.1	822.287	0.541434	0.17771	3.04674	0.00231342	0.0419863	NA	NA	ARM repeat superfamily protein (AHRD V3.3 *** A0A2U1NNQ7_ARTAN),	GO:0006886,GO:0008536,GO:0006606,GO:0008139,GO:0006607,GO:0006610,GO:0031965,GO:0034399,GO:0005515,GO:0031267	UPI00027687DD
Solyc07g056140.3.1	10215.8	0.543326	0.153122	3.54831	0.000387706	0.0105031	NA	NA	ADP-glucose pyrophosphorylase small subunit, Glucose-1-phosphate adenylyltransferase [Source:UniProtKB/TrEMBL;Acc:K4CGE7]	GO:0005524,GO:0009058,GO:0009507,GO:0005978,GO:0019252,GO:0008878,GO:0016779,GO:0009536,GO:0016740,GO:0000166,GO:0008152,GO:0003824	UPI000276AE6D
Solyc04g079000.4.1	582.714	0.546004	0.166023	3.28872	0.00100645	0.0219951	NA	NA	Protein TIC 22, chloroplastic (AHRD V3.3 *** A0A2G2ZRP4_CAPAN), Tic22-IV [Source:Projected from Arabidopsis thaliana (AT4G33350) UniProtKB/TrEMBL;Acc:A0A178UWE7]	GO:0015031
Solyc07g064690.1.1	606.627	0.547684	0.161448	3.39234	0.000692994	0.0166019	NA	NA	50S ribosomal protein L34 (AHRD V3.3 *** AT1G29040.1)		NA
Solyc06g068670.3.1	3077.38	0.550862	0.171358	3.21469	0.00130585	0.0267693	NA	NA	ACT domain-containing protein (AHRD V3.3 *** A0A2U1QDU0_ARTAN),	GO:0009535,GO:0009507,GO:0009570,	UPI000276658B
Solyc03g026260.4.1	358.683	0.552071	0.179837	3.06984	0.00214172	0.0395835	NA	NA	TraB family protein (AHRD V3.11 *** tr|A0A2U1PQE1|A0A2U1PQE1_ARTAN),
Solyc01g099160.5.1	401.14	0.554716	0.147198	3.76851	0.000164224	0.00507559	NA	NA	Lipoxygenase (AHRD V3.11 *** tr|Q9FT17|Q9FT17_SOLLC),	GO:0046872,GO:0016702,GO:0016491,GO:0006629,GO:0006631,GO:0006633,GO:0051213,GO:0031408,GO:0005515,GO:0055114
Solyc11g040040.2.1	374.016	0.557665	0.167742	3.32455	0.000885622	0.0200055	NA	NA	Phototropic-responsive NPH3 family protein (AHRD V3.3 *** A0A2U1NLD8_ARTAN)		NA
Solyc10g084400.2.1	594.878	0.557977	0.149764	3.72569	0.000194779	0.00584864	NA	NA	Glutathione S-transferase (AHRD V3.3 *** Q76KW1_PEA)	GO:0005515	NA
Solyc09g072990.3.1	5045.22	0.558355	0.187843	2.97245	0.00295432	0.0496343	NA	NA	hypothetical protein (AHRD V3.3 *** AT4G02920.1),	GO:0016021,	UPI000276B187
Solyc12g094500.3.1	936.592	0.560563	0.183532	3.05431	0.0022558	0.0412106	NA	NA	Alcohol dehydrogenase-like 7 (AHRD V3.3 *** A0A2G3B4K6_CAPCH)	GO:0055114	NA
Solyc09g060090.3.1	285.632	0.561113	0.175039	3.20564	0.00134762	0.0274983	NA	NA	Sec14p-like phosphatidylinositol transfer family protein (AHRD V3.3 *** A0A178VMA9_ARATH),		UPI000276B94F
Solyc06g076820.1.1	275.913	0.563891	0.168383	3.34886	0.000811446	0.0185953	TF	C2H2	Zinc finger family protein (AHRD V3.3 *** A0A2K3LSG6_TRIPR)		NA
Solyc02g093720.3.1	662.024	0.567751	0.191062	2.97156	0.00296293	0.0497036	NA	NA	TPX2 (Targeting protein for Xklp2) protein family (AHRD V3.3 *-* F4J761_ARATH),		UPI0002BCBF3D
Solyc08g077060.3.1	1149.01	0.570494	0.128848	4.42766	9.52594e-06	0.000437956	TF	C2C2-LSD	Zinc finger, LSD1-type (AHRD V3.3 *** A0A2U1LIJ4_ARTAN),		UPI000276C0C7
Solyc12g094380.2.1	455.014	0.57093	0.169733	3.36371	0.000769035	0.017789	NA	NA	Thioredoxin superfamily protein (AHRD V3.3 *** A0A2U1PXF3_ARTAN)		NA
Solyc09g011840.1.1	1467.28	0.572016	0.171693	3.33163	0.000863395	0.0196234	NA	NA	Lectin_legB domain-containing protein (AHRD V3.3 *** A0A1Q3BCE3_CEPFO)	GO:0030246	NA
Solyc06g005860.3.1	180.982	0.572056	0.179222	3.19188	0.00141352	0.028606	NA	NA	3'-5'-exoribonuclease family protein (AHRD V3.3 *** A0A2U1M7X8_ARTAN)		NA
Solyc05g007180.3.1	722.308	0.572818	0.161282	3.55165	0.000382817	0.0104089	TF	HB-HD-ZIP	jasmonic acid 1,	GO:0003677,GO:0043565,GO:0006355,GO:0003700,GO:0000981,GO:0005634,GO:0006357	UPI0002BCC0A3
Solyc04g007500.1.1	532.71	0.576265	0.166702	3.45686	0.000546506	0.0136534	NA	NA	RING-H2 finger protein 2B (AHRD V3.3 *** A0A2U1PWM9_ARTAN)		NA
Solyc10g084950.3.1	277.878	0.581728	0.177562	3.2762	0.00105214	0.0227895	NA	NA	Protein NRT1/ PTR FAMILY 5.7 (AHRD V3.3 *** A0A2G2VUL0_CAPBA)	GO:0016020,GO:0022857,GO:0055085	NA
Solyc01g066740.3.1	765.551	0.583478	0.161298	3.61739	0.000297591	0.00842225	NA	NA	Transducin/WD40 repeat-like superfamily protein (AHRD V3.3 *-* A0A2U1LEC3_ARTAN),	GO:0005515	UPI0002BC9DE9
Solyc01g109380.3.1	473.76	0.584078	0.143663	4.06561	4.79066e-05	0.00175473	NA	NA	UPF0496 protein (AHRD V3.3 *** A0A2K3LR63_TRIPR),	GO:0016021,	UPI00027689C7
Solyc09g007240.3.1	275.15	0.585636	0.156319	3.74643	0.000179372	0.00545251	NA	NA	2%2C3-bisphosphoglycerate-independent phosphoglycerate mutase (AHRD V3.3 *** AT3G53470.2),	GO:0016021,	UPI000276B70F
Solyc03g007470.4.1	771.296	0.587563	0.168426	3.48856	0.000485633	0.0124212	NA	NA	Ubiquitin conjugating enzyme (AHRD V3.3 *** B3TLN8_ELAGV),	GO:0016740,GO:0000166,GO:0005524,
Solyc04g056540.3.1	356.704	0.589401	0.15044	3.91786	8.93388e-05	0.00299056	NA	NA	Riboflavin biosynthesis protein RibD (AHRD V3.3 *** A0A1Y1HVZ2_KLENI), Riboflavin biosynthesis protein PYRR, chloroplastic [Source:Projected from Arabidopsis thaliana (AT3G47390) UniProtKB/Swiss-Prot;Acc:Q9STY4]	GO:0050661,GO:0009507,GO:0009658,GO:0003824,GO:0009231,GO:0009644,GO:0016799,GO:0008835,GO:0008703,GO:1901135,GO:0046443,GO:0055114	UPI0002765E61
Solyc06g072350.3.1	7546.22	0.591245	0.198483	2.97882	0.00289357	0.0487987	NA	NA	CASP-like protein (AHRD V3.3 *** A0A2G3CXI9_CAPCH), CASP-like protein [Source:UniProtKB/TrEMBL;Acc:K4C8V5]	GO:0016021,GO:0005886,	UPI0002765792
Solyc07g056570.1.1	1061.2	0.592159	0.197869	2.99268	0.0027654	0.0470671	NA	NA	notabilis	GO:0016702,GO:0055114	NA
Solyc01g080100.3.1	255.964	0.595557	0.195597	3.04481	0.00232825	0.0421861	NA	NA	RING zinc finger protein (AHRD V3.3 *** AT3G06145.1),		UPI000276214E
Solyc09g014620.3.1	1104.74	0.597349	0.1247	4.79028	1.66549e-06	9.0238e-05	TR	HMG	High mobility group protein (AHRD V3.3 *-* Q4ZH67_CUCSA), high mobility group B1 [Source:Projected from Arabidopsis thaliana (AT3G51880) TAIR;Acc:AT3G51880]		UPI0002BC7ED5
Solyc01g094280.3.1	497.991	0.601025	0.152447	3.94252	8.06285e-05	0.00272367	NA	NA	Bifunctional protein folD (AHRD V3.3 *** A0A2K3NTE4_TRIPR), Bifunctional protein FolD 4, chloroplastic [Source:Projected from Arabidopsis thaliana (AT4G00620) UniProtKB/Swiss-Prot;Acc:O65271]	GO:0005829,GO:0003824,GO:0035999,GO:0046653,GO:0004477,GO:0004488,GO:0055114	UPI00018C326D
Solyc09g014890.3.1	178.043	0.601379	0.181843	3.30714	0.000942527	0.0209283	NA	NA	Zincin-like metalloprotease (AHRD V3.3 *** A0A2U1NKE2_ARTAN),	GO:0046872,GO:0006508,GO:0004222,GO:0006518,GO:0008237	UPI000276BB20
Solyc01g109700.3.1	1751.42	0.604296	0.175927	3.43492	0.000592725	0.014578	TF	bHLH	bHLH transcription factor 010,	GO:0043565,GO:0006355,GO:0003700,GO:0046983	UPI0002768B9D
Solyc10g078550.4.1	2002.8	0.604895	0.167096	3.62004	0.000294554	0.00836837	NA	NA	glutamate dehydrogenase	GO:0006520,GO:0016491,GO:0055114	NA
Solyc05g052690.5.1	426.236	0.605763	0.158435	3.82342	0.000131616	0.00420492	NA	NA	Eukaryotic translation initiation factor 3 subunit F (AHRD V3.11 *** tr|A0A1U8GMA9|A0A1U8GMA9_CAPAN),	GO:0003743,GO:0006413,GO:0031369,GO:0005852,GO:0008237,GO:0008233,GO:0005515,
Solyc05g053410.5.1	884.811	0.607455	0.180148	3.37197	0.00074633	0.0174229	NA	NA	Phytochrome (AHRD V3.11 *** tr|A0A2G2ZJJ4|A0A2G2ZJJ4_CAPAN),	GO:0006355,GO:0007165,GO:0042803,GO:0009881,GO:0000155,GO:0009584,GO:0009585,GO:0017006,GO:0051740,GO:0005783,GO:0000160,GO:0050896,GO:0005515,GO:0004672,GO:0010105,
Solyc03g007480.3.1	461.293	0.609534	0.133125	4.57864	4.68005e-06	0.000228436	NA	NA	myosin IB heavy chain (AHRD V3.3 *** A0A2I4H7G9_9ROSI),	GO:0003774,GO:0016459	UPI000276814C
Solyc12g010430.1.1	295.252	0.609875	0.197581	3.08671	0.00202382	0.0379423	NA	NA	hypothetical protein (AHRD V3.3 --* AT5G35090.1)		NA
Solyc03g032040.3.1	467.144	0.611855	0.195459	3.13035	0.00174597	0.0338205	NA	NA	Tonoplast monosaccharide transporter 1, Tonoplast monosaccharide transporter 1 [Source:UniProtKB/TrEMBL;Acc:K4BFH5]	GO:0016021,GO:0016020,GO:0055085,GO:0022857,GO:0005355,GO:0005887,GO:0008645,GO:0005351,GO:0050896,GO:0006817	UPI00027677F2
Solyc03g083090.4.1	3135.8	0.613072	0.101317	6.05105	1.43905e-09	1.46955e-07	NA	NA	Starch synthase, chloroplastic/amyloplastic (AHRD V3.3 *** K4BI85_SOLLC),
Solyc09g007110.3.1	628.364	0.613236	0.182659	3.35727	0.000787152	0.0181135	NA	NA	Leucine-rich receptor-like protein kinase family protein (AHRD V3.3 *** A0A0K9PPV4_ZOSMR),	GO:0016021,GO:0004672,GO:0005524,GO:0006468,GO:0005886,GO:0005515	UPI000276B522
Solyc07g008800.5.1	461.586	0.617295	0.20762	2.97319	0.00294719	0.0495521	NA	NA	10 kDa chaperonin (AHRD V3.11 *** tr|A0A1U8F6X5|A0A1U8F6X5_CAPAN),	GO:0046872,GO:0005524,GO:0006457,GO:0051082,GO:0051087,GO:0051085,GO:0005759,GO:0140662	UPI000276B604
Solyc09g011830.5.1	529.109	0.618247	0.177705	3.47907	0.000503159	0.0127867	NA	NA	Transcription termination/antitermination protein NusG (AHRD V3.11 *** tr|A0A1J3IJK4|A0A1J3IJK4_NOCCA), AT3g09210/F3L24_8 [Source:Projected from Arabidopsis thaliana (AT3G09210) UniProtKB/TrEMBL;Acc:Q94AA3]	GO:0006355,GO:0009508,GO:0140673,	UPI000276B533
Solyc12g040790.2.1	23326.1	0.621024	0.194049	3.20035	0.0013726	0.0278522	NA	NA	Phosphoethanolamine N-methyltransferase (AHRD V3.3 *** A0A2G3A318_CAPAN)	GO:0008168	NA
Solyc05g053400.3.1	523.194	0.621127	0.159213	3.90124	9.5701e-05	0.00316258	NA	NA	Glycosyltransferase (AHRD V3.3 *** A0A0A1WC49_NICAT)	GO:0016758	NA
Solyc01g150167.1.1	326.753	0.621261	0.162893	3.81391	0.000136783	0.00434881	NA	NA	MADS-box transcription factor 27 (AHRD V3.3 *** A0A2G2Y3D7_CAPAN)	GO:0003700,GO:0005634,GO:0006355	NA
Solyc09g090510.3.1	1195.21	0.623992	0.157288	3.96719	7.27245e-05	0.00249861	NA	NA	Cyclopropane-fatty-acyl-phospholipid synthase (AHRD V3.3 *** A0A2U1QM01_ARTAN),	GO:0016491,GO:0055114	UPI000276AD83
Solyc05g009690.3.1	1504.08	0.624438	0.129963	4.80475	1.54944e-06	8.47379e-05	NA	NA	GDT1-like protein 5 (AHRD V3.3 *** A0A2G2V9V8_CAPBA),	GO:0016021,	UPI0002766C58
Solyc02g062180.3.1	133.002	0.628944	0.199909	3.14615	0.00165433	0.0324424	NA	NA	2-oxoglutarate (2OG) and Fe(II)-dependent oxygenase superfamily protein (AHRD V3.3 *-* A0A2U1N614_ARTAN),	GO:0003729,GO:0016491,GO:0006402,GO:0032451,	UPI000276809B
Solyc03g025740.4.1	110.914	0.631942	0.207287	3.04864	0.00229881	0.0417898	NA	NA	Zf-CCHC domain-containing protein/Cofilin_ADF domain-containing protein (AHRD V3.3 *** A0A1Q3D772_CEPFO),	GO:0008270,GO:0003676,GO:0003779,GO:0030042,GO:0015629
Solyc06g084140.4.1	1207.15	0.635263	0.107145	5.92902	3.04743e-09	2.91082e-07	NA	NA	Sulfate transporter (AHRD V3.3 *** Q70BL1_BRAOL),	GO:0016021,GO:0008271,GO:0015116,GO:0016020,GO:0009507,GO:0055085,GO:0008272
Solyc03g005280.4.1	647.332	0.636734	0.213601	2.98095	0.00287356	0.0484981	NA	NA	Aspartic proteinase .1,	GO:0004190,GO:0006508,GO:0006629
Solyc09g014760.4.1	1447.23	0.640631	0.145035	4.41708	1.00041e-05	0.000456155	NA	NA	Chlorophyll synthase, chloroplastic (AHRD V3.3 *** A0A2G3BKC1_CAPCH), Chlorophyll synthase, chloroplastic [Source:Projected from Arabidopsis thaliana (AT3G51820) UniProtKB/Swiss-Prot;Acc:Q38833]	GO:0016021,GO:0015995,GO:0016765,GO:0046408	UPI0002BC8261
Solyc01g109290.3.1	354.461	0.641895	0.15737	4.07888	4.52524e-05	0.00166854	NA	NA	S-adenosyl-L-methionine-dependent methyltransferases superfamily protein (AHRD V3.3 *** A0A2U1PZ59_ARTAN),		UPI0002768808
Solyc02g079300.3.1	240.149	0.648901	0.154959	4.18757	2.81961e-05	0.00110981	TR	Jumonji	Transcription factor jumonji (JmjC) domain-containing protein (AHRD V3.3 *** Q8VYB9_ARATH), Protein B160 [Source:Projected from Arabidopsis thaliana (AT4G21430) UniProtKB/TrEMBL;Acc:Q8H1S7]	GO:0005634,GO:0000785,GO:0000976,GO:0031490,GO:0032454,GO:0033169,	UPI0002768872
Solyc01g107450.4.1	339.143	0.649919	0.177699	3.65742	0.000254763	0.00737016	NA	NA	hypothetical protein (AHRD V3.3 *-* AT4G34265.6),		UPI000532CD28
Solyc01g102270.2.1	117.859	0.650095	0.214652	3.02859	0.00245694	0.0436305	NA	NA	Unknown protein		NA
Solyc02g070530.5.1	364.1	0.658154	0.189038	3.4816	0.000498424	0.0127101	NA	NA	Potassium channel KAT1 (AHRD V3.11 *** tr|A0A2G3ANB5|A0A2G3ANB5_CAPAN),	GO:0016021,GO:0016020,GO:0055085,GO:0006813,GO:0005216,GO:0005249,GO:0006811,GO:0005244,GO:0005267,GO:0034765,GO:0071805,	UPI0002768854
Solyc01g106800.4.1	162.415	0.659063	0.215986	3.05141	0.00227766	0.0414733	NA	NA	amino acid transporter 1,
Solyc03g097670.4.1	1244.64	0.660461	0.139962	4.71887	2.37163e-06	0.00012308	NA	NA	DNA binding,ATP binding protein (AHRD V3.3 *** A0A2U1MGM2_ARTAN),		UPI000532BE7F
Solyc06g076470.3.1	1312.38	0.661088	0.175708	3.76242	0.000168274	0.00516974	NA	NA	Plant/T7H20-70 protein (AHRD V3.3 *** G7L5L0_MEDTR),		UPI000276711D
Solyc02g082120.3.1	790.594	0.661287	0.125691	5.26121	1.43108e-07	1.00357e-05	NA	NA	DNA-3-methyladenine glycosylase I (AHRD V3.3 *** B6TPB7_MAIZE),	GO:0006281,GO:0003824,GO:0006284,GO:0008725	UPI0002767D1E
Solyc10g078190.2.1	204.723	0.662326	0.176424	3.75416	0.000173921	0.00530866	NA	NA	cytosine-5 DNA methyltransferaseL1	GO:0008168	NA
Solyc09g015040.1.1	469.584	0.663798	0.167208	3.96989	7.19064e-05	0.00248587	NA	NA	Methyltransferase (AHRD V3.3 *** Q9M005_ARATH)	GO:0008168	NA
Solyc10g083860.3.1	215.539	0.664396	0.219518	3.02661	0.00247313	0.0438086	NA	NA	Glycosyltransferase (AHRD V3.3 *** A0A2I4E2Y0_9ROSI)	GO:0016758	NA
Solyc01g108490.3.1	2083.87	0.667546	0.140215	4.76087	1.92759e-06	0.000103427	NA	NA	Carboxypeptidase (AHRD V3.3 *** A0A1U8E723_CAPAN)	GO:0004185,GO:0006508	NA
Solyc03g005770.4.1	135917	0.678472	0.204151	3.32338	0.000889334	0.0200648	NA	NA	Chlorophyll a-b binding protein, chloroplastic (AHRD V3.11 *** tr|A0A2G2W7Q4|A0A2G2W7Q4_CAPBA)		NA
Solyc02g089540.3.1	346.174	0.679558	0.207131	3.28081	0.00103508	0.0224435	TF	C2C2-CO-like	CONSTANS 1, CONSTANS 1 [Source:UniProtKB/TrEMBL;Acc:Q2VY10]	GO:0005634,GO:0008270,GO:0009909,GO:0005515	UPI0000662550
Solyc06g049060.3.1	119.091	0.682678	0.226763	3.01054	0.00260782	0.0452186	NA	NA	Reticulon-like protein (AHRD V3.3 *** A0A1U8E360_CAPAN),	GO:0009617,	UPI0002BC8EBF
Solyc08g066060.2.1	116.713	0.6969	0.219572	3.1739	0.00150405	0.0299997	NA	NA	Unknown protein		NA
Solyc04g081590.5.1	701.901	0.697255	0.138521	5.03358	4.81415e-07	3.00511e-05	NA	NA	Receptor protein kinase (AHRD V3.11 *** tr|A0A2R6R3P4|A0A2R6R3P4_ACTCH),	GO:0016021,GO:0004672,GO:0009506,GO:0046777,GO:0005524,GO:0006468,GO:0010080,GO:0048833,GO:0005515,	UPI0002766071
Solyc09g072690.1.1	473.693	0.700021	0.218326	3.20631	0.00134447	0.0274594	NA	NA	Cation/calcium exchanger.1	GO:0016021,GO:0055085	NA
Solyc04g064930.3.1	1627.44	0.704013	0.196743	3.57834	0.00034578	0.00954232	NA	NA	Thioredoxin superfamily protein (AHRD V3.3 *** AT1G21350.3),	GO:0005623,GO:0045454,GO:0016491,GO:0016209,GO:0055114	UPI0002766648
Solyc10g005100.3.1	3307.65	0.707122	0.201013	3.51778	0.00043517	0.0115213	NA	NA	Plasma membrane-associated cation-binding protein.1, plasma-membrane associated cation-binding protein 1 [Source:Projected from Arabidopsis thaliana (AT4G20260) TAIR;Acc:AT4G20260]	GO:0046658	UPI000276C54B
Solyc09g013110.3.1	197.475	0.708632	0.184413	3.84264	0.000121718	0.00394338	NA	NA	Reticulon-like protein (AHRD V3.3 *** A0A2G3BKW2_CAPCH), Reticulon-like protein [Source:UniProtKB/TrEMBL;Acc:K4CRN7]	GO:0016021,GO:0009617,GO:0005789,	UPI000276B727
Solyc09g065010.4.1	324.784	0.709208	0.140131	5.06103	4.17005e-07	2.6478e-05	NA	NA	mRNA capping enzyme family protein (AHRD V3.3 *** A0A2U1MNN8_ARTAN),	GO:0005524,GO:0004484,GO:0006370,GO:0008138,GO:0016311
Solyc02g082050.3.1	173.535	0.710714	0.195183	3.64126	0.000271302	0.00777757	NA	NA	Disease resistance protein (TIR-NBS-LRR class) (AHRD V3.3 *** A0A2K3PDT8_TRIPR),	GO:0043531,GO:0007165,GO:0006952	UPI0002767D17
Solyc10g044710.2.1	511.566	0.713912	0.228567	3.12342	0.00178762	0.0344766	NA	NA	TPR repeat (AHRD V3.3 *** B6SRQ6_MAIZE)		NA
Solyc04g054730.3.1	257.864	0.722431	0.220953	3.26962	0.00107693	0.0231673	NA	NA	Sulfate transporter-like protein (AHRD V3.3 *** A0A2K3NYV6_TRIPR), Sulfate transporter 2.1-like protein [Source:UniProtKB/TrEMBL;Acc:K4BSM1]	GO:0016021,GO:0015301,GO:0008271,GO:0015116,GO:0016020,GO:0055085,GO:0008272,GO:0005886	UPI0002765844
Solyc01g095610.4.1	126.072	0.723562	0.22686	3.18947	0.00142535	0.0287404	NA	NA	Protein trichome birefringence-like 25 (AHRD V3.3 *** A0A2G2W6P1_CAPBA),	GO:0016413,GO:0016740,	UPI000532C1E8
Solyc02g078950.4.1	447.659	0.725971	0.224326	3.23623	0.0012112	0.025202	NA	NA	Beta-galactosidase (AHRD V3.3 *** A0A2G3A8L8_CAPAN),	GO:0005975,GO:0004553,GO:0030246
Solyc02g064960.3.1	462.817	0.727971	0.144622	5.03363	4.81286e-07	3.00511e-05	TF	AP2/ERF-AP2	APETALA2b,	GO:0003677,GO:0005634,GO:0006355,GO:0003700,GO:0006351,GO:0006952	UPI0002768A0A
Solyc12g044820.3.1	1986.47	0.739564	0.149695	4.94049	7.7928e-07	4.62971e-05	NA	NA	ABC transporter C family member 8 (AHRD V3.3 *** A0A2G2W0I8_CAPBA)	GO:0005524,GO:0016887	NA
Solyc07g006020.3.1	205.625	0.742401	0.223456	3.32236	0.000892602	0.0200813	NA	NA	Heptahelical transmembrane protein 2 (AHRD V3.3 *** A0A2G2XYZ3_CAPAN),	GO:0016021,GO:0038023,GO:0009725	UPI000276C3A3
Solyc04g071140.3.1	8215.83	0.742732	0.185443	4.00517	6.19732e-05	0.00218335	NA	NA	Serine decarboxylase (AHRD V3.3 *** A0A2G3CMP8_CAPCH), SDC1 [Source:Projected from Arabidopsis thaliana (AT1G43710) UniProtKB/TrEMBL;Acc:A0A178WA97]	GO:0005829,GO:0005886,GO:0030170,GO:0003824,GO:0016831,GO:0016830,GO:0019752,GO:0006580	UPI000276682C
Solyc00g500193.1.1	200.856	0.747597	0.221438	3.37611	0.000735193	0.0172952	NA	NA	NAD(P)H-quinone oxidoreductase subunit 1, chloroplastic (AHRD V3.3 *** A0A2G2XBN0_CAPBA)	GO:0016020,GO:0055114	NA
Solyc02g065000.1.1	905.592	0.749291	0.243685	3.07483	0.00210621	0.0390575	NA	NA	Calcium-binding EF-hand (AHRD V3.3 *** A0A2U1N7Z6_ARTAN)	GO:0005509	NA
Solyc01g090460.3.1	188.94	0.750771	0.185834	4.04	5.34501e-05	0.00192908	TF	HB-HD-ZIP	HD-ZIP, HD-ZIP protein [Source:UniProtKB/TrEMBL;Acc:Q42437]	GO:0003677,GO:0005634,GO:0043565,GO:0006355,GO:0003700,GO:0000981,GO:0006357	UPI00000A3534
Solyc09g007480.3.1	452.001	0.756102	0.228558	3.30814	0.000939189	0.020896	NA	NA	transmembrane protein (AHRD V3.3 -** AT5G03120.1),		UPI000276B8E9
Solyc02g063350.1.1	151.015	0.756606	0.223161	3.39041	0.000697881	0.0166649	NA	NA	Calcium-dependent protein kinase (AHRD V3.3 *-* CDPK_DAUCA)	GO:0005509	NA
Solyc10g079640.2.1	359.645	0.764179	0.246619	3.09862	0.00194422	0.0368428	NA	NA	IAA-amino acid hydrolase ILR1-like 6 (AHRD V3.3 *** A0A2G2YNX9_CAPAN)	GO:0016787	NA
Solyc00g500086.1.1	198.541	0.765741	0.223274	3.42961	0.000604456	0.0147845	NA	NA	Photosystem I assembly protein Ycf3 (AHRD V3.3 *** A0A140F954_9LAMI)	GO:0016020,GO:0055114	NA
Solyc00g500123.1.1	198.541	0.765741	0.223274	3.42961	0.000604456	0.0147845	NA	NA	NAD(P)H-quinone oxidoreductase subunit 1, chloroplastic (AHRD V3.3 *** A0A2G2XBN0_CAPBA)	GO:0016020,GO:0055114	NA
Solyc05g050090.4.1	470.497	0.772356	0.215679	3.58105	0.000342215	0.00947068	NA	NA	Delta(8)-fatty-acid desaturase (AHRD V3.3 *** A0A2G2WSR6_CAPBA),	GO:0016491,GO:0006629	UPI0002BCBC11
Solyc09g011760.3.1	362.488	0.777737	0.137368	5.66169	1.49888e-08	1.27261e-06	NA	NA	Mitochondrial import inner membrane translocase subunit TIM10 (AHRD V3.3 *** A0A2G2VX96_CAPBA), Small zinc finger-like protein [Source:UniProtKB/TrEMBL;Acc:Q9XGY1]	GO:0046872,GO:0008565,GO:0005743,GO:0045039,GO:0042721,	UPI000009DD51
Solyc00g500041.1.1	205.135	0.784089	0.224099	3.49885	0.000467263	0.0121341	NA	NA	NAD(P)H-quinone oxidoreductase subunit 1, chloroplastic (AHRD V3.3 *** A0A2G2XBN0_CAPBA)	GO:0016020,GO:0055114	NA
Solyc04g049800.3.1	260.195	0.785622	0.22787	3.44768	0.000565431	0.0140313	TF	AP2/ERF-ERF	AP2-like ethylene-responsive transcription factor (AHRD V3.3 *** A0A220QTH6_9SOLA),	GO:0003677,GO:0005634,GO:0006355,GO:0003700,GO:0006351	UPI00027669E6
Solyc10g086650.1.1	177.177	0.786728	0.189061	4.16124	3.16519e-05	0.0012327	NA	NA	Glyoxal oxidase (AHRD V3.3 *** A0A200R4V9_9MAGN)		NA
Solyc09g014400.3.1	352.726	0.786976	0.192105	4.09659	4.19279e-05	0.00156418	NA	NA	Phosphoglucan, water dikinase, chloroplastic (AHRD V3.3 *-* A0A1J3J5B0_NOCCA),	GO:2001070,GO:0030246	UPI000276B90C
Solyc08g078300.4.1	341.248	0.788713	0.23823	3.31073	0.000930542	0.0207871	TF	HB-HD-ZIP	Homeobox-leucine zipper protein HAT4 (AHRD V3.3 *** A0A2G2XL32_CAPBA),	GO:0003677,GO:0005634,GO:0043565,GO:0006355,GO:0000981
Solyc04g058100.3.1	179.347	0.793105	0.25509	3.10912	0.00187645	0.0359086	NA	NA	Metallothionein-like protein (AHRD V3.3 *** A8DUB1_SOLLC), Metallothionein-like protein type 2 [Source:UniProtKB/Swiss-Prot;Acc:Q43512]	GO:0046872	UPI000012F709
Solyc12g007070.2.1	287.759	0.79457	0.215492	3.68723	0.000226705	0.00668057	TF	HSF	Heat shock transcription factor (AHRD V3.3 *-* A0A1Y1I763_KLENI)	GO:0003700,GO:0005634,GO:0006355,GO:0043565	NA
Solyc08g067030.3.1	4067.05	0.796828	0.192989	4.12887	3.64543e-05	0.00139041	NA	NA	DUF642 domain-containing protein (AHRD V3.3 *** A0A1Q3BRG3_CEPFO),		UPI000276C095
Solyc07g053270.3.1	496.527	0.798253	0.225049	3.54703	0.000389608	0.0105276	NA	NA	HAD hydrolase (AHRD V3.3 *** A0A200Q0S9_9MAGN),	GO:0016787,GO:0009231,GO:0008531,GO:0009398,	UPI000276BE1E
Solyc02g092140.1.1	118.84	0.807341	0.244353	3.304	0.000953155	0.0211008	NA	NA	PHLOEM 2-LIKE A10 protein (AHRD V3.3 *** A0A2K3MSF3_TRIPR)		NA
Solyc01g110580.2.1	657.828	0.811829	0.234341	3.46431	0.000531592	0.0133713	NA	NA	Small auxin up-regulated RNA5	GO:0009733	NA
Solyc00g500059.1.1	87.9825	0.812385	0.270772	3.00025	0.00269759	0.0462324	NA	NA	Photosystem I assembly protein Ycf3 (AHRD V3.3 *-* A0A1S5SJS5_ORYVI)		NA
Solyc00g500211.1.1	87.9825	0.812385	0.270772	3.00025	0.00269759	0.0462324	NA	NA	NAD(P)H-quinone oxidoreductase subunit 5, chloroplastic (AHRD V3.3 *** J7H711_CAPAN)		NA
Solyc04g010190.1.1	1494.29	0.817138	0.19348	4.22336	2.40686e-05	0.00096101	NA	NA	FKBP-type peptidyl-prolyl cis-trans isomerase (AHRD V3.3 *** AT3G12345.1)		NA
Solyc09g009670.3.1	75.7944	0.817218	0.257324	3.17583	0.00149409	0.0298818	NA	NA	Solute carrier family 35 protein (DUF914) (AHRD V3.3 *** A0A1I9LLD6_ARATH),	GO:0016021,GO:0055085,GO:0022857,GO:0046982,GO:0006352,GO:0005669
Solyc00g500084.1.1	401.797	0.820365	0.270165	3.03653	0.00239316	0.0429066	NA	NA	Protein TIC 214 (AHRD V3.3 *** K4EQH9_DATST)	GO:0016021	NA
Solyc06g007360.3.1	633.77	0.824333	0.139414	5.91285	3.3623e-09	3.17057e-07	NA	NA	40S ribosomal protein S4 (AHRD V3.3 *** A0A2G2Z7Q0_CAPAN), 40S ribosomal protein S4 [Source:UniProtKB/TrEMBL;Acc:K4C3B9]	GO:0003723,GO:0003735,GO:0022627,GO:0006412,GO:0005840,GO:0019843	UPI0002766110
Solyc06g062600.3.1	247.938	0.827907	0.266273	3.10925	0.00187566	0.0359086	NA	NA	Glucose-methanol-choline (GMC) oxidoreductase family protein (AHRD V3.3 *** A0A2U1MMK8_ARTAN),	GO:0050660,GO:0016614,GO:0055114	UPI0002766945
Solyc07g054210.3.1	10713	0.829837	0.276802	2.99795	0.00271806	0.0464397	NA	NA	light dependent NADH:protochlorophyllide oxidoreductase 2, NADPH-protochlorophyllide oxidoreductase [Source:UniProtKB/TrEMBL;Acc:K4CFW6]	GO:0009507,GO:0015979,GO:0016630,GO:0015995,GO:0016491,GO:0009536,GO:0003959,	UPI000276C3FC
Solyc09g007200.4.1	539.835	0.831665	0.210721	3.94677	7.92135e-05	0.00269449	NA	NA	Pentatricopeptide repeat-containing protein, chloroplastic (AHRD V3.3 *** A0A2G2VZI3_CAPBA),	GO:0005515,
Solyc07g005960.3.1	284.608	0.834059	0.21145	3.94448	7.99736e-05	0.00271396	NA	NA	Carboxypeptidase (AHRD V3.3 *** A0A1U8F7V7_CAPAN), Carboxypeptidase [Source:UniProtKB/TrEMBL;Acc:K4CB67]	GO:0006508,GO:0004185,GO:0005773,GO:0051603	UPI000276C1B0
Solyc01g103510.4.1	746.594	0.83767	0.259488	3.22816	0.00124589	0.0257463	NA	NA	60S ribosomal protein L3 (AHRD V3.3 *** A0A2G3AWH4_CAPCH),	GO:0003735,GO:0006412,GO:0005840,GO:0005622	UPI0002BC9063
Solyc01g009443.2.1	1050.21	0.839165	0.119035	7.04972	1.79284e-12	2.73995e-10	NA	NA	Mitochondrial inner membrane protease ATP23 (AHRD V3.11 *** tr|A0A2G3DGC1|A0A2G3DGC1_CAPCH)	GO:0004222	NA
Solyc03g097840.3.1	156.516	0.842041	0.187081	4.50094	6.76521e-06	0.000318295	NA	NA	Phosphate carrier protein, mitochondrial (AHRD V3.3 *** A0A2G3A0N1_CAPAN),	GO:0005315,GO:0031305,GO:0035435,GO:1990547,	UPI000276858B
Solyc07g056240.3.1	698.419	0.846406	0.172063	4.91915	8.69216e-07	5.08228e-05	NA	NA	myosin-G heavy chain-like protein (AHRD V3.3 *** AT2G42975.1),	GO:0016021,GO:0009535,GO:0009507,	UPI000276B061
Solyc03g006880.3.1	830.329	0.848177	0.214762	3.94938	7.83534e-05	0.00267125	NA	NA	gibberellin 20-oxidase-1, Gibberellin 20-oxidase-1 [Source:UniProtKB/TrEMBL;Acc:Q9ZPP4]	GO:0046872,GO:0051213,GO:0009908,GO:0009686,GO:0009826,GO:0045544,GO:0016491,GO:0009416,GO:0031418,GO:0016706,GO:0002238,GO:0009805,GO:0055114	UPI00000A9528
Solyc09g011750.3.1	192.472	0.848367	0.225525	3.76174	0.000168738	0.00517184	NA	NA	Protein kinase domain (AHRD V3.3 *** A0A200R4T5_9MAGN),	GO:0004672,GO:0005524,GO:0006468,GO:0009742,GO:0005515	UPI000276B52D
Solyc09g061250.5.1	68.9179	0.853584	0.283261	3.01342	0.0025832	0.0450028	NA	NA	BTB/POZ domain-containing protein (AHRD V3.11 *** tr|A0A2G2Z754|A0A2G2Z754_CAPAN),	GO:0005515,	UPI000276BB36
Solyc05g005870.3.1	1129.44	0.85555	0.278421	3.07286	0.00212017	0.0392505	NA	NA	WAT1-related protein (AHRD V3.3 *** K4BWB4_SOLLC), WAT1-related protein [Source:UniProtKB/TrEMBL;Acc:K4BWB4]	GO:0016021,GO:0005886,GO:0016020,GO:0022857	UPI0002766FFF
Solyc09g098140.5.1	500.582	0.859408	0.152264	5.6442	1.6595e-08	1.38772e-06	NA	NA	NB-LRR tospovirus immune receptor (AHRD V3.11 *** tr|A0A221IWV3|A0A221IWV3_SOLLC),
Solyc02g083620.3.1	201.696	0.861349	0.258665	3.32998	0.000868522	0.0196794	NA	NA	Ascorbate peroxidase (AHRD V3.3 *** Q39780_GOSHI),	GO:0016021,GO:0020037,GO:0004601,GO:0000302,GO:0034599,GO:0042744,GO:0006979,GO:0055114	UPI00027686B2
Solyc04g063245.1.1	489.511	0.868445	0.250677	3.46439	0.000531428	0.0133713	NA	NA	Cytochrome (AHRD V3.3 *** A0A1U8F0H8_CAPAN)	GO:0005506,GO:0016705,GO:0020037,GO:0055114	NA
Solyc12g006440.3.1	126.328	0.876976	0.26207	3.34634	0.000818866	0.0187266	NA	NA	transmembrane protein Chr3:7839135-7839431 REVERSE LENGTH=69 201606 (AHRD V3.11 *** AT3G22210.1)		NA
Solyc09g008320.5.1	373.893	0.877832	0.167516	5.2403	1.60318e-07	1.1033e-05	NA	NA	Xyloglucan endotransglucosylase/hydrolase (AHRD V3.11 *** tr|A0A1U8EG04|A0A1U8EG04_CAPAN), Xyloglucan endotransglucosylase/hydrolase [Source:UniProtKB/TrEMBL;Acc:K4CQM0]	GO:0005975,GO:0004553,GO:0042546,GO:0071555,GO:0005618,GO:0048046,GO:0010411,GO:0016998,GO:0016762,GO:0006073	UPI000276BD08
Solyc09g008190.3.1	209.261	0.880002	0.236047	3.72807	0.00019295	0.00580948	NA	NA	Acylphosphatase (AHRD V3.3 *** A0A2G2YPW3_CAPAN),	GO:0003998,	UPI0002BC8E51
Solyc08g081380.3.1	281.283	0.882338	0.20319	4.34243	1.40917e-05	0.000608718	NA	NA	BTB/POZ domain-containing protein (AHRD V3.3 *** A0A2G3DAM3_CAPCH),	GO:0005515,	UPI000276C0CB
Solyc02g065190.3.1	249.466	0.882754	0.205163	4.30269	1.68738e-05	0.00070685	NA	NA	Cytochrome P450 (AHRD V3.3 *** A0A1U9X5Y9_THAGA),	GO:0016021,GO:0005506,GO:0004497,GO:0020037,GO:0016020,GO:0016709,GO:0016705,GO:0055114	UPI0002768BD6
Solyc00g500145.1.1	92.6624	0.882973	0.28086	3.14381	0.00166761	0.0326451	NA	NA	Maturase K (AHRD V3.3 *** A0A2G3DGH8_CAPCH)		NA
Solyc09g011650.4.1	369.831	0.889892	0.264311	3.36684	0.000760343	0.0176247	NA	NA	Glutathione S-transferase (AHRD V3.3 *** A0A173GPJ1_9ASPA),	GO:0006749,GO:0004364,GO:0005515	UPI0002BC8C7B
Solyc06g007310.5.1	250.194	0.893202	0.171228	5.21646	1.8238e-07	1.23218e-05	NA	NA	TatD family (AHRD V3.11 *** tr|A0A200R335|A0A200R335_9MAGN),	GO:0016788
Solyc09g011140.4.1	2477.69	0.893264	0.169063	5.28361	1.26665e-07	8.93915e-06	NA	NA	NAD(P)-binding Rossmann-fold superfamily protein (AHRD V3.3 *** A0A1P8AYM6_ARATH),Pfam:PF13561		NA
Solyc11g071460.2.1	1033.57	0.895232	0.163995	5.45888	4.79138e-08	3.67395e-06	NA	NA	NAD(P)-binding Rossmann-fold superfamily protein (AHRD V3.3 *** A0A2U1PI79_ARTAN)		NA
Solyc06g051360.3.1	84.6604	0.89851	0.298995	3.0051	0.00265491	0.0457842	NA	NA	gibberellin 2-beta-dioxygenase 8 (AHRD V3.3 *** A0A2I4EQW7_9ROSI),	GO:0051213,	UPI0002766EE7
Solyc09g092310.1.1	97.112	0.900323	0.281011	3.20388	0.00135591	0.0276167	NA	NA	Late blight resistance protein (AHRD V3.3 *** B7U1D7_9SOLN)	GO:0043531	NA
Solyc03g031990.4.1	1101.51	0.900551	0.140172	6.4246	1.32219e-10	1.55026e-08	NA	NA	Auxin efflux carrier (AHRD V3.3 *-* A0A2U1MR93_ARTAN),	GO:0016021,GO:0055085,GO:0080162
Solyc00g500062.1.1	362.139	0.901429	0.27962	3.22377	0.00126516	0.02608	NA	NA	NAD(P)H-quinone oxidoreductase subunit K, chloroplastic (AHRD V3.3 *** A0A1U8QCE3_CAPAN)		NA
Solyc00g500195.1.1	141.801	0.905812	0.288364	3.14121	0.00168253	0.0328792	NA	NA	NAD(P)H-quinone oxidoreductase subunit 5, chloroplastic (AHRD V3.3 *** J7H711_CAPAN)		NA
Solyc09g050062.1.1	105.5	0.90854	0.279488	3.25074	0.00115107	0.0243218	NA	NA	DNA-directed RNA polymerase subunit alpha (AHRD V3.3 *** I6N988_DATST)	GO:0003899,GO:0006351	NA
Solyc03g121420.4.1	531.39	0.913538	0.260844	3.50224	0.000461364	0.0120706	NA	NA	Inorganic pyrophosphatase.1,	GO:0016791
Solyc05g009310.3.1	127.905	0.915579	0.26686	3.43094	0.000601499	0.0147447	TF	C2C2-CO-like	Zinc finger protein CONSTANS-LIKE 7 (AHRD V3.3 *** A0A2G2VK65_CAPBA),	GO:0005634,GO:0006355,GO:0008270,GO:0005515	UPI0002766A5F
Solyc03g117850.5.1	1278.92	0.916052	0.26154	3.50254	0.000460852	0.0120706	NA	NA	Ribulose bisphosphate carboxylase/oxygenase activase, chloroplastic (AHRD V3.11 *** tr|A0A2G2WQM5|A0A2G2WQM5_CAPBA),	GO:0005524,GO:0016887,	UPI0002BC864E
Solyc04g081870.5.1	1038.91	0.916094	0.245188	3.7363	0.000186748	0.00564575	NA	NA	Expansin (AHRD V3.11 *** tr|K4BVR6|K4BVR6_SOLLC), Expansin [Source:UniProtKB/TrEMBL;Acc:K4BVR6]	GO:0016020,GO:0005576,GO:0005618,GO:0009664,GO:0071555,GO:0009653,	UPI0002766278
Solyc03g093790.3.1	155.087	0.920513	0.29829	3.08597	0.00202892	0.0380058	NA	NA	cyclinU4_2, Cyclin [Source:UniProtKB/TrEMBL;Acc:K4BIQ5]	GO:0000079,GO:0019901	UPI00027692DA
Solyc05g009350.4.1	168.862	0.921821	0.266603	3.45765	0.000544913	0.013629	TF	C3H	Zinc finger transcription factor 37,	GO:0005634,GO:0046872,GO:0003723,GO:0003700,GO:0045892,GO:0001162	UPI0002766A63
Solyc09g083130.3.1	1663.93	0.922144	0.133823	6.89077	5.54925e-12	7.88278e-10	NA	NA	Acylamino-acid-releasing enzyme (AHRD V3.3 *** A0A1J3E2A0_NOCCA)	GO:0006508,GO:0008236	NA
Solyc09g006000.3.1	468.912	0.927558	0.209391	4.4298	9.43205e-06	0.000434541	NA	NA	zinc/iron-chelating domain protein (AHRD V3.3 *** AT5G02710.3),		UPI000276B518
Solyc09g011480.3.1	592.154	0.930967	0.167115	5.5708	2.53566e-08	2.06582e-06	NA	NA	Rop guanine nucleotide exchange factor 5 (AHRD V3.3 *** A0A2G2YRE0_CAPAN),	GO:0005085,GO:0005089	UPI0002BC86CA
Solyc03g025710.3.1	356.874	0.931665	0.298019	3.12619	0.00177084	0.0341829	TR	GNAT	Acyl-CoA N-acyltransferase (NAT) superfamily protein (AHRD V3.3 *** A0A2K3PIZ7_TRIPR),	GO:0005737,GO:0016407,GO:0016573,GO:0007064,GO:0031415,GO:0008080,	UPI0002768CA8
Solyc09g013100.3.1	957.537	0.932632	0.213601	4.36622	1.26413e-05	0.000552528	NA	NA	Protein TIC 56, chloroplastic (AHRD V3.3 *** A0A1U8F621_CAPAN), Protein TIC 56, chloroplastic [Source:Projected from Arabidopsis thaliana (AT5G01590) UniProtKB/Swiss-Prot;Acc:Q7Y1W1]	GO:0008565,GO:0009941,GO:0009706,GO:0045037,	UPI000276B726
Solyc10g085880.1.1	82.2762	0.940576	0.311593	3.0186	0.00253943	0.0445555	NA	NA	UDP-glycosyltransferase 73C4 (AHRD V3.3 *** U73C4_SOLLC)	GO:0016758	NA
Solyc02g069780.3.1	1262.32	0.947271	0.11182	8.47141	2.42431e-17	6.10486e-15	NA	NA	SIT4 phosphatase-associated family protein (AHRD V3.3 *** F4I6B2_ARATH),	GO:0005774,GO:0043666,GO:0019903,	UPI00027682A5
Solyc08g075500.4.1	84.91	0.950806	0.25022	3.79988	0.000144767	0.0045653	NA	NA	Pentatricopeptide repeat-containing protein (AHRD V3.3 *** A0A2K3N651_TRIPR), Pentatricopeptide repeat-containing protein At1g31790 [Source:Projected from Arabidopsis thaliana (AT1G31790) UniProtKB/Swiss-Prot;Acc:Q9C6R9]	GO:0005515,
Solyc11g071640.3.1	819.132	0.951849	0.252347	3.77198	0.000161958	0.00501518	NA	NA	Glycosyl hydrolase family protein (AHRD V3.3 *** A0A1P8BG25_ARATH)	GO:0004553,GO:0005975	NA
Solyc02g089160.3.1	252.012	0.951957	0.211873	4.49306	7.02082e-06	0.000328924	NA	NA	dwarf, 6-deoxocastasterone oxidase [Source:UniProtKB/TrEMBL;Acc:Q0NZY6]	GO:0016021,GO:0005506,GO:0004497,GO:0020037,GO:0016705,GO:0055114,GO:0007275,GO:0010268,GO:0016125,GO:0016132,GO:0016491,GO:0046872,GO:0016020,GO:0006629,GO:0006694	UPI000012821E
Solyc03g031530.5.1	141.69	0.955019	0.288539	3.30984	0.00093349	0.020811	NA	NA	Sulfite exporter TauE/SafE family protein 2 (AHRD V3.11 *** sp|Q9SYB0|TAUE2_ARATH),	GO:0016021,GO:0016567,GO:0031464,	UPI000276927F
Solyc00g500157.1.1	116.33	0.958068	0.25448	3.76481	0.000166674	0.00513698	NA	NA	Protein Ycf2 (AHRD V3.3 *-* A0A1W5PW46_9DIPS)	GO:0005524,GO:0009507	NA
Solyc07g066040.1.1	89.4304	0.958913	0.279785	3.42732	0.00060957	0.0148931	NA	NA	RNA polymerase II elongation factor (AHRD V3.3 *** AT5G56120.1)		NA
Solyc05g052640.3.1	174.995	0.96267	0.207711	4.63467	3.57504e-06	0.000179237	NA	NA	Peroxisomal nicotinamide adenine dinucleotide carrier (AHRD V3.3 *** A0A1U8GQE9_CAPAN), Peroxisomal nicotinamide adenine dinucleotide carrier [Source:Projected from Arabidopsis thaliana (AT2G39970) UniProtKB/Swiss-Prot;Acc:O04200]	GO:0016021,GO:0055085,GO:0005777,GO:0005774,GO:0044375,GO:0043132,GO:0006862,	UPI0002765F09
Solyc04g008260.3.1	551.895	0.964219	0.253757	3.79977	0.000144829	0.0045653	NA	NA	Purple acid phosphatase (AHRD V3.3 *** Q6J5M7_SOLTU), Purple acid phosphatase [Source:UniProtKB/TrEMBL;Acc:K4BNY2]	GO:0016787,GO:0003993,GO:0008198,GO:0008199	UPI0002766F5F
Solyc10g006755.2.1	228.808	0.965481	0.217608	4.43678	9.13138e-06	0.000421566	TR	Others	Zinc finger protein CONSTANS-LIKE 10 (AHRD V3.11 *** tr|A0A2G2V382|A0A2G2V382_CAPBA)		NA
Solyc09g014215.3.1	263.159	0.971964	0.202163	4.80784	1.52573e-06	8.36883e-05	NA	NA	8-amino-7-oxononanoate synthase Chr3:2764860-2765907 FORWARD LENGTH=258 201606 (AHRD V3.11 *** AT3G09050.1)		NA
Solyc09g014410.3.1	532.75	0.980019	0.126937	7.72048	1.1589e-14	2.10501e-12	NA	NA	Unknown protein,		UPI000276B90D
Solyc00g500035.1.1	144.58	0.980272	0.290588	3.37341	0.000742425	0.0173546	NA	NA	50S ribosomal protein L2 (AHRD V3.3 *** H6T990_9CARY)	GO:0003735,GO:0005840,GO:0006412	NA
Solyc00g500079.1.1	144.58	0.980272	0.290588	3.37341	0.000742425	0.0173546	NA	NA	50S ribosomal protein L2 (AHRD V3.3 *** H6T990_9CARY)	GO:0003735,GO:0005840,GO:0006412	NA
Solyc02g085933.1.1	33388.1	0.984988	0.279366	3.5258	0.000422208	0.0112184	NA	NA	Unknown protein		NA
Solyc03g013440.5.1	101.574	0.997008	0.295339	3.37581	0.000735981	0.0172952	NA	NA	Amino acid transporter (AHRD V3.11 *-* tr|A0A200QES2|A0A200QES2_9MAGN),	GO:0016021,GO:0003333,GO:0015171,GO:0005886,	UPI0002768535
Solyc06g083580.4.1	567.222	1.00964	0.299541	3.37063	0.000749955	0.0174753	NA	NA	Pectate lyase (AHRD V3.3 *** A0A2G3CC63_CAPCH),	GO:0046540,GO:0000398,GO:0030570,
Solyc09g092330.3.1	2428.2	1.01357	0.181522	5.58376	2.35371e-08	1.92703e-06	NA	NA	UDP-glucuronate 4-epimerase 4 (AHRD V3.3 *** A0A1J3GBJ9_NOCCA)		NA
Solyc09g011960.2.1	108.893	1.01549	0.328449	3.09178	0.00198957	0.0374923	NA	NA	Laccase (AHRD V3.3 *** K4CRM1_SOLLC)	GO:0005507,GO:0016491,GO:0055114	NA
Solyc12g036160.3.1	181.301	1.01708	0.216209	4.70418	2.54894e-06	0.000130449	NA	NA	ABC transporter C family member 2 (AHRD V3.3 *-* A0A2G3DGG8_CAPCH)	GO:0005524,GO:0016887	NA
Solyc03g116480.1.1	57.0355	1.0208	0.329875	3.0945	0.00197144	0.0372758	NA	NA	F-box/kelch-repeat protein At5g15710-like (AHRD V3.3 *** A0A2I4DW48_9ROSI)	GO:0005515	NA
Solyc06g008810.3.1	167.635	1.02508	0.339136	3.02262	0.00250597	0.0442135	NA	NA	Transport inhibitor response.1		NA
Solyc07g054620.4.1	85.2696	1.02613	0.290006	3.5383	0.000402712	0.0107519	NA	NA	F-box domain (AHRD V3.3 *-* A0A200QBF0_9MAGN),	GO:0005515	UPI0002BCB3EA
Solyc06g054540.3.1	217.562	1.02785	0.237263	4.33209	1.47699e-05	0.000630274	NA	NA	E3 ubiquitin-protein ligase MIEL1-like (AHRD V3.3 *** A0A1S4BAM5_TOBAC),	GO:0046872,GO:0008270,GO:0016567	UPI0002765B83
Solyc11g073020.3.1	222.131	1.02918	0.177024	5.81379	6.10741e-09	5.50163e-07	NA	NA	Heavy metal transport/detoxification superfamily protein (AHRD V3.3 *** B6T8A4_MAIZE)	GO:0030001,GO:0046872	NA
Solyc11g160190.1.1	213.144	1.03256	0.20988	4.91977	8.66465e-07	5.08228e-05	NA	NA	6b-interacting protein 2 (AHRD V3.11 *-* tr|B1B5X5|B1B5X5_TOBAC)		NA
Solyc12g006450.2.1	940.538	1.04367	0.196494	5.31143	1.08768e-07	7.85111e-06	NA	NA	gamma-aminobutyrate transaminase subunit precursor isozyme 3	GO:0008483,GO:0030170	NA
Solyc03g006490.3.1	103.528	1.04805	0.321008	3.26487	0.00109513	0.0233797	NA	NA	Stem-specific protein TSJ.1,		UPI00027679B8
Solyc03g063030.4.1	591.506	1.04961	0.347216	3.02292	0.00250351	0.0442053	NA	NA	Amino acid transporter (AHRD V3.3 *** A0A200R5Q3_9MAGN),
Solyc01g005410.5.1	542.483	1.05	0.215237	4.87834	1.06983e-06	6.15776e-05	NA	NA	Caleosin (AHRD V3.11 *** tr|A0A200QL80|A0A200QL80_9MAGN),	GO:0004497,GO:0005509,	UPI0002761ACB
Solyc04g056530.2.1	63.0089	1.05442	0.31941	3.30114	0.000962927	0.0211963	NA	NA	Ribosomal L18p/L5e family protein (AHRD V3.3 *** F4HXR7_ARATH)	GO:0003735,GO:0005622,GO:0005840,GO:0006412	NA
Solyc07g051820.3.1	1056.04	1.05828	0.203034	5.21234	1.86472e-07	1.25599e-05	NA	NA	Cellulose synthase (AHRD V3.3 *** A0A200PYU7_9MAGN),	GO:0016021,GO:0005886,GO:0016020,GO:0016760,GO:0030244,GO:0005794,GO:0071555,GO:0005802,GO:0009833,GO:0016759	UPI000276B454
Solyc00g500061.1.1	174.395	1.07999	0.305459	3.53562	0.000406826	0.0108487	NA	NA	Photosystem I assembly protein Ycf4 (AHRD V3.3 *** K4EQH2_DATST)	GO:0003735,GO:0005840,GO:0006412	NA
Solyc05g041920.3.1	67.1461	1.08349	0.271872	3.98532	6.73905e-05	0.00234071	NA	NA	Dicer-like 3 (AHRD V3.3 *-* B3SRQ0_PHYPA),	GO:0005634,GO:0005737,GO:0004525,GO:0006396,GO:0016442,GO:0030422	UPI00027664F8
Solyc02g032660.3.1	648.118	1.08703	0.336685	3.22864	0.00124381	0.0257463	NA	NA	Protein DETOXIFICATION (AHRD V3.3 *** A0A328DGG9_9ASTE), Protein DETOXIFICATION [Source:UniProtKB/TrEMBL;Acc:K4B5L0]	GO:0016021,GO:0016020,GO:0055085,GO:0015297,GO:0006855,GO:0015238,GO:0042910,GO:1990961	UPI000276755A
Solyc09g007390.3.1	116.345	1.08809	0.277463	3.92158	8.79695e-05	0.00294917	NA	NA	Mitochondrial import inner membrane translocase subunit TIM14 (AHRD V3.3 *** A0A2G2YLL8_CAPAN),	GO:0030150,GO:0001405,GO:0001671,	UPI000276B71D
Solyc05g009300.1.1	564.003	1.09058	0.187828	5.80626	6.38845e-09	5.70839e-07	NA	NA	transmembrane protein (AHRD V3.3 *-* AT2G29180.1)		NA
Solyc03g097650.3.1	117.227	1.094	0.255791	4.27694	1.89481e-05	0.000777574	TF	NAC	NAC domain (AHRD V3.3 *** A0A200R3X5_9MAGN),	GO:0003677,GO:0005634,GO:0006355	UPI0002768398
Solyc02g092110.3.1	461.49	1.0999	0.316671	3.47333	0.000514038	0.0130184	NA	NA	Phytosulfokines 3 (AHRD V3.3 *** A0A2I0WHI7_9ASPA), Putative phytosulfokine peptide [Source:UniProtKB/TrEMBL;Acc:Q7PCA6]	GO:0005576,GO:0008083,GO:0008283,GO:0030154,GO:0007165	UPI000005587B
Solyc04g077030.3.1	354.145	1.10339	0.198142	5.56871	2.56632e-08	2.08313e-06	NA	NA	Xylulose kinase (AHRD V3.3 *** A0A2G2X084_CAPBA),	GO:0005737,GO:0005975,GO:0016310,GO:0016301,GO:0042732,GO:0004856,GO:0005997,GO:0016773	UPI000276624E
Solyc02g090980.1.1	142.134	1.10943	0.267442	4.14832	3.34921e-05	0.00129372	NA	NA	MAP kinase kinase kinase 22	GO:0004672,GO:0005524,GO:0006468	NA
Solyc05g054025.2.1	47.1545	1.11176	0.350495	3.17198	0.00151404	0.0301447	NA	NA	Amino acid transporter (AHRD V3.11 *** tr|A0A200QES7|A0A200QES7_9MAGN)		NA
Solyc05g016390.5.1	214.684	1.1128	0.167565	6.64098	3.11614e-11	3.99154e-09	NA	NA	Carbohydrate-binding X8 domain superfamily protein (AHRD V3.11 *-* tr|F4IF51|F4IF51_ARATH),		UPI000532A60D
Solyc06g070900.3.1	355.073	1.11469	0.213201	5.22838	1.71002e-07	1.16597e-05	TF	TCP	TCP transcription factor 17, TCP transcription factor 17 [Source:UniProtKB/TrEMBL;Acc:G3BGV7]	GO:0005634,GO:0043565,GO:0003700,GO:0006351,GO:0003677,GO:0006355,	UPI00022A26AC
Solyc06g060590.3.1	305.939	1.12327	0.330729	3.39634	0.000682933	0.0164319	NA	NA	Bidirectional sugar transporter SWEET (AHRD V3.3 *** M1B2X7_SOLTU), Bidirectional sugar transporter SWEET [Source:UniProtKB/TrEMBL;Acc:K4C6N9]	GO:0016021,GO:0005886,GO:0051119	UPI0002766377
Solyc11g018550.5.1	1239.82	1.13026	0.248986	4.53944	5.64047e-06	0.000271134	NA	NA	Stromal ascorbate peroxidase (AHRD V3.11 *** tr|Q9TNL9|Q9TNL9_TOBAC),	GO:0020037,GO:0004601,GO:0034599,GO:0006979,GO:0016491,GO:0016020,GO:0009507,GO:0009536,GO:0098869,GO:0016688,GO:0140825,GO:0055114
Solyc06g075660.4.1	299.742	1.13812	0.297662	3.82354	0.000131547	0.00420492	TF	MYB-related	MYB transcription factor (AHRD V3.3 *-* B4FPU3_MAIZE),	GO:0043565,GO:0006355,GO:0003700,
Solyc05g006830.3.1	287.527	1.14086	0.157587	7.23953	4.50251e-13	7.44594e-11	NA	NA	Thioredoxin (AHRD V3.3 *** A0A2G2VM05_CAPBA), Thioredoxin [Source:UniProtKB/TrEMBL;Acc:K4BWK9]	GO:0005623,GO:0015035,GO:0045454,GO:0006662	UPI0002765893
Solyc11g018510.2.1	173.768	1.14088	0.217268	5.25101	1.51265e-07	1.0541e-05	NA	NA	N-glycosylase/DNA lyase OG.1	GO:0006284	NA
Solyc07g064870.3.1	73.178	1.15601	0.36568	3.16127	0.00157081	0.0311074	NA	NA	Endoglucanase (AHRD V3.3 *** A0A2G2WGL3_CAPBA), Endoglucanase [Source:UniProtKB/TrEMBL;Acc:K4CHG6]	GO:0016021,GO:0005975,GO:0004553,GO:0030245,GO:0008810	UPI000276C836
Solyc03g115640.3.1	307.057	1.15644	0.29692	3.89478	9.82869e-05	0.00321967	NA	NA	DUF538 domain-containing protein (AHRD V3.3 *** A0A1Q3AZJ7_CEPFO)		NA
Solyc05g025890.3.1	451.756	1.15715	0.325684	3.55299	0.000380885	0.0103691	TR	GNAT	Acyl-CoA N-acyltransferases (NAT) superfamily protein (AHRD V3.3 *** Q8GUT5_ARATH)		NA
Solyc12g036150.1.1	175.685	1.16017	0.213058	5.44531	5.17149e-08	3.92466e-06	NA	NA	ABC transporter C family member 2 (AHRD V3.3 *-* A0A2G2WC67_CAPBA)	GO:0005524,GO:0016887	NA
Solyc09g097970.3.1	207.021	1.16349	0.253569	4.58844	4.46573e-06	0.000219425	NA	NA	NAD(P)-linked oxidoreductase, aldo/keto reductase family protein (AHRD V3.3 *** A0A1Y1HY98_KLENI),		UPI000276BF80
Solyc05g006550.4.1	331.232	1.17666	0.328586	3.58096	0.000342329	0.00947068	NA	NA	Microtubule-associated protein TORTIFOLI.1,	GO:0005874,GO:0008017,GO:0005515	UPI0002BCA58E
Solyc05g051220.3.1	176.892	1.17909	0.299275	3.93981	8.15471e-05	0.00275051	NA	NA	Potassium channel GORK (AHRD V3.3 *** A0A1U8GYE0_CAPAN),	GO:0016021,GO:0016020,GO:0055085,GO:0006813,GO:0005216,GO:0034765,GO:0005249,GO:0006811,GO:0005515	UPI0002767437
Solyc12g057060.2.1	637.43	1.18043	0.364193	3.24123	0.00119014	0.0249276	NA	NA	Glycosyltransferase (AHRD V3.3 *** A0A2G3CNS7_CAPCH)	GO:0016758	NA
Solyc02g031770.5.1	162.504	1.18411	0.308432	3.83913	0.000123471	0.00397693	NA	NA	ATP synthase mitochondrial F1 complex assembly factor 1-like (AHRD V3.11 *** tr|A0A2I4G3K4|A0A2I4G3K4_9ROSI),	GO:0005739,GO:0033615,GO:0065003	UPI0002768FBF
Solyc01g106910.4.1	153.922	1.18495	0.301347	3.93219	8.41763e-05	0.00283487	NA	NA	hypothetical protein (AHRD V3.3 *** AT4G33800.2),	GO:0009691,GO:0009690,
Solyc04g054520.3.1	1268.39	1.18834	0.293329	4.05122	5.09522e-05	0.00185403	NA	NA	Peptidylprolyl isomerase (AHRD V3.3 *** A0A2G3B2P5_CAPCH)		NA
Solyc08g067160.3.1	633.916	1.19695	0.247558	4.83503	1.33128e-06	7.41237e-05	NA	NA	Alpha/beta-Hydrolases superfamily protein (AHRD V3.3 *** A0A2U1QI56_ARTAN),	GO:0016787	UPI000276C0A2
Solyc09g092320.3.1	114.419	1.19829	0.383697	3.12302	0.00179006	0.0344937	NA	NA	RNA binding protein (AHRD V3.3 *** O23793_NICSY),	GO:0003723,GO:0003676	UPI0002BC8F04
Solyc04g014800.3.1	209.05	1.20336	0.275673	4.36517	1.27023e-05	0.00055301	NA	NA	myo-inositol monophosphatase 1, Inositol-1-monophosphatase [Source:UniProtKB/TrEMBL;Acc:A0A140TAT3]	GO:0046872,GO:0007165,GO:0046854,GO:0052833,GO:0008934,GO:0046855,GO:0006021,GO:0052832,GO:0016787,GO:0000287,GO:0052834,GO:0006020	UPI00027667E1
Solyc09g092500.1.1	804.001	1.20581	0.350667	3.43863	0.000584664	0.0144278	NA	NA	UDP-glycosyltransferase 75.1	GO:0016758	NA
Solyc08g061910.4.1	70.544	1.20773	0.393727	3.06743	0.00215909	0.0398712	NA	NA	trihelix transcription factor GTL1-like (AHRD V3.3 --* XP_022865658.1),
Solyc06g062460.3.1	1461.18	1.21389	0.150833	8.0479	8.42288e-16	1.77763e-13	TF	bHLH	bHLH transcription factor136,	GO:0006355,GO:0003700,GO:0046983	UPI0002766767
Solyc09g011670.4.1	427.712	1.22327	0.169324	7.22441	5.03272e-13	8.183e-11	NA	NA	Adenine nucleotide alpha hydrolases-like superfamily protein (AHRD V3.3 *** A0A2U1NYH2_ARTAN),
Solyc01g098400.3.1	122.368	1.23313	0.381737	3.23032	0.00123653	0.0256568	NA	NA	Histidine phosphotransfer protein (AHRD V3.3 *** A0A0A1WCB7_NICAT),	GO:0005634,GO:0005737,GO:0000160,GO:0009736,GO:0009927,GO:0043424	UPI00027685E0
Solyc12g036120.1.1	122.727	1.23416	0.2594	4.75776	1.95754e-06	0.00010478	NA	NA	ABC transporter C family member 2 (AHRD V3.3 *-* A0A2G3DGG8_CAPCH)		NA
Solyc05g051460.3.1	187.581	1.23479	0.229327	5.38441	7.2682e-08	5.42301e-06	TF	HB-HD-ZIP	Homeobox-leucine zipper protein HOX4 (AHRD V3.3 *** A0A2G2Y5D1_CAPAN),	GO:0003677,GO:0005634,GO:0043565,GO:0006355,GO:0003700,GO:0000981	UPI00027656EC
Solyc02g085560.3.1	105.151	1.24435	0.278732	4.46433	8.03205e-06	0.000373929	NA	NA	DNA-directed RNA polymerase III subunit Rpc5 (AHRD V3.3 *** A0A200Q253_9MAGN),	GO:0005634,GO:0006351,GO:0003899,GO:0005666,GO:0006383	UPI000276922C
Solyc05g013630.1.1	8263.02	1.24515	0.335527	3.71102	0.000206429	0.00614848	NA	NA	protein kreg.1		NA
Solyc01g096880.4.1	195.596	1.24749	0.285244	4.3734	1.22326e-05	0.000537846	NA	NA	Major facilitator superfamily protein (AHRD V3.3 *** A0A1P8AZ04_ARATH),	GO:0016020,GO:0055085,GO:0022857,GO:0006857
Solyc02g086970.4.1	5671.42	1.26599	0.257338	4.91955	8.67445e-07	5.08228e-05	NA	NA	Aldehyde dehydrogenase (AHRD V3.3 *** A0A2U1MUY7_ARTAN),	GO:0016491,GO:0016620,GO:0055114
Solyc05g013150.4.1	596.59	1.27126	0.146022	8.70596	3.14907e-18	8.51018e-16	NA	NA	ribulose-1,5 bisphosphate carboxylase/oxygenase large subunit N-methyltransferase, chloroplastic-like (AHRD V3.3 *** A0A2G2YDB5_CAPAN),	GO:0016279,GO:0018026,GO:0009507,GO:0009570,GO:0018023,GO:0030785,GO:0005515,GO:0018022,	UPI0002765CBC
Solyc05g047680.4.1	96.9944	1.28585	0.415893	3.09177	0.00198966	0.0374923	NA	NA	Cytochrome P450 (AHRD V3.3 *** A0A2U1MQN4_ARTAN),	GO:0005506,GO:0004497,GO:0020037,GO:0016705,GO:0055114
Solyc06g065380.4.1	347.902	1.28806	0.348778	3.69308	0.000221555	0.00656428	NA	NA	Calcium-dependent protein kinase (AHRD V3.3 *** Q6EE27_9ROSI),	GO:0004672,GO:0005524,GO:0006468,GO:0005509	UPI0002BC828F
Solyc07g052900.1.1	706.036	1.30377	0.130611	9.9821	1.82555e-23	7.77963e-21	TF	GeBP	DNA-binding storekeeper transcriptional regulator (AHRD V3.3 *-* A0A2K3LQD1_TRIPR)	GO:0006355	NA
Solyc07g065660.5.1	76.9648	1.31508	0.396787	3.31432	0.000918663	0.0205929	NA	NA	Cellulose synthase-like protein E1 (AHRD V3.11 *** tr|A0A2G2Z684|A0A2G2Z684_CAPAN),	GO:0016020,GO:0016760,GO:0030244,
Solyc07g007040.4.1	1063.57	1.32199	0.140202	9.42916	4.13379e-21	1.43133e-18	NA	NA	G-patch domain-containing protein (AHRD V3.11 *** tr|A0A2G2WAZ6|A0A2G2WAZ6_CAPBA),	GO:0016021,GO:0003676
Solyc02g094210.1.1	39.3737	1.3291	0.436439	3.04534	0.00232419	0.0421474	NA	NA	Transmembrane protein, putative (DUF 3339) (AHRD V3.3 *** Q8LBX6_ARATH)		NA
Solyc04g008210.2.1	680.388	1.34748	0.26948	5.00029	5.72435e-07	3.52365e-05	NA	NA	ETAG-A3	GO:0004553,GO:0005975	NA
Solyc04g050170.4.1	61.1799	1.36405	0.373795	3.6492	0.000263053	0.00757047	NA	NA	Leucine-rich receptor-like protein kinase family protein (AHRD V3.3 *** A0A061F8K0_THECC), Leucine-rich repeat receptor-like protein kinase PXL1 [Source:Projected from Arabidopsis thaliana (AT1G08590) UniProtKB/Swiss-Prot;Acc:Q9FRS6]	GO:0004672,GO:0005524,GO:0006468,GO:0005515
Solyc09g075670.1.1	150.348	1.37975	0.310847	4.43869	9.05066e-06	0.000419587	NA	NA	2-hydroxyisoflavanone dehydratase (AHRD V3.3 *** A0A1U8G399_CAPAN)	GO:0016787	NA
Solyc04g016430.3.1	109.746	1.38016	0.291158	4.74024	2.13466e-06	0.000112629	NA	NA	Cytokinin dehydrogenase.1, Cytokinin oxidase/dehydrogenase-like [Source:UniProtKB/TrEMBL;Acc:I0IUQ8]	GO:0050660,GO:0003824,GO:0016491,GO:0071949,GO:0009690,GO:0019139,GO:0055114	UPI000256040D
Solyc06g075650.3.1	177.918	1.39251	0.444822	3.13048	0.00174523	0.0338205	NA	NA	tonoplast intrinsic protein 1.2, Tonoplast intrinsic protein 12 [Source:UniProtKB/TrEMBL;Acc:K4C9T0]	GO:0016021,GO:0016020,GO:0015267,GO:0055085,GO:0015250,GO:0006833	UPI0001B34C0D
Solyc09g092640.3.1	379.376	1.39763	0.19758	7.07373	1.50823e-12	2.321e-10	NA	NA	Cytochrome (AHRD V3.3 *** A0A1U8G4E5_CAPAN)	GO:0005506,GO:0016705,GO:0020037,GO:0055114	NA
Solyc12g036130.1.1	107.044	1.39876	0.241943	5.78137	7.40945e-09	6.54157e-07	NA	NA	ABC transporter C family member 2 (AHRD V3.3 *-* A0A2G3DGG8_CAPCH)	GO:0005524,GO:0016021,GO:0042626,GO:0055085	NA
Solyc09g098490.5.1	87.5809	1.42139	0.357594	3.97487	7.04191e-05	0.00243826	NA	NA	clathrin interactor EPSIN 2-like (AHRD V3.11 *** tr|A0A2I4ETK3|A0A2I4ETK3_9ROSI),	GO:0005515,
Solyc06g071990.4.1	383.898	1.44343	0.186709	7.73088	1.06809e-14	1.9724e-12	NA	NA	P-loop containing nucleoside triphosphate hydrolases superfamily protein (AHRD V3.3 *-* A0A2U1N2C4_ARTAN),
Solyc10g086600.3.1	89.3993	1.45166	0.261903	5.54272	2.97811e-08	2.39981e-06	NA	NA	Subtilisin-like protease-like protein (AHRD V3.3 *-* A0A2K3NVY8_TRIPR)	GO:0004252,GO:0006508	NA
Solyc04g007370.3.1	778.42	1.45592	0.141083	10.3196	5.74817e-25	2.7102e-22	NA	NA	Chaperone protein dnaJ 16 (AHRD V3.3 *** A0A2G2WSF3_CAPBA),		UPI00027669B2
Solyc04g080500.3.1	41.5726	1.4714	0.409515	3.59304	0.000326838	0.00912182	TF	MYB-related	Protein RADIALIS-like 6 (AHRD V3.3 *** A0A1U8GBN0_CAPAN),	GO:0003677,GO:0005634,GO:0003700,	UPI0002765889
Solyc06g075670.1.1	47.3021	1.47844	0.466575	3.16871	0.00153117	0.0304311	TF	MYB-related	MYB transcription factor (AHRD V3.3 *-* B4FPU3_MAIZE)		NA
Solyc03g110990.1.1	92.8562	1.48272	0.337636	4.39146	1.12591e-05	0.000505065	NA	NA	Unknown protein		NA
Solyc09g014500.3.1	116.232	1.48449	0.301448	4.92454	8.45576e-07	4.9835e-05	NA	NA	Protein yippee-like (AHRD V3.3 *** A0A2G3BKF5_CAPCH), Protein yippee-like [Source:UniProtKB/TrEMBL;Acc:K4CRS7]	GO:0046872,	UPI000276B916
Solyc12g006260.1.1	60.2102	1.49231	0.399925	3.73149	0.000190351	0.00573903	NA	NA	Glycine rich protein-interacting protein (AHRD V3.3 *** Q4U602_TOBAC)		NA
Solyc04g076220.3.1	259.681	1.50043	0.207526	7.23006	4.82781e-13	7.92475e-11	NA	NA	AT-hook motif nuclear-localized protein (AHRD V3.3 *** A0A1U8GD78_CAPAN), AT-hook motif nuclear-localized protein [Source:UniProtKB/TrEMBL;Acc:K4BU60]	GO:0005634,GO:0003700,GO:0006351,GO:0003680,	UPI0002765A74
Solyc02g077590.1.1	279.572	1.50415	0.319964	4.701	2.58895e-06	0.000132192	TF	HB-other	Homeobox-leucine zipper-like protein (AHRD V3.3 *-* Q3HRT1_PICGL)	GO:0003677	NA
Solyc11g010410.2.1	88.2642	1.50744	0.275665	5.46838	4.54178e-08	3.49465e-06	NA	NA	2-oxoglutarate (2OG) and Fe(II)-dependent oxygenase superfamily protein (AHRD V3.3 *** A0A2U1NR61_ARTAN)	GO:0016491,GO:0055114	NA
Solyc05g021580.3.1	33.8002	1.51817	0.399101	3.80397	0.000142396	0.00450608	NA	NA	Serine/threonine-protein kinase TOR (AHRD V3.3 *-* A0A2G3AVJ6_CAPCH),		UPI00027656D5
Solyc03g112540.4.1	63.3597	1.51854	0.375044	4.04897	5.14437e-05	0.00186884	NA	NA	NAD(P)-binding Rossmann-fold superfamily protein (AHRD V3.3 *** A0A2U1Q346_ARTAN),		UPI0002BCA266
Solyc04g082050.3.1	230.474	1.52742	0.357095	4.27736	1.89127e-05	0.00077756	NA	NA	Cellular retinaldehyde-binding/triple function, C-terminal (AHRD V3.3 *** B6SN40_MAIZE),		UPI000276647F
Solyc05g049980.3.1	102.705	1.54462	0.430544	3.58761	0.000333726	0.009279	NA	NA	Pectin lyase-like superfamily protein (AHRD V3.3 *** A0A1I9LS88_ARATH)	GO:0004650,GO:0005975	NA
Solyc03g083710.1.1	51.6514	1.5595	0.376371	4.14352	3.42022e-05	0.00131355	NA	NA	Plant invertase/pectin methylesterase inhibitor superfamily protein (AHRD V3.3 *** A0A2U1LKC0_ARTAN)	GO:0004857	NA
Solyc05g042010.1.1	67.8443	1.58084	0.342212	4.61947	3.84725e-06	0.000190727	NA	NA	Heavy metal-associated isoprenylated plant protein 26 (AHRD V3.3 *-* A0A2G2ZMM7_CAPAN)		NA
Solyc01g067440.4.1	112.965	1.5836	0.288634	5.48654	4.09884e-08	3.18703e-06	NA	NA	Glutaredoxin (AHRD V3.3 *** A0A2G9GSG9_9LAMI), Monothiol glutaredoxin-S10 [Source:Projected from Arabidopsis thaliana (AT3G21460) UniProtKB/Swiss-Prot;Acc:Q9LIF1]	,GO:0009055,GO:0015035,GO:0045454
Solyc06g068550.5.1	33.0808	1.59491	0.494089	3.22799	0.00124665	0.0257463	NA	NA	Eukaryotic aspartyl protease family protein (AHRD V3.11 *** tr|A0A2U1P524|A0A2U1P524_ARTAN),	GO:0004190,GO:0006508,GO:0030163,	UPI00027663AB
Solyc08g068780.3.1	128.482	1.59503	0.245748	6.49051	8.5547e-11	1.03591e-08	TR	GNAT	N-hydroxycinnamoyl-CoA:tyramine N-hydroxycinnamoyl transferase THT7-8		NA
Solyc01g081270.2.1	35.1742	1.59522	0.421947	3.78062	0.000156438	0.00486209	NA	NA	Glutathione S-transferase (AHRD V3.3 *** A0A200PVK3_9MAGN)	GO:0005515	NA
Solyc01g102680.4.1	21.6043	1.60197	0.48454	3.30618	0.00094579	0.0209797	NA	NA	Protein kinase-like domain-containing protein (AHRD V3.3 *** A0A2U1P0D3_ARTAN),	,GO:0004672,GO:0006468
Solyc01g028807.1.1	206.871	1.64307	0.387825	4.23663	2.26896e-05	0.000909226	NA	NA	Unknown protein		NA
Solyc05g014500.3.1	147.09	1.64734	0.201432	8.17813	2.88282e-16	6.51871e-14	NA	NA	ABC transporter (AHRD V3.3 *-* A0A200RCP7_9MAGN)	GO:0005524,GO:0016887	NA
Solyc03g007890.3.1	60.7591	1.66421	0.504145	3.30106	0.000963205	0.0211963	NA	NA	class 2 small heat shock protein Le-HSP17.6,	GO:0005524,GO:0006457,GO:0051082,GO:0016887,GO:0140662	UPI0002BC9D3E
Solyc02g089890.5.1	162.195	1.70511	0.506019	3.36966	0.000752599	0.0174818	NA	NA	PQ-loop repeat family protein / transmembrane family protein (AHRD V3.11 *** tr|Q94AH7|Q94AH7_ARATH),
Solyc06g035530.3.1	185.616	1.75957	0.352658	4.98944	6.05541e-07	3.68648e-05	NA	NA	gibberellin 20-oxidase-2,	GO:0016491,GO:0046872,GO:0031418,GO:0016706,GO:0002238,GO:0009805,GO:0055114
Solyc04g010285.2.1	171.288	1.7759	0.403318	4.40323	1.06651e-05	0.00048134	NA	NA	Plant protein 1589 of Uncharacterized protein function (AHRD V3.11 *** tr|A0A061FM19|A0A061FM19_THECC)		NA
Solyc03g005900.5.1	255.64	1.78575	0.516285	3.45884	0.000542514	0.0135843	NA	NA	GDSL esterase/lipase (AHRD V3.11 *** tr|A0A2G2XE99|A0A2G2XE99_CAPBA),	GO:0016788
Solyc06g007370.1.1	90.0803	1.79372	0.26072	6.87988	5.99049e-12	8.45536e-10	NA	NA	6,7-dimethyl-8-ribityllumazine synthase (AHRD V3.3 *** A0A061GZ51_THECC)		NA
Solyc06g072620.4.1	62.9142	1.79761	0.518986	3.4637	0.000532807	0.0133762	NA	NA	Bidirectional sugar transporter SWEET (AHRD V3.3 *** A0A142DVH8_SOLTU),	GO:0016021
Solyc03g046270.5.1	245.242	1.81621	0.315911	5.74911	8.97135e-09	7.85791e-07	NA	NA	Protein trichome birefringence-like 19 (AHRD V3.11 *** tr|A0A1U8GSF3|A0A1U8GSF3_CAPAN),	GO:0016021,GO:0005794,GO:0016413,GO:0016740,	UPI0002768732
Solyc09g011640.5.1.1	59.8708	1.82029	0.343923	5.29273	1.20503e-07	8.58635e-06	NA	NA	Glutathione S-transferase-like protein (AHRD V3.3 *** A8DUB0_SOLLC)	GO:0005515	NA
Solyc08g077330.3.1	21.9805	1.83111	0.589911	3.10405	0.00190891	0.036404	NA	NA	Expansin-like .1,	GO:0005576,	UPI000276C2AD
Solyc03g120020.4.1	734.542	1.83578	0.36237	5.06603	4.06203e-07	2.58663e-05	NA	NA	HCO3-transporter family (AHRD V3.3 *** A0A2U1LER8_ARTAN),	GO:0016021,GO:0016020,GO:0006820,GO:0005452	UPI0002BC7E01
Solyc07g052730.3.1	34.0456	1.89316	0.39936	4.74049	2.13207e-06	0.000112629	NA	NA	formin I2I isoform		NA
Solyc01g067360.3.1	79.9358	1.90219	0.365102	5.21003	1.88815e-07	1.26103e-05	NA	NA	E3 ubiquitin-protein ligase MIEL1-like (AHRD V3.3 *** A0A1S4C6Z0_TOBAC),	GO:0046872,GO:0008270,GO:0016567	UPI0002762F6A
Solyc01g162830.1.1	252.356	1.90511	0.476582	3.99745	6.40292e-05	0.00224508	NA	NA	Nicotianamine synthase (AHRD V3.11 *** sp|Q9XGI7|NAS_SOLLC)	GO:0030410,GO:0030418	NA
Solyc12g019450.1.1	57.1358	1.91534	0.360739	5.30949	1.09931e-07	7.86963e-06	NA	NA	Heavy metal-associated isoprenylated plant protein 26 (AHRD V3.3 --* A0A2G2ZMM7_CAPAN)		NA
Solyc09g097890.2.1	1243.62	1.92149	0.243069	7.90515	2.67608e-15	5.39109e-13	NA	NA	Cytochrome b5.1		NA
Solyc01g111880.4.1	26.0957	1.9286	0.609194	3.16582	0.00154646	0.0307074	NA	NA	MAP kinase kinase kinase 11,	GO:0004672,GO:0005524,GO:0006468
Solyc05g043390.2.1	29.0326	1.92899	0.444275	4.34188	1.41268e-05	0.000608985	NA	NA	U-box domain-containing protein 35 (AHRD V3.3 *-* A0A2G3ANR8_CAPAN)		NA
Solyc03g013340.3.1	53.4067	1.93456	0.456537	4.23746	2.26067e-05	0.000907545	NA	NA	NOD26-like intrinsic protein 2.1, Nodulin26-like intrinsic protein 21 [Source:UniProtKB/TrEMBL;Acc:K4BEQ5]	GO:0016021,GO:0016020,GO:0015267,GO:0055085	UPI000276852B
Solyc09g092280.1.1	49.647	1.95167	0.356647	5.47229	4.44256e-08	3.43021e-06	NA	NA	Late blight resistance protein (AHRD V3.3 *** B7U1D7_9SOLN)	GO:0043531	NA
Solyc02g062330.3.1	71.2191	1.9554	0.393077	4.9746	6.53811e-07	3.93708e-05	NA	NA	Kinesin-like protein (AHRD V3.3 *** A0A2G2XB42_CAPBA)	GO:0003777,GO:0005524,GO:0007018,GO:0008017	NA
Solyc11g006740.4.1	45.7188	1.95669	0.44416	4.40536	1.05606e-05	0.000477598	NA	NA	F-box domain, Phloem protein 2-like protein (AHRD V3.11 *** tr|A0A2U1NHQ2|A0A2U1NHQ2_ARTAN)		NA
Solyc05g160200.1.1	55.295	1.96668	0.317893	6.18661	6.1473e-10	6.58087e-08	NA	NA	verprolin-like isoform X3 (AHRD V3.11 *-* XP_020224571.1)		NA
Solyc12g042120.3.1	84.2173	1.97681	0.294789	6.70585	2.00243e-11	2.62567e-09	NA	NA	transmembrane protein (AHRD V3.3 *-* AT5G67550.1)		NA
Solyc05g014120.1.1	43.4029	1.99692	0.593845	3.36269	0.000771875	0.0178174	NA	NA	S-adenosyl-L-methionine-dependent methyltransferases superfamily protein (AHRD V3.3 *** A0A2U1MVU3_ARTAN)	GO:0008168	NA
Solyc07g007770.2.1	22.0618	2.0071	0.646896	3.10266	0.0019179	0.0365126	NA	NA	Unknown protein		NA
Solyc10g079810.1.1	17.6207	2.01143	0.603253	3.3343	0.000855131	0.0194555	NA	NA	Unknown protein		NA
Solyc09g009550.5.1	37.8482	2.0512	0.674416	3.04145	0.00235442	0.0424523	NA	NA	Alpha/beta-Hydrolases superfamily protein (AHRD V3.11 *** tr|A0A2U1QP59|A0A2U1QP59_ARTAN),		UPI000276C6D8
Solyc05g013970.4.1	192.15	2.0543	0.208914	9.83326	8.09551e-23	3.09304e-20	NA	NA	RNA recognition motif domain (AHRD V3.3 *-* A0A200R4F7_9MAGN),	GO:0003723,GO:0003676	UPI00027662A7
Solyc03g115560.3.1	176.457	2.07129	0.253618	8.16699	3.16187e-16	7.07747e-14	NA	NA	Flavin-containing monooxygenase (AHRD V3.3 *** A0A2G2WR93_CAPBA),	GO:0050661,GO:0050660,GO:0004499,GO:0055114	UPI000532BCD5
Solyc07g009443.1.1	182.541	2.08888	0.286597	7.28856	3.13284e-13	5.29952e-11	NA	NA	G-type lectin S-receptor-like serine/threonine-protein kinase (AHRD V3.3 *** A0A2G2Z069_CAPAN)	GO:0004672,GO:0006468	NA
Solyc09g098380.3.1	21.0754	2.14844	0.557261	3.85535	0.000115564	0.00375499	NA	NA	Amino acid transporter (AHRD V3.3 *** A0A200PYC4_9MAGN)		NA
Solyc03g119910.5.1	85.6652	2.15389	0.326687	6.59312	4.30665e-11	5.30197e-09	NA	NA	2-oxoglutarate (2OG) and Fe(II)-dependent oxygenase superfamily protein (AHRD V3.11 *** tr|A0A2U1MX13|A0A2U1MX13_ARTAN),	GO:0046872,GO:0051213,GO:0009845,GO:0009739,GO:0009686,GO:0016707,GO:0016491,GO:0031418,GO:0016706,GO:0002238,GO:0009805,	UPI0002766998
Solyc12g006210.1.1	19.8711	2.16039	0.593279	3.64144	0.000271118	0.00777757	NA	NA	ATP synthase subunit beta (AHRD V3.3 *-* A0A2G2X5Q2_CAPBA)		NA
Solyc01g006660.4.1	39.8557	2.16109	0.7207	2.99859	0.00271231	0.0463988	NA	NA	Subtilisin-like protease-like protein (AHRD V3.11 *** tr|A0A2K3N634|A0A2K3N634_TRIPR)	GO:0004252,GO:0006508	NA
Solyc10g084600.2.1	16.1673	2.16664	0.592254	3.6583	0.000253891	0.00735454	NA	NA	Plant protein 1589 of Uncharacterized protein function (AHRD V3.3 *-* A0A061EZD3_THECC)		NA
Solyc02g079530.4.1	20.8924	2.22881	0.653754	3.40925	0.000651408	0.0157934	NA	NA	G-type lectin S-receptor-like serine/threonine-protein kinase (AHRD V3.3 *** A0A2G2VAF6_CAPBA),	,GO:0004672,GO:0006468
Solyc07g026873.2.1	43.1599	2.24621	0.364566	6.16133	7.21378e-10	7.61225e-08	NA	NA	Heavy metal-associated isoprenylated plant protein 26 (AHRD V3.11 *-* tr|A0A2G2ZMM7|A0A2G2ZMM7_CAPAN)		NA
Solyc10g083170.2.1	82.495	2.29477	0.620114	3.70056	0.000215126	0.00639891	NA	NA	NAD(P)-binding Rossmann-fold superfamily protein (AHRD V3.3 *** A0A2U1QER6_ARTAN),Pfam:PF13561		NA
Solyc01g105310.3.1	61.4277	2.29711	0.359451	6.39059	1.65245e-10	1.92727e-08	NA	NA	Metacaspase.1, Metacaspase 2 [Source:UniProtKB/TrEMBL;Acc:K4B2A1]	GO:0016787,GO:0004197,	UPI0002768F78
Solyc04g077170.3.1	110.759	2.30171	0.291479	7.89664	2.86527e-15	5.72021e-13	NA	NA	Epidermal patterning factor-like protein (AHRD V3.3 *** A0A2U1PBB6_ARTAN),Pfam:PF17181,	GO:0016021,GO:0010374,	UPI000276625C
Solyc08g067510.1.1	27.7579	2.33039	0.508196	4.58562	4.52651e-06	0.000221919	NA	NA	Non-specific lipid-transfer protein (AHRD V3.3 *** A0A1U8HFE5_CAPAN)		NA
Solyc05g014490.3.1	535.215	2.34489	0.152953	15.3308	4.76204e-53	7.53763e-50	NA	NA	Pentatricopeptide repeat (AHRD V3.3 *** A0A200RCQ9_9MAGN)		NA
Solyc11g051123.1.1	15.4934	2.34726	0.778295	3.0159	0.0025622	0.044786	NA	NA	Unknown protein		NA
Solyc12g096810.2.1	51.4186	2.35203	0.337894	6.96085	3.38216e-12	4.99658e-10	NA	NA	LET.1		NA
Solyc07g009437.1.1	125.654	2.38344	0.298245	7.99156	1.33245e-15	2.72198e-13	NA	NA	Receptor protein kinase (AHRD V3.3 *-* Q40096_IPOTF)	GO:0004672,GO:0006468	NA
Solyc02g080670.3.1	110.082	2.40346	0.707029	3.39938	0.000675398	0.0162683	NA	NA	L-ascorbate oxidase-like protein (AHRD V3.3 *** A0A1U8FN33_CAPAN), At4g22010 [Source:Projected from Arabidopsis thaliana (AT4G22010) UniProtKB/TrEMBL;Acc:O65449]	GO:0009506,GO:0009505,GO:0016491,GO:0016722,GO:0005507,GO:0055114	UPI00027691FE
Solyc01g108960.1.1	33.6531	2.4109	0.496599	4.85483	1.20492e-06	6.79416e-05	NA	NA	Mitochondrial-processing peptidase subunit beta (AHRD V3.3 --* A0A2G3B7D4_CAPCH)		NA
Solyc02g090540.4.1	44.4608	2.47931	0.727398	3.40847	0.00065328	0.0158215	NA	NA	Glucose/ribitol dehydrogenase (AHRD V3.3 *** A0A2U1NV71_ARTAN),		UPI000532CE3D
Solyc01g094140.3.1	33.9146	2.50362	0.728671	3.43587	0.000590653	0.0145432	NA	NA	Cytochrome P450 (AHRD V3.3 *** A0A200PMQ0_9MAGN),	GO:0005506,GO:0004497,GO:0020037,GO:0016705,GO:0055114
Solyc05g025820.5.1	70.9727	2.50995	0.299023	8.39381	4.70633e-17	1.14607e-14	NA	NA	Protein kinase superfamily protein (AHRD V3.11 *** tr|A0A2U1QC97|A0A2U1QC97_ARTAN),	GO:0004672,GO:0005524,GO:0006468
Solyc12g006220.3.1	16.4604	2.56253	0.591441	4.3327	1.47294e-05	0.000630274	NA	NA	PGPS/D10 (AHRD V3.3 *** Q9ZTM9_PETHY)		NA
Solyc10g055710.2.1	11.3375	2.56889	0.699272	3.67367	0.000239092	0.00697143	NA	NA	Mechanosensitive ion channel protein (AHRD V3.3 *** A0A2G2VT06_CAPBA)	GO:0016020,GO:0055085	NA
Solyc04g074400.1.1	10.5092	2.58483	0.745736	3.46614	0.00052798	0.0133258	NA	NA	Protein EXORDIUM (AHRD V3.3 *-* A0A2G3CNT1_CAPCH)		NA
Solyc08g006750.4.1	30.7361	2.6182	0.863527	3.03198	0.00242954	0.0433833	NA	NA	Serine decarboxylase (AHRD V3.3 *** A0A1U8F8Y3_CAPAN),	GO:0030170,GO:0003824,GO:0016831,GO:0016830,GO:0019752	UPI0002BC87B3
Solyc08g006740.3.1	27.7163	2.62641	0.750914	3.49762	0.000469433	0.0121668	NA	NA	aromatic amino acid decarboxylase 2, Aromatic amino acid decarboxylase 2 [Source:UniProtKB/TrEMBL;Acc:Q1KSC4]	GO:0030170,GO:0003824,GO:0016831,GO:0016830,GO:0019752,GO:0016829,GO:1901566	UPI00005AFDC2
Solyc03g121240.1.1	34.4645	2.66211	0.699228	3.80722	0.000140538	0.00445538	TF	bHLH	Transcription factor HEC2 (AHRD V3.3 *** A0A2G2WPZ2_CAPBA)	GO:0046983	NA
Solyc01g109500.4.1	382.957	2.70016	0.320101	8.43533	3.30269e-17	8.13197e-15	NA	NA	BURP domain-containing protein (AHRD V3.3 *-* A0A1Q3C0F5_CEPFO),		UPI00027689D3
Solyc03g006100.4.1	877.365	2.71248	0.160119	16.9403	2.26834e-64	5.58516e-61	NA	NA	LRR receptor-like serine/threonine-protein kinase EFR (AHRD V3.3 *** A0A1U8GGG3_CAPAN),	GO:0004672,GO:0005524,GO:0006468,GO:0005515
Solyc07g025140.5.1	8.13442	2.7131	0.901381	3.00994	0.002613	0.0452729	NA	NA	Transducin/WD40 repeat-like superfamily protein (AHRD V3.11 *** tr|A0A2U1PWP8|A0A2U1PWP8_ARTAN),	GO:0005515,	UPI000276ABF6
Solyc08g015830.1.1	16.5018	2.71693	0.679446	3.99875	6.36791e-05	0.00223634	NA	NA	Unknown protein		NA
Solyc09g092580.4.1	432.854	2.73832	0.254476	10.7606	5.28211e-27	2.78694e-24	NA	NA	Cytochrome (AHRD V3.3 *** A0A2G2ZTD7_CAPAN),	GO:0005506,GO:0004497,GO:0020037,GO:0016705,GO:0055114
Solyc10g084960.2.1	17.2472	2.76399	0.764387	3.61596	0.000299241	0.00844736	NA	NA	Glutathione S-transferase (AHRD V3.3 *** C0LF68_CAPAN)	GO:0005515	NA
Solyc03g006110.4.1	25.7308	2.81685	0.642501	4.38419	1.16416e-05	0.000519072	NA	NA	Non-specific serine/threonine protein kinase (AHRD V3.11 *** tr|A0A2G2ZLG0|A0A2G2ZLG0_CAPAN),	GO:0004672,GO:0005524,GO:0006468,GO:0007165
Solyc09g089790.3.1	18.7349	2.83865	0.693723	4.0919	4.2785e-05	0.00159221	NA	NA	2-oxoglutarate (2OG) and Fe(II)-dependent oxygenase superfamily protein (AHRD V3.3 *** O80850_ARATH)	GO:0016491,GO:0055114	NA
Solyc01g010180.3.1	574.724	2.94829	0.296706	9.93671	2.88191e-23	1.18265e-20	NA	NA	Unknown protein,		UPI0002761AE1
Solyc01g086830.4.1	9.83228	2.96677	0.981855	3.0216	0.00251444	0.0443277	NA	NA	Bifunctional inhibitor/lipid-transfer protein/seed storage 2S albumin superfamily protein (AHRD V3.3 *** A0A2U1N9B3_ARTAN)		NA
Solyc12g010170.2.1	14.4422	2.9694	0.959524	3.09466	0.00197041	0.0372758	TF	bHLH	bHLH transcription factor 070	GO:0046983	NA
Solyc02g084032.1.1	15.4559	2.98454	0.69575	4.28968	1.78932e-05	0.000738388	NA	NA	Unknown protein		NA
Solyc09g092290.1.1	83.278	3.00506	0.298854	10.0553	8.70773e-24	3.85927e-21	NA	NA	Late blight resistance protein (AHRD V3.3 *** B7U1D7_9SOLN)	GO:0043531	NA
Solyc12g042963.1.1	15.2304	3.08837	0.816701	3.78152	0.000155877	0.00485144	NA	NA	Unknown protein		NA
Solyc09g075540.1.1	17.2032	3.14727	0.8196	3.84	0.000123032	0.00396996	NA	NA	COBRA-like protein 8 (AHRD V3.3 *** A0A2G3BWC4_CAPCH)	GO:0010215,GO:0016049,GO:0031225	NA
Solyc05g051530.5.1	35.8267	3.16221	0.46408	6.81393	9.49665e-12	1.33194e-09	NA	NA	ABC transporter G family member 11 (AHRD V3.11 *** tr|A0A2G2WTG8|A0A2G2WTG8_CAPBA),	GO:0016021,GO:0005524,GO:0005886,GO:0016020,GO:0055085,GO:0042626,GO:0140359,	UPI00027656F2
Solyc06g083480.4.1	181.325	3.18166	0.568135	5.60018	2.14132e-08	1.77721e-06	NA	NA	NAD(P)-binding Rossmann-fold superfamily protein (AHRD V3.3 *** A0A1P8AYK7_ARATH)		NA
Solyc09g098420.3.1	15.2835	3.18234	0.735684	4.32569	1.52056e-05	0.000646747	NA	NA	Leucine-rich repeat receptor protein kinase MS.1	GO:0004672,GO:0006468	NA
Solyc10g007750.1.1	10.8816	3.18908	0.904085	3.52741	0.000419649	0.0111638	NA	NA	Plant basic secretory protein (BSP) family protein (AHRD V3.3 *** A0A2U1KY39_ARTAN)		NA
Solyc04g007200.4.1	28.0068	3.19775	0.843063	3.79301	0.000148832	0.00467154	NA	NA	Methylketone synthase IIb (AHRD V3.3 *** E0YCS9_SOLLC),
Solyc12g089330.2.1	9.59246	3.23497	1.0774	3.00256	0.00267715	0.0460603	NA	NA	Calcium-dependent lipid-binding (CaLB domain) family protein (AHRD V3.3 *** A0A1P8BD17_ARATH)		NA
Solyc09g098115.1.1	6.62854	3.2575	1.0908	2.98634	0.00282338	0.0477603	NA	NA	voltage-gated hydrogen channel-like protein (AHRD V3.3 *** AT1G10800.2)		NA
Solyc05g007640.3.1	15.7475	3.25778	0.882218	3.69272	0.00022187	0.00656428	NA	NA	Non-specific serine/threonine protein kinase (AHRD V3.3 *** A0A1U8EVK9_CAPAN)	GO:0043531	NA
Solyc01g108480.1.1	17.7787	3.41163	0.701059	4.8664	1.13651e-06	6.47432e-05	NA	NA	Carboxypeptidase (AHRD V3.3 *-* A0A2G2Y3S5_CAPAN)	GO:0004185,GO:0006508	NA
Solyc03g005980.3.1	17.0808	3.42612	0.77418	4.42549	9.62241e-06	0.000441475	NA	NA	NOD26-like intrinsic protein 1.1,	GO:0016021,GO:0016020,GO:0015267,GO:0055085	UPI000276761A
Solyc03g095210.2.1	15.8695	3.43693	0.746776	4.60236	4.17726e-06	0.000206165	NA	NA	WD40 repeat (AHRD V3.3 *** A0A200QQH4_9MAGN)	GO:0005515	NA
Solyc06g083500.5.1	104.635	3.58891	0.320997	11.1805	5.08072e-29	3.04294e-26	NA	NA	Serine/threonine-protein kinase PBS1 (AHRD V3.11 *** tr|A0A2G2WN41|A0A2G2WN41_CAPBA),	GO:0004672,GO:0005524,GO:0006468,GO:0005886,GO:0004675	UPI0002765DEC
Solyc06g083470.5.1	34.6774	3.73835	0.851405	4.39079	1.12938e-05	0.000505596	NA	NA	NAD(P)-binding Rossmann-fold superfamily protein (AHRD V3.11 *** tr|F4IKL5|F4IKL5_ARATH),	GO:0016491,
Solyc09g007030.3.1	9.11969	3.77251	1.08507	3.47675	0.000507527	0.0128682	NA	NA	Kinesin-like protein (AHRD V3.3 *** A0A2G3BJP1_CAPCH),	GO:0005874,GO:0005524,GO:0016887,GO:0003777,GO:0005871,GO:0007018,GO:0008017,GO:0008574	UPI000276B51A
Solyc09g074475.1.1	9.17009	3.79164	1.18321	3.20453	0.00135285	0.0275796	NA	NA	Unknown protein		NA
Solyc05g015815.1.1	8.70441	3.80132	1.07342	3.54133	0.000398114	0.0106788	NA	NA	Unknown protein		NA
Solyc12g042980.2.1	13.3724	3.81019	0.939182	4.05693	4.97222e-05	0.00181523	NA	NA	2-oxoglutarate (2OG) and Fe(II)-dependent oxygenase superfamily protein (AHRD V3.3 *** A0A2U1MSG8_ARTAN)	GO:0016491,GO:0055114	NA
Solyc09g014860.3.1	203.402	3.82735	0.38973	9.82052	9.18689e-23	3.3374e-20	NA	NA	Protein LURP-one-related 15 (AHRD V3.3 *** A0A2G2ZQX5_CAPAN),		UPI000276BB1E
Solyc09g089780.3.1	7.45667	3.93683	1.26339	3.11608	0.00183274	0.0352854	NA	NA	2-oxoglutarate (2OG) and Fe(II)-dependent oxygenase superfamily protein (AHRD V3.3 *** O80851_ARATH),	GO:0046872,GO:0051213,GO:0016491,GO:0055114	UPI000276C94A
Solyc01g108800.4.1	15.7203	4.03333	1.02283	3.94331	8.03645e-05	0.00272305	NA	NA	3-hydroxyisobutyryl-CoA hydrolase.1,	GO:0003860
Solyc09g014970.5.1	137.619	4.14655	0.654753	6.33299	2.40451e-10	2.7325e-08	NA	NA	Methylketone synthase Ib (AHRD V3.11 *** tr|E0YCS5|E0YCS5_SOLLC),	GO:0009694,GO:0009696,GO:0080030,GO:0080031,GO:0080032,	UPI000276BB28
Solyc04g011750.3.1	8.82288	4.19702	1.19936	3.4994	0.000466305	0.0121341	NA	NA	histone H3..1,		UPI00027661DE
Solyc09g098385.1.1	14.9295	4.22775	0.831931	5.08185	3.73768e-07	2.40078e-05	NA	NA	Ubiquitin (AHRD V3.3 *** K2RZ76_MACPH)	GO:0005515	NA
Solyc08g067620.2.1	18.7878	4.30055	1.22592	3.50801	0.000451472	0.011882	NA	NA	Pleiotropic drug resistance protein (AHRD V3.3 *** C8CA13_CUCSA),	GO:0005524,GO:0016020,GO:0140359
Solyc07g052100.4.1	5.94154	4.30465	1.40985	3.05327	0.00226363	0.0413197	TR	SNF2	SNF2-related (AHRD V3.3 *** A0A200QH53_9MAGN),	GO:0046872,GO:0005524,GO:0140658
Solyc07g009440.3.1	69.89	4.30582	0.438292	9.8241	8.86602e-23	3.27452e-20	NA	NA	G-type lectin S-receptor-like serine/threonine-protein kinase (AHRD V3.11 *** tr|A0A1U8HJL6|A0A1U8HJL6_CAPAN)		NA
Solyc03g113710.4.1	26.7378	4.32546	0.817343	5.2921	1.20922e-07	8.58857e-06	NA	NA	Formin-like protein (AHRD V3.3 *** A0A2G3AWB8_CAPCH),	GO:0030036,GO:0003779,GO:0051015,GO:0045010,
Solyc07g055990.3.1	13.9444	4.39282	1.40354	3.12982	0.00174913	0.0338522	NA	NA	Xyloglucan endotransglucosylase/hydrolase (AHRD V3.3 *** A0A2G3C1I6_CAPCH)	GO:0004553,GO:0005975	NA
Solyc01g108990.3.1	21.4306	4.52954	0.767865	5.89888	3.6598e-09	3.40761e-07	NA	NA	B3 domain-containing protein At5g60140-like (AHRD V3.3 *-* XP_019067402.1)		NA
Solyc02g084090.3.1	4.24485	4.6646	1.56255	2.98525	0.00283344	0.0478941	NA	NA	ATP-dependent Clp protease (AHRD V3.11 *-* tr|A0A1R7T3E8|A0A1R7T3E8_ARATH)		NA
Solyc08g014050.2.1	8.4929	4.71872	1.48778	3.17164	0.00151578	0.0301524	NA	NA	Glycosyltransferase (AHRD V3.3 *** A0A193AUF6_PUNGR)	GO:0016758	NA
Solyc07g049460.3.1	17.7412	4.81682	1.35387	3.55783	0.000373933	0.0102049	NA	NA	laccase, Laccase [Source:UniProtKB/TrEMBL;Acc:K4CF49]	GO:0048046,GO:0016491,GO:0016722,GO:0005507,GO:0046274,GO:0052716,GO:0046872,GO:0005576,GO:0055114	UPI000276B24D
Solyc01g109010.3.1	134.802	4.92306	0.354074	13.904	5.98797e-44	6.31873e-41	NA	NA	phox domain-containing protein (AHRD V3.3 *-* AT2G15900.1),		UPI0002768620
Solyc11g006090.4.1	14.436	4.969	1.60806	3.09005	0.0020012	0.0376137	NA	NA	AT-hook motif nuclear-localized protein (AHRD V3.11 *** tr|A0A2G2Y6T0|A0A2G2Y6T0_CAPAN)		NA
Solyc10g084120.2.1	9.70919	5.00076	1.6068	3.11224	0.00185672	0.0356232	NA	NA	plasma membrane intrinsic protein 2.5	GO:0015267,GO:0016020,GO:0055085	NA
Solyc01g105770.2.1	15.1935	5.00443	1.46694	3.41147	0.000646139	0.0156829	NA	NA	IgA FC receptor (AHRD V3.3 *-* A0A1J3K238_NOCCA)		NA
Solyc12g042793.1.1	73.8325	5.12532	0.518056	9.89336	4.44852e-23	1.79235e-20	NA	NA	coiled-coil domain-containing protein 18 (AHRD V3.3 *-* XP_010325663.1)		NA
Solyc08g007050.2.1	22.2403	5.1874	0.973606	5.32802	9.92877e-08	7.23755e-06	NA	NA	Cytochrome P450 (AHRD V3.3 *** A0A200PPF3_9MAGN)	GO:0005506,GO:0016705,GO:0020037,GO:0055114	NA
Solyc01g091470.3.1	6.1069	5.1939	1.7148	3.02886	0.00245481	0.0436305	NA	NA	AT-hook motif nuclear-localized protein (AHRD V3.3 *** A0A2G3DDW3_CAPCH), AT-hook motif nuclear-localized protein [Source:UniProtKB/TrEMBL;Acc:K4AZ87]	GO:0005634,GO:0003700,GO:0006351,GO:0010228,GO:0003680,	UPI00027681EB
Solyc04g040010.3.1	3.08938	5.21296	1.71881	3.03288	0.00242229	0.0432886	NA	NA	Two-component response regulator ARR9 (AHRD V3.3 *-* A0A2G3CD70_CAPCH),		UPI0002766021
Solyc01g005140.3.1	3.24707	5.29645	1.71772	3.08342	0.00204633	0.0382028	NA	NA	Cytochrome b561/ferric reductase transmembrane (AHRD V3.3 *** A0A2U1MNP8_ARTAN), Probable transmembrane ascorbate ferrireductase 3 [Source:Projected from Arabidopsis thaliana (AT1G14730) UniProtKB/Swiss-Prot;Acc:Q67ZF6]	GO:0016491,
Solyc05g009320.5.1	7.03953	5.40987	1.51039	3.58177	0.000341273	0.00946509	TF	LOB	LOB domain-containing protein 40 (AHRD V3.11 *** tr|A0A2G2VK71|A0A2G2VK71_CAPBA),
Solyc04g056505.2.1	3.94769	5.57744	1.63018	3.42137	0.000623057	0.0151558	NA	NA	bZIP transcription factor 17 (AHRD V3.11 *-* XP_004249119.1)		NA
Solyc04g150156.1.1	4.04279	5.61465	1.64031	3.42292	0.00061952	0.0150863	NA	NA	Tubulin beta chain (AHRD V3.3 *-* A0A2I0VMK4_9ASPA)	GO:0003924	NA
Solyc04g162670.1.1	4.23622	5.67269	1.60079	3.54367	0.000394599	0.0106249	NA	NA	TGACG-sequence-specific DNA-binding protein TGA-1B (AHRD V3.11 *-* tr|A0A2G2VB55|A0A2G2VB55_CAPBA)		NA
Solyc03g005200.3.1	15.9683	5.71246	1.72054	3.32015	0.000899683	0.0201996	NA	NA	Non-specific lipid-transfer protein-like protein (AHRD V3.3 *** A0A1J6K9J7_NICAT),	GO:0008289,GO:0006869,	UPI0002768E88
Solyc07g160420.1.1	4.36383	5.71633	1.66188	3.43968	0.000582397	0.0143879	NA	NA	MP domain-containing protein (AHRD V3.11 *-* tr|A0A1Q3DF26|A0A1Q3DF26_CEPFO)		NA
Solyc09g015000.4.1	16.8954	5.77827	1.14585	5.04277	4.58849e-07	2.88048e-05	NA	NA	Class I heat shock protein (AHRD V3.3 *** A0A2K3KSJ8_TRIPR),		UPI0002BC95C2
Solyc04g160330.1.1	4.56706	5.79395	1.65605	3.49865	0.000467623	0.0121341	NA	NA	Zinc finger BED domain-containing protein RICESLEEPER 2 (AHRD V3.11 *-* tr|A0A2U1P3R8|A0A2U1P3R8_ARTAN)	GO:0003677	NA
Solyc10g078610.1.1	25.9033	5.81117	0.987189	5.88658	3.94265e-09	3.64038e-07	TF	AP2/ERF-ERF	Ethylene-responsive transcription factor CRF3 (AHRD V3.3 *** A0A2G3BI20_CAPCH)	GO:0003700,GO:0006355	NA
Solyc06g072880.2.1	10.6918	6.01921	1.8848	3.19355	0.00140533	0.0284664	NA	NA	Glycosyltransferase (AHRD V3.3 *** A0A2G3CA94_CAPCH)	GO:0016758	NA
Solyc01g109000.1.1	5.5903	6.06911	1.48897	4.07604	4.58083e-05	0.00168623	NA	NA	B3 domain-containing protein Os12g0591400-like (AHRD V3.3 *-* XP_025884759.1)		NA
Solyc11g069560.2.1	6.2397	6.22708	1.98886	3.13098	0.00174223	0.0338205	NA	NA	glycosyltransferase family protein 2 (AHRD V3.3 *** AT5G60700.2)		NA
Solyc05g150123.1.1	245.307	6.26503	0.358537	17.4739	2.26575e-68	6.27612e-65	NA	NA	Unknown protein		NA
Solyc06g073583.1.1	12.9033	6.29497	1.8841	3.34109	0.000834488	0.0190376	NA	NA	Rhodanese-like domain (AHRD V3.3 *** A0A200RA76_9MAGN)		NA
Solyc01g111030.2.1	61.1007	6.31586	0.718683	8.78811	1.52096e-18	4.32109e-16	NA	NA	Ribosome biogenesis protein WDR12 homolog (AHRD V3.3 *** A0A2G3D985_CAPCH)	GO:0005515	NA
Solyc04g056520.1.1	6.72329	6.32851	1.45769	4.34148	1.41529e-05	0.000608985	NA	NA	Unknown protein		NA
Solyc05g052870.5.1	6.81271	6.35393	1.98348	3.20342	0.00135804	0.0276347	NA	NA	Glycosyltransferase (AHRD V3.11 *** tr|A0A2U1NU39|A0A2U1NU39_ARTAN),	GO:0008194,
Solyc08g074690.3.1	13.6999	6.38234	1.82914	3.48925	0.000484371	0.0124089	NA	NA	Polyphenol oxidase e, chloroplastic (AHRD V3.3 *** A0A314KT37_NICAT),	GO:0046872,GO:0016491,GO:0004097,GO:0046148	UPI000276B2C9
Solyc11g073150.1.1	6.95576	6.38417	1.93571	3.29811	0.000973384	0.0213566	NA	NA	Late embryogenesis abundant protein-related / LEA protein-like protein (AHRD V3.3 *** A0A178VGJ3_ARATH)		NA
Solyc07g008420.3.1	7.09881	6.41384	1.90103	3.37387	0.000741192	0.0173546	NA	NA	Early nodulin-like protein.1,	GO:0046658,GO:0009055	UPI000276B406
Solyc08g014240.4.1	7.24266	6.44217	2.05461	3.13547	0.0017158	0.0334113	NA	NA	2-isopropylmalate synthase (AHRD V3.3 *** B2D157_BRAOL),	GO:0003824,GO:0046912,GO:0019752
Solyc10g083890.2.1	56.2167	6.50145	0.856982	7.58644	3.28813e-14	5.82919e-12	NA	NA	Alpha carbonic anhydrase 7 (AHRD V3.3 *** A0A2G2YMM8_CAPAN)		NA
Solyc01g056770.1.1	8.02701	6.58923	1.40456	4.69131	2.71461e-06	0.000137698	NA	NA	Unknown protein		NA
Solyc04g150104.1.1	793.011	6.59037	0.330727	19.9269	2.37847e-88	1.05414e-84	NA	NA	Kirola (AHRD V3.3 *** A0A2G2WRW0_CAPBA)		NA
Solyc07g039440.1.1	8.13354	6.62169	1.43777	4.60553	4.11419e-06	0.000203505	NA	NA	Disease resistance protein (AHRD V3.3 *-* A0A200PUC6_9MAGN)	GO:0043531	NA
Solyc07g052700.3.1	50.3469	6.80403	1.20098	5.6654	1.46679e-08	1.25016e-06	TF	MADS-M-type	MADS-box transcription factor (AHRD V3.3 *** A0A2K3PNN3_TRIPR),	GO:0003677,GO:0046983	UPI0002BCBF6B
Solyc02g077000.3.1	35.8985	6.895	1.29842	5.3103	1.09446e-07	7.86963e-06	NA	NA	Phospholipase A1-II.1	GO:0006629	NA
Solyc11g040140.2.1	9.9167	6.8959	2.03434	3.38974	0.000699593	0.0166878	NA	NA	Xyloglucan endotransglucosylase/hydrolase (AHRD V3.3 *** A0A2G3CEF2_CAPCH)	GO:0004553,GO:0005975	NA
Solyc03g033740.4.1	21.8399	7.06728	1.26534	5.58529	2.33305e-08	1.92195e-06	NA	NA	proteasome subunit beta type.1,
Solyc05g015735.1.1	11.6976	7.14485	1.39328	5.12807	2.92721e-07	1.92483e-05	NA	NA	Unknown protein		NA
Solyc04g056500.3.1	11.7642	7.15246	1.3672	5.23147	1.68165e-07	1.15016e-05	NA	NA	Tubulin beta chain (AHRD V3.3 *-* A0A1U8EHY4_CAPAN)	GO:0003924	NA
Solyc01g056730.3.1	11.9795	7.1643	1.33982	5.34721	8.93223e-08	6.55425e-06	NA	NA	Unknown protein		NA
Solyc01g056750.1.1	12.2771	7.20939	1.33957	5.38189	7.37094e-08	5.48121e-06	NA	NA	Zinc finger, CCHC-type (AHRD V3.3 *-* A0A2U1PD96_ARTAN)		NA
Solyc07g025170.3.1	251.19	7.38504	0.499607	14.7817	1.9222e-49	2.66225e-46	NA	NA	Exocyst complex component SEC3A (AHRD V3.3 *** A0A2G3C6V7_CAPCH),	GO:0006887,GO:0000145
Solyc07g052710.1.1	14.1384	7.41514	1.38609	5.34969	8.81053e-08	6.48642e-06	NA	NA	PHD finger protein ALFIN-LIKE 4 (AHRD V3.3 *-* A0A2G2ZB98_CAPAN)		NA
Solyc09g015030.1.1	14.2497	7.42055	1.35957	5.45802	4.81478e-08	3.67915e-06	NA	NA	Unknown protein		NA
Solyc07g052720.4.1	105.7	7.47043	0.881059	8.47892	2.27284e-17	5.78922e-15	TF	MADS-M-type	MADS-box transcription factor (AHRD V3.3 *-* A0A2K3PNN3_TRIPR)	GO:0003677,GO:0046983	NA
Solyc01g108780.4.1	14.8657	7.47282	1.3294	5.62118	1.89658e-08	1.58001e-06	NA	NA	Methylketone synthase Ia (AHRD V3.3 *** E0YCS4_SOLLC),
Solyc11g012560.3.1	30.3108	7.54622	1.26151	5.98188	2.20572e-09	2.15325e-07	NA	NA	F-box protein CP.1		NA
Solyc05g015780.1.1	138.795	7.54632	0.709775	10.632	2.11573e-26	1.04188e-23	NA	NA	Unknown protein		NA
Solyc09g005430.3.1	16.2085	7.61007	1.29857	5.86033	4.61942e-09	4.23001e-07	NA	NA	skin secretory protein xP2-like (AHRD V3.3 *** XP_019071199.1)		NA
Solyc04g150119.1.1	16.4653	7.62968	1.2932	5.89984	3.63856e-09	3.40213e-07	NA	NA	alpha/beta-Hydrolases superfamily protein (AHRD V3.3 --* AT4G17470.4)		NA
Solyc04g056510.1.1	19.1767	7.84936	1.32077	5.94302	2.79815e-09	2.68429e-07	NA	NA	BZIP transcription factor (AHRD V3.3 *-* A0A2K3NPR1_TRIPR)		NA
Solyc05g006380.1.1	19.3003	7.859	1.27513	6.16329	7.12477e-10	7.5543e-08	NA	NA	F-box domain, Leucine-rich repeat domain, L domain-like protein (AHRD V3.3 *-* A0A2U1PDH8_ARTAN)	GO:0005515	NA
Solyc01g058673.2.1	20.2961	7.9386	1.31804	6.02303	1.71181e-09	1.70873e-07	NA	NA	UBN2_3 domain-containing protein (AHRD V3.11 *-* tr|A0A1Q3C662|A0A1Q3C662_CEPFO)		NA
Solyc08g077900.3.1	48.0616	8.21307	1.37363	5.97909	2.24387e-09	2.18088e-07	NA	NA	Expansin-like .1, Expansin-like protein [Source:Projected from Arabidopsis thaliana (AT4G17030) UniProtKB/TrEMBL;Acc:Q0WRS3]	GO:0005576,	UPI000276C8A3
Solyc01g056760.3.1	26.5584	8.32145	1.25593	6.62573	3.45534e-11	4.37545e-09	NA	NA	Zinc finger, CCHC-type (AHRD V3.3 *-* A0A2U1MSA1_ARTAN)		NA
Solyc05g021510.2.1	27.4362	8.36818	1.25023	6.69331	2.18181e-11	2.82742e-09	NA	NA	Unknown protein		NA
Solyc05g018060.1.1	33.9238	8.67037	1.23614	7.01404	2.3153e-12	3.46669e-10	NA	NA	Unknown protein		NA
Solyc02g077940.1.1	35.6591	8.7442	1.24498	7.02356	2.16288e-12	3.2718e-10	NA	NA	Unknown protein		NA
Solyc03g116200.3.1	45.7104	9.09776	1.3384	6.7975	1.06451e-11	1.47435e-09	NA	NA	Chitin-binding lectin 1 (AHRD V3.11 *-* tr|A0A2G3B752|A0A2G3B752_CAPCH)		NA
Solyc12g044440.2.1	62.4158	9.55014	1.21195	7.87996	3.27485e-15	6.42219e-13	NA	NA	Zinc finger protein (AHRD V3.3 *-* A0A200QX85_9MAGN)		NA
Solyc03g116820.4.1	126.03	9.60231	1.20104	7.99498	1.29593e-15	2.68391e-13	NA	NA	PX domain-containing protein (AHRD V3.3 *-* A0A1Q3AXP4_CEPFO),	GO:0015031,

## Sheet: DEG glandless stem-trichomes
Supplemental Table 2
Differential expressed genes in isolated stem-trichomes of glandless mutant
genes	baseMean	log2FoldChange	lfcSE	stat	pvalue	padj	class	family	annotation	GO	uniparc
Solyc07g043680.3.1	139.05	10.5082	1.21988	8.61419	7.04405e-18	3.35718e-16	NA	NA	3-hydroxyisobutyryl-CoA hydrolase-like protein 5 (AHRD V3.3 *** A0A2G2XQ26_CAPBA)	GO:0003860	NA
Solyc07g052720.4.1	149.565	9.6492	1.22782	7.85878	3.87888e-15	1.46265e-13	TF	MADS-M-type	MADS-box transcription factor (AHRD V3.3 *-* A0A2K3PNN3_TRIPR)	GO:0003677,GO:0046983	NA
Solyc05g015780.1.1	54.5323	9.15762	1.22593	7.46994	8.02325e-14	2.69953e-12	NA	NA	Unknown protein		NA
Solyc09g005430.3.1	30.6035	8.32688	1.23298	6.75343	1.44386e-11	3.76691e-10	NA	NA	skin secretory protein xP2-like (AHRD V3.3 *** XP_019071199.1)		NA
Solyc10g084900.1.1	103.09	8.24904	1.05604	7.81133	5.65891e-15	2.09625e-13	NA	NA	Glycerol-3-phosphate acyltransferase (AHRD V3.3 *** A0A0M4FCN7_9SOLA)	GO:0016746	NA
Solyc01g057165.2.1	28.5345	8.22087	1.2424	6.61692	3.66763e-11	9.17504e-10	NA	NA	replication protein A 70 kDa DNA-binding subunit B-like isoform X1 (AHRD V3.11 --* XP_025886291.1)		NA
Solyc01g108990.3.1	27.0573	8.14883	1.23824	6.58096	4.67429e-11	1.15929e-09	NA	NA	B3 domain-containing protein At5g60140-like (AHRD V3.3 *-* XP_019067402.1)		NA
Solyc03g116820.4.1	141.851	8.12279	0.861018	9.43394	3.94964e-21	2.31716e-19	NA	NA	PX domain-containing protein (AHRD V3.3 *-* A0A1Q3AXP4_CEPFO),	GO:0015031,
Solyc03g033740.4.1	26.196	8.09794	1.24705	6.49366	8.37779e-11	2.02143e-09	NA	NA	proteasome subunit beta type.1,
Solyc12g044440.2.1	44.8344	7.90915	1.22044	6.48057	9.13795e-11	2.20025e-09	NA	NA	Zinc finger protein (AHRD V3.3 *-* A0A200QX85_9MAGN)		NA
Solyc11g012990.1.1	109.854	7.76462	0.896912	8.65705	4.84121e-18	2.35588e-16	NA	NA	Peroxisomal membrane 22 kDa (Mpv17/PMP22) family protein (AHRD V3.3 *** A0A2U1NNX3_ARTAN)	GO:0016021	NA
Solyc05g006380.1.1	20.1338	7.72405	1.26058	6.12738	8.93374e-10	1.90326e-08	NA	NA	F-box domain, Leucine-rich repeat domain, L domain-like protein (AHRD V3.3 *-* A0A2U1PDH8_ARTAN)	GO:0005515	NA
Solyc01g108800.4.1	3179.93	7.64878	0.210553	36.327	6.06103e-289	1.40101e-284	NA	NA	3-hydroxyisobutyryl-CoA hydrolase.1,	GO:0003860
Solyc01g056730.3.1	18.7571	7.61618	1.30059	5.85593	4.74361e-09	9.20643e-08	NA	NA	Unknown protein		NA
Solyc07g052700.3.1	98.6575	7.59395	1.01295	7.4969	6.53457e-14	2.21476e-12	TF	MADS-M-type	MADS-box transcription factor (AHRD V3.3 *** A0A2K3PNN3_TRIPR),	GO:0003677,GO:0046983	UPI0002BCBF6B
Solyc04g056510.1.1	18.3213	7.58195	1.26888	5.97529	2.29676e-09	4.67749e-08	NA	NA	BZIP transcription factor (AHRD V3.3 *-* A0A2K3NPR1_TRIPR)		NA
Solyc04g007680.5.1	17.8606	7.54869	1.26994	5.94411	2.7796e-09	5.5773e-08	NA	NA	Sn-2 protein (AHRD V3.11 *** tr|Q39467|Q39467_CAPAN)	GO:0006952	NA
Solyc01g056750.1.1	15.6552	7.35626	1.28018	5.74629	9.12209e-09	1.68014e-07	NA	NA	Zinc finger, CCHC-type (AHRD V3.3 *-* A0A2U1PD96_ARTAN)		NA
Solyc05g021510.2.1	29.7325	7.31531	1.24099	5.89475	3.75246e-09	7.37569e-08	NA	NA	Unknown protein		NA
Solyc07g052710.1.1	15.2289	7.31134	1.34491	5.43631	5.43949e-08	8.91891e-07	NA	NA	PHD finger protein ALFIN-LIKE 4 (AHRD V3.3 *-* A0A2G2ZB98_CAPAN)		NA
Solyc02g082880.2.1	129.222	7.22822	0.708055	10.2086	1.81556e-24	1.33228e-22	NA	NA	AMP-dependent synthetase/ligase (AHRD V3.3 *** A0A200QNF3_9MAGN)	GO:0003824	NA
Solyc05g015735.1.1	28.0893	7.22619	1.23767	5.83854	5.26615e-09	1.00935e-07	NA	NA	Unknown protein		NA
Solyc09g092600.3.1	13.5707	7.14697	1.33954	5.33541	9.53289e-08	1.4929e-06	NA	NA	Cytochrome (AHRD V3.3 *** A0A1U8G4E5_CAPAN)	GO:0005506,GO:0016705,GO:0020037,GO:0055114	NA
Solyc03g005860.4.1	266.637	7.13996	0.526978	13.5489	8.04527e-42	1.37753e-39	NA	NA	ABC transporter B family member 12 (AHRD V3.3 *** A0A2G3CJR4_CAPCH)	GO:0005524,GO:0016887	NA
Solyc05g150123.1.1	221.717	7.03204	0.498275	14.1128	3.16867e-45	6.00359e-43	NA	NA	Unknown protein		NA
Solyc04g150119.1.1	23.0029	6.94764	1.25632	5.53017	3.19925e-08	5.43858e-07	NA	NA	alpha/beta-Hydrolases superfamily protein (AHRD V3.3 --* AT4G17470.4)		NA
Solyc04g056500.3.1	11.3283	6.88994	1.32004	5.21948	1.79422e-07	2.69308e-06	NA	NA	Tubulin beta chain (AHRD V3.3 *-* A0A1U8EHY4_CAPAN)	GO:0003924	NA
Solyc04g012020.1.1	216.311	6.83014	0.482932	14.1431	2.06111e-45	3.97021e-43	NA	NA	HXXXD-type acyl-transferase family protein (AHRD V3.3 *** F4JBC7_ARATH)	GO:0016747	NA
Solyc01g109010.3.1	130.094	6.76848	0.598666	11.306	1.2262e-29	1.24314e-27	NA	NA	phox domain-containing protein (AHRD V3.3 *-* AT2G15900.1),		UPI0002768620
Solyc07g025170.3.1	233.227	6.73775	0.916923	7.34822	2.0086e-13	6.41282e-12	NA	NA	Exocyst complex component SEC3A (AHRD V3.3 *** A0A2G3C6V7_CAPCH),	GO:0006887,GO:0000145
Solyc07g039440.1.1	9.64787	6.65981	1.33986	4.97053	6.67686e-07	9.13229e-06	NA	NA	Disease resistance protein (AHRD V3.3 *-* A0A200PUC6_9MAGN)	GO:0043531	NA
Solyc05g018060.1.1	32.448	6.58034	1.09699	5.99852	1.99118e-09	4.06952e-08	NA	NA	Unknown protein		NA
Solyc05g053850.3.1	9.14436	6.5737	1.50282	4.37424	1.21859e-05	0.000128151	NA	NA	Protein FLOWERING LOCUS T (AHRD V3.3 *** A0A2G3CJ17_CAPCH)		NA
Solyc08g077900.3.1	92.2596	6.51355	0.70784	9.202	3.5134e-20	1.97117e-18	NA	NA	Expansin-like .1, Expansin-like protein [Source:Projected from Arabidopsis thaliana (AT4G17030) UniProtKB/TrEMBL;Acc:Q0WRS3]	GO:0005576,	UPI000276C8A3
Solyc11g067270.1.1	645.668	6.50182	0.285063	22.8083	3.79096e-115	6.25914e-112	NA	NA	Acylsugar acyltransferase 3 (AHRD V3.3 *** A0A0B5JFF6_SOLHA)	GO:0016747	NA
Solyc07g052040.3.1	8.54301	6.48146	1.39157	4.65765	3.19844e-06	3.80504e-05	NA	NA	Tubulin beta chain (AHRD V3.3 *-* A0A0A9Z7R0_LYGHE)		NA
Solyc04g162670.1.1	8.45551	6.46825	1.37924	4.68973	2.73564e-06	3.29861e-05	NA	NA	TGACG-sequence-specific DNA-binding protein TGA-1B (AHRD V3.11 *-* tr|A0A2G2VB55|A0A2G2VB55_CAPBA)		NA
Solyc01g056760.3.1	29.549	6.42088	1.08348	5.92617	3.1008e-09	6.20563e-08	NA	NA	Zinc finger, CCHC-type (AHRD V3.3 *-* A0A2U1MSA1_ARTAN)		NA
Solyc04g056505.2.1	8.15956	6.41998	1.36574	4.70074	2.59225e-06	3.13616e-05	NA	NA	bZIP transcription factor 17 (AHRD V3.11 *-* XP_004249119.1)		NA
Solyc02g077940.1.1	26.8567	6.31689	1.11856	5.64733	1.62959e-08	2.92e-07	NA	NA	Unknown protein		NA
Solyc08g065540.3.1	7.37036	6.27213	1.56379	4.01084	6.05022e-05	0.000528936	NA	NA	Protein phosphatase 2C family protein (AHRD V3.3 *** A0A2U1LRS6_ARTAN)	GO:0003824	NA
Solyc07g055920.4.1	7.02639	6.20507	1.443	4.30013	1.70697e-05	0.00017245	TF	MADS-MIKC	Tomato AGAMOUS-like 1	GO:0003700,GO:0005634,GO:0006355	NA
Solyc07g043630.2.1	531.111	6.15256	0.372505	16.5167	2.78132e-61	1.08966e-58	NA	NA	AMP-dependent synthetase/ligase (AHRD V3.3 *** A0A200QNF3_9MAGN)	GO:0003824	NA
Solyc04g040010.3.1	6.76646	6.14551	1.54549	3.97642	6.99592e-05	0.000598485	NA	NA	Two-component response regulator ARR9 (AHRD V3.3 *-* A0A2G3CD70_CAPCH),		UPI0002766021
Solyc01g058673.2.1	23.4701	6.11187	1.12243	5.44519	5.17489e-08	8.50765e-07	NA	NA	UBN2_3 domain-containing protein (AHRD V3.11 *-* tr|A0A1Q3C662|A0A1Q3C662_CEPFO)		NA
Solyc01g056770.1.1	6.12481	6.01091	1.44092	4.17157	3.0251e-05	0.000286344	NA	NA	Unknown protein		NA
Solyc04g160330.1.1	6.11024	5.99768	1.42842	4.19882	2.6831e-05	0.000258524	NA	NA	Zinc finger BED domain-containing protein RICESLEEPER 2 (AHRD V3.11 *-* tr|A0A2U1P3R8|A0A2U1P3R8_ARTAN)	GO:0003677	NA
Solyc01g111030.2.1	43.1901	5.94784	0.795	7.48156	7.34466e-14	2.48204e-12	NA	NA	Ribosome biogenesis protein WDR12 homolog (AHRD V3.3 *** A0A2G3D985_CAPCH)	GO:0005515	NA
Solyc01g109000.1.1	5.87692	5.94473	1.55513	3.82266	0.00013202	0.0010563	NA	NA	B3 domain-containing protein Os12g0591400-like (AHRD V3.3 *-* XP_025884759.1)		NA
Solyc12g099140.2.1	20.8375	5.94037	1.12643	5.27363	1.3375e-07	2.04743e-06	TF	MYB	R2R3MYB transcription factor 45		NA
Solyc04g056520.1.1	5.77312	5.91703	1.48274	3.9906	6.59074e-05	0.000569089	NA	NA	Unknown protein		NA
Solyc07g160420.1.1	5.66846	5.89386	1.51404	3.89279	9.9097e-05	0.000818666	NA	NA	MP domain-containing protein (AHRD V3.11 *-* tr|A0A1Q3DF26|A0A1Q3DF26_CEPFO)		NA
Solyc04g162140.1.1	5.57324	5.867	1.44973	4.04696	5.18869e-05	0.00046254	NA	NA	TGACG-sequence-specific DNA-binding protein TGA-1B (AHRD V3.11 --* tr|A0A2G3BIB7|A0A2G3BIB7_CAPCH)		NA
Solyc05g161860.1.1	4.7952	5.64334	1.54016	3.66413	0.000248178	0.00184162	NA	NA	Ankyrin repeat family protein (AHRD V3.11 *-* tr|A0A2U1MMH5|A0A2U1MMH5_ARTAN)		NA
Solyc03g113710.4.1	193.858	5.54201	0.349975	15.8355	1.77132e-56	5.05481e-54	NA	NA	Formin-like protein (AHRD V3.3 *** A0A2G3AWB8_CAPCH),	GO:0030036,GO:0003779,GO:0051015,GO:0045010,
Solyc11g071227.1.1	88.4509	5.52943	0.496992	11.1258	9.39681e-29	9.08817e-27	NA	NA	carotenoid 9,10(9',10')-cleavage dioxygenase 1-like (AHRD V3.3 *** A0A2I4GNF3_9ROSI)	GO:0016702,GO:0055114	NA
Solyc09g005450.1.1	4.37658	5.52867	1.54011	3.5898	0.000330932	0.00237194	NA	NA	DUF4283 domain-containing protein/zf-CCHC_4 domain-containing protein (AHRD V3.3 *-* A0A1Q3BLZ8_CEPFO)		NA
Solyc04g150104.1.1	849.192	5.42513	1.33737	4.05658	4.97959e-05	0.000445791	NA	NA	Kirola (AHRD V3.3 *** A0A2G2WRW0_CAPBA)		NA
Solyc02g069057.1.1	4.09695	5.41659	2.10558	2.5725	0.0100968	0.0421961	NA	NA	Phloem protein 2-like (AHRD V3.3 *** A0A200QPN3_9MAGN)		NA
Solyc03g093390.4.1	70.5061	5.29503	0.674173	7.85411	4.02626e-15	1.51329e-13	NA	NA	beta expansin precursor 2		NA
Solyc12g010940.1.1	3.71178	5.28643	1.59827	3.30759	0.000941041	0.00583367	NA	NA	DUF1685 family protein (AHRD V3.3 *-* AT2G42760.1)		NA
Solyc11g012560.3.1	32.6495	5.28044	0.775107	6.81253	9.58971e-12	2.56855e-10	NA	NA	F-box protein CP.1		NA
Solyc01g108780.4.1	1005.67	5.21137	0.165506	31.4876	1.2847e-217	1.48479e-213	NA	NA	Methylketone synthase Ia (AHRD V3.3 *** E0YCS4_SOLLC),
Solyc09g057680.3.1	3.53164	5.20818	1.6811	3.09808	0.00194781	0.0108884	NA	NA	receptor-like kinase TMK4 (AHRD V3.3 *** A0A2G2YRX1_CAPAN)	GO:0004672,GO:0006468	NA
Solyc10g086600.3.1	6.72702	5.13407	1.49558	3.43283	0.000597311	0.00395086	NA	NA	Subtilisin-like protease-like protein (AHRD V3.3 *-* A0A2K3NVY8_TRIPR)	GO:0004252,GO:0006508	NA
Solyc04g150156.1.1	3.32147	5.13073	1.63655	3.13509	0.00171801	0.00977159	NA	NA	Tubulin beta chain (AHRD V3.3 *-* A0A2I0VMK4_9ASPA)	GO:0003924	NA
Solyc06g051335.1.1	3.25456	5.08668	1.62793	3.12464	0.00178025	0.0100676	NA	NA	Unknown protein		NA
Solyc02g084032.1.1	34.45	5.08403	0.719615	7.06493	1.60695e-12	4.66641e-11	NA	NA	Unknown protein		NA
Solyc01g108950.3.1	3.17736	5.04764	1.67723	3.00951	0.00261665	0.0139493	TF	B3	B3 domain-containing protein (AHRD V3.3 *-* A0A1Q3CKL9_CEPFO)	GO:0003677	NA
Solyc12g035180.1.1	3.12503	5.02625	1.65746	3.0325	0.00242534	0.0130832	NA	NA	Unknown protein		NA
Solyc10g017510.3.1	20.9846	5.01011	1.24956	4.00949	6.08509e-05	0.000531382	NA	NA	Cytochrome (AHRD V3.3 *** A0A1U8EF26_CAPAN)	GO:0005506,GO:0016705,GO:0020037,GO:0055114	NA
Solyc03g097720.5.1	3.07271	5.00505	1.65259	3.02862	0.00245676	0.0132342	NA	NA	CASP-like protein (AHRD V3.11 *** tr|A0A328D0P9|A0A328D0P9_9ASTE)		NA
Solyc08g007050.2.1	3.01866	4.99293	1.66978	2.99018	0.00278816	0.0147344	NA	NA	Cytochrome P450 (AHRD V3.3 *** A0A200PPF3_9MAGN)	GO:0005506,GO:0016705,GO:0020037,GO:0055114	NA
Solyc12g006260.1.1	10.9566	4.98128	1.22298	4.07305	4.64013e-05	0.000418318	NA	NA	Glycine rich protein-interacting protein (AHRD V3.3 *** Q4U602_TOBAC)		NA
Solyc08g065500.2.1	2.93288	4.94714	1.66414	2.9728	0.00295101	0.0154853	NA	NA	Protein phosphatase 2C family protein (AHRD V3.3 *** A0A2U1LRS6_ARTAN)	GO:0003824	NA
Solyc12g042880.3.1	10.0783	4.83278	1.17609	4.10919	3.97047e-05	0.000363907	NA	NA	DUF1644 domain-containing protein (AHRD V3.3 *** A0A1Q3BXX3_CEPFO)		NA
Solyc10g085190.2.1	138.045	4.81552	0.34364	14.0133	1.29305e-44	2.37214e-42	NA	NA	2-oxoglutarate (2OG) and Fe(II)-dependent oxygenase superfamily protein (AHRD V3.3 *** F4J670_ARATH)	GO:0016491,GO:0055114	NA
Solyc09g075710.1.1	491.157	4.81507	0.194007	24.819	5.59057e-136	2.15377e-132	NA	NA	Alpha/beta-Hydrolases superfamily protein (AHRD V3.3 *** A0A2U1KC75_ARTAN)	GO:0016787	NA
Solyc01g105580.1.1	2.65494	4.81097	1.78798	2.69074	0.00712946	0.0318819	NA	NA	Acylsugar acetyltransferase (AHRD V3.3 *** K4HT13_SOLHA)	GO:0016747	NA
Solyc09g015030.1.1	2.63007	4.78945	1.70448	2.80992	0.00495535	0.0237888	NA	NA	Unknown protein		NA
Solyc02g032150.1.1	2.50912	4.71855	1.7233	2.73809	0.00617975	0.0284608	NA	NA	ninja-family protein AFP1-like (AHRD V3.3 *** XP_025885537.1)		NA
Solyc09g014970.5.1	1315.24	4.70966	0.180016	26.1624	7.12452e-151	3.29367e-147	NA	NA	Methylketone synthase Ib (AHRD V3.11 *** tr|E0YCS5|E0YCS5_SOLLC),	GO:0009694,GO:0009696,GO:0080030,GO:0080031,GO:0080032,	UPI000276BB28
Solyc03g160290.1.1	2.43963	4.68352	1.79952	2.60264	0.00925079	0.0391921	NA	NA	MP domain-containing protein (AHRD V3.11 *-* tr|A0A1Q3DF26|A0A1Q3DF26_CEPFO)		NA
Solyc02g084260.3.1	2.44049	4.67121	1.78061	2.62337	0.00870641	0.0373999	NA	NA	DNA mismatch repair protein MLH3 (AHRD V3.3 *-* A0A2G2XFY3_CAPBA)		NA
Solyc05g023895.2.1	2.40446	4.6656	1.77502	2.62848	0.00857671	0.0369802	NA	NA	Gag/pol polyprotein (AHRD V3.11 *-* tr|Q6WAY3|Q6WAY3_PEA)		NA
Solyc04g008150.3.1	17.0272	4.65966	0.933646	4.99082	6.01248e-07	8.2676e-06	NA	NA	Disease resistance protein (AHRD V3.3 *-* A0A2U1N8H9_ARTAN)		NA
Solyc02g084031.1.1	205.877	4.62372	0.290507	15.916	4.90731e-57	1.47315e-54	NA	NA	Ribonuclease H (AHRD V3.3 *-* A0A2K3NTL9_TRIPR)		NA
Solyc12g006100.2.1	2.32726	4.61232	1.75869	2.6226	0.00872623	0.0374572	NA	NA	Serine/threonine-protein phosphatase (AHRD V3.3 *-* A0A328DP52_9ASTE)	GO:0016787	NA
Solyc05g046295.2.1	12.8348	4.52835	1.00793	4.49274	7.03141e-06	7.76917e-05	NA	NA	F-box protein (AHRD V3.11 *** tr|A0A1J3HTG0|A0A1J3HTG0_NOCCA)		NA
Solyc09g075700.1.1	73.1098	4.4473	0.411799	10.7997	3.45349e-27	2.98979e-25	NA	NA	Alpha/beta-Hydrolases superfamily protein (AHRD V3.3 *** A0A2U1KC75_ARTAN)	GO:0016787	NA
Solyc07g008790.4.1	11.1887	4.42603	1.02005	4.33905	1.431e-05	0.000147998	NA	NA	Protein kinase superfamily protein (AHRD V3.11 *** tr|A0A2U1LDS8|A0A2U1LDS8_ARTAN)	GO:0004672,GO:0005524,GO:0006468	NA
Solyc12g005940.2.1	706.998	4.41204	0.20587	21.4312	6.84031e-102	8.32177e-99	NA	NA	1-aminocyclopropane-1-carboxylate oxidase 2 (AHRD V3.3 *** Q7Y257_BETPN)	GO:0016491,GO:0055114	NA
Solyc06g069740.1.1	4.1279	4.3826	1.58289	2.76874	0.0056274	0.0264278	NA	NA	Calcium-binding EF-hand family protein (AHRD V3.3 *** A0A2U1NCV0_ARTAN)	GO:0005509	NA
Solyc02g038680.1.1	3.97309	4.3603	1.67549	2.60241	0.00925716	0.0392119	NA	NA	Tetratricopeptide repeat protein 5 (AHRD V3.3 *** A0A2U1N5G0_ARTAN)		NA
Solyc10g006720.4.1	3.86105	4.31678	1.51725	2.84513	0.00443931	0.0217174	NA	NA	G-type lectin S-receptor-like serine/threonine-protein kinase (AHRD V3.3 *** A0A2G3C305_CAPCH)	GO:0004672,GO:0006468	NA
Solyc10g017960.2.1	7.22372	4.31651	1.28797	3.3514	0.000804046	0.00509471	NA	NA	F-box protein PP2-A15 (AHRD V3.3 *** A0A2G3AGV7_CAPAN)		NA
Solyc03g006880.3.1	19.4923	4.2989	1.01956	4.21643	2.48203e-05	0.000241512	NA	NA	gibberellin 20-oxidase-1, Gibberellin 20-oxidase-1 [Source:UniProtKB/TrEMBL;Acc:Q9ZPP4]	GO:0046872,GO:0051213,GO:0009908,GO:0009686,GO:0009826,GO:0045544,GO:0016491,GO:0009416,GO:0031418,GO:0016706,GO:0002238,GO:0009805,GO:0055114	UPI00000A9528
Solyc01g106860.4.1	3.7715	4.29016	1.52664	2.81019	0.00495122	0.0237739	NA	NA	Serine/threonine-protein kinase TOR (AHRD V3.3 *-* A0A1S3YJ59_TOBAC)		NA
Solyc07g041920.5.1	13.1469	4.26759	1.38995	3.07031	0.00213839	0.0117604	NA	NA	Cysteine protease (AHRD V3.11 *** tr|Q9LRI2|Q9LRI2_TOBAC)	GO:0006508,GO:0008234	NA
Solyc09g055660.3.1	3.7504	4.25909	1.5252	2.79247	0.00523071	0.0249192	NA	NA	Bromodomain domain-containing protein (AHRD V3.3 *** A0A1Q3BAB8_CEPFO)	GO:0005515	NA
Solyc10g047530.2.1	3.68091	4.23588	1.53589	2.75792	0.00581699	0.0271203	NA	NA	Phototropic-responsive NPH3 family protein (AHRD V3.3 *** A0A2U1PJR6_ARTAN)		NA
Solyc10g079670.2.1	3.62395	4.22912	1.5363	2.7528	0.00590881	0.0274702	NA	NA	zinc phosphodiesterase ELAC protein 2-like (AHRD V3.3 *** A0A1S3ZRM6_TOBAC)	GO:0008033	NA
Solyc07g017950.3.1	9.72993	4.18984	1.04174	4.02197	5.7714e-05	0.000507826	NA	NA	Ribulose bisphosphate carboxylase small chain (AHRD V3.3 *** A0A1Q3CZK4_CEPFO)		NA
Solyc01g104200.4.1	299.563	4.17702	0.234916	17.7809	9.93734e-71	5.22049e-68	NA	NA	Fatty acyl-CoA reductase (AHRD V3.3 *** A0A2G2XX62_CAPAN),	GO:0080019,
Solyc10g078990.1.1	9.7317	4.17213	1.02498	4.07045	4.69221e-05	0.000422848	TF	C2H2	Zinc finger protein 6 (AHRD V3.3 *** A0A2G2VVT3_CAPBA)		NA
Solyc09g014525.1.1	271.609	4.14342	0.334632	12.382	3.2711e-35	4.20064e-33	NA	NA	MLP-like protein 43 (AHRD V3.3 *** A0A2U1L1Z2_ARTAN)	GO:0006952	NA
Solyc07g056090.1.1	12.2333	4.1332	0.960344	4.30388	1.67835e-05	0.000170079	NA	NA	Unknown protein		NA
Solyc02g093280.2.1	22.2021	4.13274	0.699178	5.91086	3.40334e-09	6.77215e-08	TF	bHLH	bHLH transcription factor 017	GO:0046983	NA
Solyc09g092290.1.1	146.554	4.08741	0.373715	10.9372	7.64857e-28	7.01574e-26	NA	NA	Late blight resistance protein (AHRD V3.3 *** B7U1D7_9SOLN)	GO:0043531	NA
Solyc07g043660.3.1	972.715	4.03685	0.370797	10.887	1.3301e-27	1.19168e-25	NA	NA	AMP-dependent synthetase/ligase (AHRD V3.3 *** A0A200QNF3_9MAGN)	GO:0003824	NA
Solyc02g092570.1.1	5.62697	3.98727	1.40573	2.83643	0.00456206	0.0222332	TF	GRAS	Transcription factor GRAS (AHRD V3.3 *** A0A200R352_9MAGN)		NA
Solyc12g009260.4.1	653.55	3.97313	0.199204	19.9451	1.65445e-88	1.52971e-85	NA	NA	3-oxoacyl-[acyl-carrier-protein] synthase (AHRD V3.11 *** tr|A0A1J7H123|A0A1J7H123_LUPAN)		NA
Solyc05g025680.3.1	5.488	3.94401	1.29991	3.03407	0.00241282	0.0130279	NA	NA	Respiratory burst oxidase homolog (AHRD V3.3 *** Q84KK8_NICBE)	GO:0016491,GO:0055114	NA
Solyc10g084960.2.1	36.4201	3.92537	0.616749	6.36461	1.95789e-10	4.51662e-09	NA	NA	Glutathione S-transferase (AHRD V3.3 *** C0LF68_CAPAN)	GO:0005515	NA
Solyc03g116200.3.1	19.502	3.89229	1.21172	3.21219	0.00131727	0.00776552	NA	NA	Chitin-binding lectin 1 (AHRD V3.11 *-* tr|A0A2G3B752|A0A2G3B752_CAPCH)		NA
Solyc09g090385.1.1	62.211	3.85273	0.509177	7.56658	3.83166e-14	1.31799e-12	NA	NA	glycine-rich cell wall structural protein (AHRD V3.3 *-* XP_019071134.1)		NA
Solyc09g011630.3.1	232.169	3.80435	1.2493	3.04518	0.00232543	0.0126327	NA	NA	Glutation-S-transferase	GO:0005515	NA
Solyc09g011960.2.1	18.8187	3.78039	0.993979	3.80329	0.000142789	0.00112994	NA	NA	Laccase (AHRD V3.3 *** K4CRM1_SOLLC)	GO:0005507,GO:0016491,GO:0055114	NA
Solyc06g009000.1.1	7.17329	3.76825	1.13287	3.3263	0.000880079	0.00550704	NA	NA	DUF5.1		NA
Solyc12g006050.2.1	233.612	3.76317	0.362027	10.3947	2.62039e-25	2.00564e-23	NA	NA	Protein NRT1/ PTR FAMILY 6.4 (AHRD V3.3 *** A0A2G2X304_CAPBA)	GO:0016020,GO:0022857,GO:0055085	NA
Solyc01g094900.1.1	10.2872	3.72454	1.02183	3.64499	0.000267405	0.00196225	NA	NA	Ferric reduction oxidase 2 (AHRD V3.3 *-* A0A2G2YXT1_CAPAN)		NA
Solyc06g083500.5.1	127.856	3.71927	0.28723	12.9488	2.388e-38	3.36577e-36	NA	NA	Serine/threonine-protein kinase PBS1 (AHRD V3.11 *** tr|A0A2G2WN41|A0A2G2WN41_CAPBA),	GO:0004672,GO:0005524,GO:0006468,GO:0005886,GO:0004675	UPI0002765DEC
Solyc08g080770.3.1	4.6379	3.70105	1.36825	2.70495	0.00683155	0.0308388	NA	NA	LURP-one-like protein (AHRD V3.3 *** A0A1P8AWJ7_ARATH)		NA
Solyc06g083450.4.1	24.9438	3.68443	0.702721	5.24309	1.57908e-07	2.39347e-06	NA	NA	O-methyltransferase family protein (AHRD V3.3 *** F4IB88_ARATH)	GO:0008171	NA
Solyc01g098960.3.1	17.309	3.68306	0.801886	4.593	4.36927e-06	5.04222e-05	NA	NA	Hexosyltransferase (AHRD V3.3 *** A0A2G3BUG9_CAPCH)	GO:0016757	NA
Solyc02g079480.1.1	40.0704	3.67351	0.627747	5.85189	4.86029e-09	9.40131e-08	NA	NA	FAD-binding Berberine family protein (AHRD V3.3 *** A0A2U1MQE5_ARTAN)	GO:0016491,GO:0050660,GO:0055114	NA
Solyc06g076290.1.1	8.8114	3.66166	1.08665	3.36967	0.000752569	0.00481753	TF	GRAS	Transcription factor GRAS (AHRD V3.3 *-* A0A2U1MZM3_ARTAN)		NA
Solyc07g006610.3.1	20.5739	3.66037	0.743497	4.92318	8.51496e-07	1.13705e-05	NA	NA	PTI1-like tyrosine-protein kinase (AHRD V3.3 *** A0A1U8H7H2_CAPAN)	GO:0004672,GO:0005524,GO:0006468	NA
Solyc12g150114.1.1	14.1539	3.61939	0.850335	4.25642	2.07723e-05	0.000205809	NA	NA	Potassium channel KA.1		NA
Solyc05g043390.2.1	20.0323	3.61842	0.651193	5.5566	2.75082e-08	4.75226e-07	NA	NA	U-box domain-containing protein 35 (AHRD V3.3 *-* A0A2G3ANR8_CAPAN)		NA
Solyc06g010250.3.1	6.8014	3.60448	1.08311	3.32791	0.00087501	0.00547978	NA	NA	High-affinity nitrate transporter 2.2 (AHRD V3.3 *** NRT22_ORYSJ)	GO:0016021,GO:0055085	NA
Solyc02g091070.3.1	11.0927	3.60017	0.848886	4.24105	2.22479e-05	0.000218648	NA	NA	Protein DETOXIFICATION (AHRD V3.3 *** A0A2I4EBU3_9ROSI)	GO:0006855,GO:0015238,GO:0015297,GO:0016020,GO:0055085	NA
Solyc10g055550.4.1	4.32401	3.53733	1.38286	2.55797	0.0105284	0.0436841	TF	bZIP	Basic-leucine zipper (BZIP) transcription factor family protein (AHRD V3.11 *** tr|A0A1Y1IM66|A0A1Y1IM66_KLENI)		NA
Solyc09g074530.3.1	8.66517	3.53433	0.991698	3.56391	0.000365366	0.0025827	NA	NA	Bidirectional sugar transporter SWEET (AHRD V3.3 *** M1ASY4_SOLTU)	GO:0016021	NA
Solyc08g015830.1.1	8.07486	3.48644	0.983049	3.54656	0.000390301	0.00274302	NA	NA	Unknown protein		NA
Solyc04g077240.4.1	11.1102	3.48496	1.07606	3.23862	0.00120109	0.00717023	NA	NA	SlBCAT6		NA
Solyc04g071640.1.1	11.2528	3.47215	1.14834	3.02363	0.0024976	0.0134148	NA	NA	Egg cell.1		NA
Solyc11g027840.2.1	7.89617	3.45693	1.04638	3.3037	0.000954169	0.00589554	NA	NA	Alpha/beta-Hydrolases superfamily protein (AHRD V3.3 *** Q9C8P5_ARATH)	GO:0016787	NA
Solyc01g110320.4.1	13.8171	3.37107	0.789846	4.26801	1.97224e-05	0.000196502	NA	NA	Coiled-coil domain-containing protein 90B, mitochondrial (AHRD V3.3 *** A0A1J3GXX3_NOCCA)		NA
Solyc06g068270.3.1	34.3596	3.3692	0.691039	4.87556	1.085e-06	1.41693e-05	NA	NA	2-oxoglutarate (2OG) and Fe(II)-dependent oxygenase superfamily protein (AHRD V3.3 *** Q9XIA5_ARATH)	GO:0016491,GO:0055114	NA
Solyc10g083890.2.1	10.8047	3.30495	0.831772	3.97338	7.08593e-05	0.000605513	NA	NA	Alpha carbonic anhydrase 7 (AHRD V3.3 *** A0A2G2YMM8_CAPAN)		NA
Solyc06g074990.3.1	41.2409	3.28665	0.523282	6.28083	3.36762e-10	7.50651e-09	NA	NA	putative high affinity nitrate transporter 2	GO:0016021,GO:0055085	NA
Solyc09g082820.3.1	5.12224	3.25206	1.19826	2.71399	0.0066479	0.0301839	NA	NA	Unknown protein		NA
Solyc08g077330.3.1	11.6081	3.22768	0.925941	3.48583	0.000490604	0.00335499	NA	NA	Expansin-like .1,	GO:0005576,	UPI000276C2AD
Solyc03g098700.1.1	21.086	3.22753	0.831502	3.88157	0.000103784	0.000851305	NA	NA	Cysteine protease inhibitor.1	GO:0004866	NA
Solyc07g052730.3.1	33.0899	3.2246	0.557011	5.78911	7.07607e-09	1.32012e-07	NA	NA	formin I2I isoform		NA
Solyc09g072700.4.1	17.7596	3.2124	0.654959	4.90474	9.35524e-07	1.2364e-05	NA	NA	Peroxidase (AHRD V3.3 *** K4CUU6_SOLLC),	GO:0020037,GO:0004601,GO:0042744,GO:0006979,GO:0055114
Solyc12g056390.1.1	319.379	3.17647	0.189613	16.7524	5.44007e-63	2.28631e-60	NA	NA	Thaumatin-like protein (AHRD V3.3 *** Q5DJS5_TOBAC)		NA
Solyc05g046010.4.1	50.6293	3.15522	0.699062	4.51351	6.37647e-06	7.08957e-05	NA	NA	Peroxidase (AHRD V3.3 *** K4C0T4_SOLLC)	GO:0004601,GO:0006979,GO:0020037,GO:0055114	NA
Solyc07g008380.2.1	16.6606	3.15062	1.19064	2.64615	0.00814144	0.0354873	NA	NA	HXXXD-type acyl-transferase family protein (AHRD V3.3 *** F4JBC7_ARATH)	GO:0016747	NA
Solyc05g053330.3.1	162.728	3.1359	0.298189	10.5165	7.25293e-26	5.80109e-24	TF	MYB	Transcription factor (AHRD V3.3 *** A0A2G3CHW7_CAPCH),	GO:0005634,GO:0043565,GO:0006355,GO:0003700,	UPI0002766301
Solyc09g015000.4.1	81.5485	3.1182	0.3627	8.59719	8.16925e-18	3.87746e-16	NA	NA	Class I heat shock protein (AHRD V3.3 *** A0A2K3KSJ8_TRIPR),		UPI0002BC95C2
Solyc12g042793.1.1	110.225	3.10486	0.262454	11.8301	2.72803e-32	2.98855e-30	NA	NA	coiled-coil domain-containing protein 18 (AHRD V3.3 *-* XP_010325663.1)		NA
Solyc10g008710.3.1	96.9017	3.07902	0.303438	10.1471	3.41216e-24	2.43433e-22	NA	NA	GDSL esterase/lipase (AHRD V3.3 *** A0A2R6PY02_ACTCH)	GO:0016788	NA
Solyc01g011430.4.1	30.672	3.04693	0.500628	6.08622	1.15611e-09	2.43826e-08	NA	NA	O-acyltransferase WSD1-like (AHRD V3.3 *** A0A2I4EG31_9ROSI)	GO:0004144,GO:0045017	NA
Solyc08g041850.4.1	7.54698	3.0463	1.00252	3.03864	0.00237646	0.0128621	NA	NA	Homogentisate phytyltransferase 1, chloroplastic (AHRD V3.3 *** A0A1J3IU50_NOCCA)	GO:0016021,GO:0016765	NA
Solyc09g072770.1.1	1462.28	3.04115	0.128604	23.6474	1.25415e-123	2.89898e-120	NA	NA	Pollen Ole e.1		NA
Solyc04g072740.3.1	62.0635	3.0388	0.582653	5.21545	1.83368e-07	2.74696e-06	NA	NA	Sulfate transporter 2.1	GO:0008272,GO:0015116,GO:0016021	NA
Solyc06g007180.3.1	193.734	3.00908	0.863201	3.48595	0.000490396	0.00335469	NA	NA	asparagine synthetase 1	GO:0004066,GO:0006529	NA
Solyc03g094020.3.1	9.85094	2.99405	0.901797	3.32009	0.000899878	0.00560363	NA	NA	Alpha-glucosidase-like protein (AHRD V3.3 *** A0A2K3NWB8_TRIPR)	GO:0004553,GO:0005975	NA
Solyc03g116160.1.1	21.1561	2.99043	0.967224	3.09176	0.00198973	0.0110879	NA	NA	protein PHYTOCHROME KINASE SUBSTRATE 3-like (AHRD V3.3 *** A0A2I4F4L3_9ROSI)		NA
Solyc09g092280.1.1	96.7034	2.98897	0.285408	10.4726	1.15379e-25	9.1335e-24	NA	NA	Late blight resistance protein (AHRD V3.3 *** B7U1D7_9SOLN)	GO:0043531	NA
Solyc09g098420.3.1	8.58117	2.98135	0.904811	3.295	0.000984202	0.0060521	NA	NA	Leucine-rich repeat receptor protein kinase MS.1	GO:0004672,GO:0006468	NA
Solyc12g049030.1.1	20.2284	2.97775	0.925096	3.21886	0.00128703	0.00762227	NA	NA	Fatty acid desaturase (AHRD V3.3 *** A0A200QRI1_9MAGN)	GO:0006629	NA
Solyc09g011990.1.1	9.00456	2.96567	0.855223	3.46772	0.000524894	0.00353513	NA	NA	Lectin receptor kinase (AHRD V3.3 *** B8XSM9_WHEAT)	GO:0004672,GO:0005524,GO:0006468	NA
Solyc01g111880.4.1	45.2703	2.95331	0.56782	5.20114	1.98068e-07	2.95567e-06	NA	NA	MAP kinase kinase kinase 11,	GO:0004672,GO:0005524,GO:0006468
Solyc12g038125.1.1	7.47573	2.91368	0.921032	3.16349	0.00155888	0.00897917	NA	NA	Potassium channel KA.1		NA
Solyc09g009550.5.1	103.331	2.90612	0.294702	9.86121	6.13031e-23	4.02563e-21	NA	NA	Alpha/beta-Hydrolases superfamily protein (AHRD V3.11 *** tr|A0A2U1QP59|A0A2U1QP59_ARTAN),		UPI000276C6D8
Solyc03g034320.3.1	25.3807	2.90459	0.722233	4.02167	5.77868e-05	0.000508273	NA	NA	Class I glutamine amidotransferase-like superfamily protein (AHRD V3.3 *** F4KA45_ARATH)	GO:0016787	NA
Solyc01g094910.3.1	83.9633	2.89668	0.403552	7.17797	7.07553e-13	2.14072e-11	NA	NA	ferric-chelate reductase	GO:0016491,GO:0055114	NA
Solyc09g014610.4.1	37.816	2.88544	0.431973	6.67967	2.39487e-11	6.11684e-10	NA	NA	S-type anion channel SLAH3 (AHRD V3.3 *** A0A2G3BJK2_CAPCH)	GO:0016021,GO:0055085	NA
Solyc04g005660.4.1	6.9217	2.87376	1.08393	2.65123	0.00801987	0.0350566	NA	NA	transcription factor PRE6-like (AHRD V3.3 *** A0A2I4HLH0_9ROSI)		NA
Solyc03g026360.1.1	139.925	2.83749	0.239198	11.8625	1.85308e-32	2.05932e-30	NA	NA	Peptidoglycan-binding LysM domain-containing protein (AHRD V3.3 *** A0A2U1MKY7_ARTAN)		NA
Solyc04g082180.4.1	7.50188	2.83695	1.02146	2.77735	0.00548039	0.0258846	NA	NA	Alcohol dehydrogenase ADH (AHRD V3.3 *** Q41242_SOLLC)	GO:0055114	NA
Solyc01g095450.5.1	47.3964	2.83478	0.509165	5.56751	2.58399e-08	4.49089e-07	NA	NA	GDSL esterase/lipase (AHRD V3.11 *** tr|A0A2G2W6L9|A0A2G2W6L9_CAPBA)	GO:0016788	NA
Solyc03g005450.3.1	415.515	2.81729	0.228876	12.3093	8.0743e-35	1.03115e-32	NA	NA	Cellulose synthase (AHRD V3.3 *** A0A200Q4F9_9MAGN)	GO:0016020,GO:0016760,GO:0030244	NA
Solyc02g077050.3.1	251.047	2.81217	0.314654	8.93734	3.98637e-19	2.08946e-17	NA	NA	Cysteine protease (AHRD V3.3 *** A0A2U1Q178_ARTAN)	GO:0006508,GO:0008234	NA
Solyc03g025650.2.1	9.90146	2.80093	0.82884	3.37933	0.000726615	0.00468108	NA	NA	Glucan endo-1,3-beta-glucosidase (AHRD V3.3 *** A0A2G2ZZ62_CAPAN)	GO:0004553,GO:0005975	NA
Solyc01g080570.5.1	17.3459	2.79543	0.635882	4.39614	1.10192e-05	0.000117	NA	NA	Inosine-uridine preferring nucleoside hydrolase family protein (AHRD V3.11 *** tr|A0A2U1LEG5|A0A2U1LEG5_ARTAN)		NA
Solyc04g005230.3.1	626.054	2.76672	0.145834	18.9717	2.92155e-80	2.25105e-77	NA	NA	Alpha/beta-Hydrolases superfamily protein (AHRD V3.3 *** A0A2U1KK17_ARTAN)	GO:0016787	NA
Solyc10g080540.2.1	55.5209	2.75168	0.346549	7.94025	2.01781e-15	7.83895e-14	TF	HB-HD-ZIP	Homeobox-leucine zipper protein HOX27 (AHRD V3.3 *** A0A2G3BH29_CAPCH)	GO:0003677	NA
Solyc07g026680.2.1	39.6039	2.70508	0.675138	4.0067	6.15728e-05	0.000537077	TF	MYB-related	Transcription factor DIVARICATA (AHRD V3.3 *** A0A2G2X3T8_CAPBA)		NA
Solyc09g005610.4.1	166.81	2.69463	0.364594	7.39077	1.45982e-13	4.76608e-12	NA	NA	Transcription factor (AHRD V3.3 *** A0A2U1LZI0_ARTAN)	GO:0006351,GO:0043565	NA
Solyc07g055490.4.1	14.5341	2.69269	0.743917	3.61962	0.000295041	0.00213923	NA	NA	Cytochrome (AHRD V3.3 *** A0A2G2Z466_CAPAN)	GO:0005506,GO:0016705,GO:0020037,GO:0055114	NA
Solyc05g025890.3.1	71.8104	2.68007	0.328304	8.16338	3.25775e-16	1.35194e-14	TR	GNAT	Acyl-CoA N-acyltransferases (NAT) superfamily protein (AHRD V3.3 *** Q8GUT5_ARATH)		NA
Solyc03g007775.2.1	21.2568	2.67592	0.66549	4.02097	5.7959e-05	0.000509594	NA	NA	membrane-associated kinase regulator (AHRD V3.3 *** AT5G52900.1)		NA
Solyc01g006840.3.1	18.9297	2.66143	0.601434	4.42514	9.63779e-06	0.000103281	NA	NA	Calcium-dependent protein kinase (AHRD V3.3 *** B8QUH1_GOSHI)	GO:0005509	NA
Solyc10g005220.3.1	44.5492	2.65539	0.410589	6.46727	9.97912e-11	2.39281e-09	NA	NA	RING/U-box superfamily protein (AHRD V3.3 *-* A0A1P8B041_ARATH)		NA
Solyc12g006220.3.1	29.7629	2.64792	0.501824	5.27659	1.3161e-07	2.01602e-06	NA	NA	PGPS/D10 (AHRD V3.3 *** Q9ZTM9_PETHY)		NA
Solyc03g097650.3.1	17.9274	2.6471	0.628537	4.21152	2.53658e-05	0.000246357	TF	NAC	NAC domain (AHRD V3.3 *** A0A200R3X5_9MAGN),	GO:0003677,GO:0005634,GO:0006355	UPI0002768398
Solyc12g013570.2.1	54.8669	2.62577	0.416455	6.30506	2.88078e-10	6.46498e-09	NA	NA	Plant cadmium resistance 2, putative (AHRD V3.3 *** A0A061E1P7_THECC)		NA
Solyc05g009790.1.1	444.628	2.61916	0.188439	13.8993	6.39999e-44	1.15575e-41	TF	AP2/ERF-RAV	AP2/B3 transcription factor family protein (AHRD V3.3 *** A0A2U1LJK2_ARTAN)	GO:0003700,GO:0006355	NA
Solyc03g005900.5.1	214.752	2.61569	0.341248	7.66508	1.78723e-14	6.33616e-13	NA	NA	GDSL esterase/lipase (AHRD V3.11 *** tr|A0A2G2XE99|A0A2G2XE99_CAPBA),	GO:0016788
Solyc06g066420.5.1	21.9906	2.61474	0.802418	3.25858	0.0011197	0.00675593	NA	NA	Oxidative stress 3 (AHRD V3.11 *-* tr|A0A2K3PRT1|A0A2K3PRT1_TRIPR)		NA
Solyc09g011640.5.1.1	164.219	2.61003	0.266094	9.80869	1.03302e-22	6.6513e-21	NA	NA	Glutathione S-transferase-like protein (AHRD V3.3 *** A8DUB0_SOLLC)	GO:0005515	NA
Solyc06g006010.4.1	7.1877	2.59628	0.942722	2.75402	0.00588682	0.0273901	NA	NA	Receptor-like protein kinase (AHRD V3.11 *** tr|A0A2R6Q6W2|A0A2R6Q6W2_ACTCH)		NA
Solyc03g033280.1.1	25.5383	2.59003	0.605857	4.27499	1.91147e-05	0.000191025	NA	NA	Tracheary element differentiation-related 6 (AHRD V3.3 *** C1PGW0_ZINVI)		NA
Solyc08g080620.1.1	102.819	2.58208	0.496663	5.19886	2.00511e-07	2.98827e-06	NA	NA	PR-5x		NA
Solyc03g098720.3.1	13.9627	2.58132	0.834665	3.09264	0.00198381	0.0110603	NA	NA	Kunitz trypsin inhibitor (AHRD V3.3 *** Q39869_SOYBN)	GO:0004866	NA
Solyc10g076240.3.1	64.6215	2.5574	0.472076	5.41734	6.04909e-08	9.81915e-07	NA	NA	Peroxidase (AHRD V3.3 *** K4D1W6_SOLLC)	GO:0004601,GO:0006979,GO:0020037,GO:0055114	NA
Solyc08g067505.2.1	12.5342	2.5567	0.894673	2.85769	0.00426741	0.0210817	NA	NA	Non-specific lipid-transfer protein (AHRD V3.11 *** tr|K4CLX8|K4CLX8_SOLLC)		NA
Solyc12g006450.2.1	269.585	2.54098	0.183877	13.8189	1.96119e-43	3.48715e-41	NA	NA	gamma-aminobutyrate transaminase subunit precursor isozyme 3	GO:0008483,GO:0030170	NA
Solyc06g083130.5.1	21.5966	2.53357	0.616629	4.10875	3.97811e-05	0.000364463	NA	NA	dCTP pyrophosphatase 1 (AHRD V3.11 *** tr|A0A2G2ZE82|A0A2G2ZE82_CAPAN)	GO:0009143,GO:0047429	NA
Solyc06g083480.4.1	813.275	2.51838	0.298373	8.44037	3.16328e-17	1.43935e-15	NA	NA	NAD(P)-binding Rossmann-fold superfamily protein (AHRD V3.3 *** A0A1P8AYK7_ARATH)		NA
Solyc03g006360.3.1	579.116	2.51049	0.388891	6.4555	1.07862e-10	2.57591e-09	NA	NA	Auxin-repressed protein (AHRD V3.3 *** A9YSI8_TOBAC)		NA
Solyc12g006210.1.1	35.1983	2.50551	0.511326	4.90003	9.58199e-07	1.26348e-05	NA	NA	ATP synthase subunit beta (AHRD V3.3 *-* A0A2G2X5Q2_CAPBA)		NA
Solyc02g076910.3.1	599.14	2.50312	0.805475	3.10763	0.00188593	0.0105835	NA	NA	Cysteine protease (AHRD V3.3 *** A0A2U1Q178_ARTAN)	GO:0006508,GO:0008234	NA
Solyc12g005620.1.1	29.1939	2.49756	0.586985	4.2549	2.09138e-05	0.00020697	NA	NA	receptor-like protein kinase (AHRD V3.3 *** A0A1U7YIF9_NICSY)	GO:0005515	NA
Solyc07g066180.2.1	31.7676	2.4911	0.620309	4.01591	5.92174e-05	0.000519867	NA	NA	P-loop containing nucleoside triphosphate hydrolases superfamily protein (AHRD V3.3 *** AT5G56220.2)		NA
Solyc10g079870.3.1	27.9752	2.48814	0.690369	3.60408	0.000313264	0.00226002	NA	NA	Cytokinin dehydrogenase.1	GO:0009690,GO:0019139,GO:0050660,GO:0055114	NA
Solyc04g080660.4.1	10.93	2.45862	0.780048	3.15188	0.00162223	0.00929034	NA	NA	S-adenosyl-L-methionine-dependent methyltransferases superfamily protein (AHRD V3.3 *** A0A2U1PMX3_ARTAN)	GO:0008168	NA
Solyc10g005400.3.1	80.2712	2.45574	0.515826	4.76079	1.92839e-06	2.38623e-05	NA	NA	Inositol oxygenase (AHRD V3.3 *** A0A2U1PDJ1_ARTAN)	GO:0005506,GO:0005737,GO:0019310,GO:0050113,GO:0055114	NA
Solyc06g068040.3.1	195.44	2.45509	0.421891	5.81924	5.91146e-09	1.12003e-07	NA	NA	Pectin lyase-like superfamily protein (AHRD V3.3 *** A0A2U1NJW4_ARTAN)	GO:0004650,GO:0005975	NA
Solyc07g026873.2.1	36.1202	2.45179	0.429651	5.70647	1.15341e-08	2.0993e-07	NA	NA	Heavy metal-associated isoprenylated plant protein 26 (AHRD V3.11 *-* tr|A0A2G2ZMM7|A0A2G2ZMM7_CAPAN)		NA
Solyc09g015020.1.1	35.8833	2.45163	0.499795	4.90527	9.32993e-07	1.23376e-05	NA	NA	Class I heat shock protein (AHRD V3.3 *** A0A2K3KSJ8_TRIPR)		NA
Solyc05g014490.3.1	583.877	2.45044	0.151266	16.1996	5.07907e-59	1.86354e-56	NA	NA	Pentatricopeptide repeat (AHRD V3.3 *** A0A200RCQ9_9MAGN)		NA
Solyc07g061730.3.1	40.7788	2.44775	0.544079	4.49889	6.83093e-06	7.5625e-05	NA	NA	gibberellin 2-oxidase 5	GO:0016491,GO:0055114	NA
Solyc05g046360.3.1	22.8809	2.44158	0.595534	4.09982	4.13471e-05	0.000377464	TR	Rcd1-like	Cell differentiation protein RCD1-like protein (AHRD V3.3 *** A0A2G3CUT5_CAPCH),Pfam:PF04078		NA
Solyc08g014130.3.1	867.221	2.43924	0.181773	13.4192	4.66968e-41	7.44411e-39	NA	NA	Isopropylmalate synthase (AHRD V3.3 *** K4CJ46_SOLLC)	GO:0003824	NA
Solyc12g007080.2.1	13.5901	2.43792	0.748909	3.2553	0.00113274	0.00682036	NA	NA	Unknown protein		NA
Solyc06g051830.3.1	10.5794	2.42924	0.782654	3.10385	0.00191023	0.0107043	NA	NA	Potassium transporter (AHRD V3.3 *** A0A200QFU2_9MAGN)	GO:0015079,GO:0016020,GO:0071805	NA
Solyc08g076883.1.1	21.6487	2.4219	0.626715	3.86444	0.000111347	0.000905941	NA	NA	Unknown protein		NA
Solyc08g075140.1.1	17.323	2.41684	0.608705	3.97047	7.17323e-05	0.000611616	NA	NA	zinc finger BED domain-containing protein RICESLEEPER 2-like (AHRD V3.3 *** A0A2I4DNF9_9ROSI)	GO:0046983	NA
Solyc03g006470.4.1	22.1836	2.41655	0.559791	4.31688	1.58249e-05	0.000161855	NA	NA	CBS domain (AHRD V3.11 *** tr|A0A200QRX2|A0A200QRX2_9MAGN)		NA
Solyc03g112840.2.1	16.4324	2.41642	0.790486	3.05689	0.00223649	0.0121998	NA	NA	transmembrane protein (AHRD V3.3 *** AT1G10660.4)		NA
Solyc11g006710.2.1	73.0005	2.41247	0.515608	4.67889	2.88435e-06	3.46347e-05	NA	NA	Cationic amino acid transporter (AHRD V3.3 *** S8DTC6_9LAMI)	GO:0016020,GO:0022857,GO:0055085	NA
Solyc07g006020.3.1	72.0403	2.41155	0.434523	5.54987	2.85882e-08	4.91679e-07	NA	NA	Heptahelical transmembrane protein 2 (AHRD V3.3 *** A0A2G2XYZ3_CAPAN),	GO:0016021,GO:0038023,GO:0009725	UPI000276C3A3
Solyc04g007000.3.1	177.243	2.4072	0.419513	5.73809	9.57516e-09	1.7616e-07	TF	AP2/ERF-RAV	AP2/B3 transcription factor family protein (AHRD V3.11 *** tr|A0A2U1MEM3|A0A2U1MEM3_ARTAN)		NA
Solyc12g044630.2.1	23.5301	2.40639	0.648524	3.71056	0.000206799	0.00156829	NA	NA	Profilin (AHRD V3.3 *** A0A1U8F126_CAPAN)		NA
Solyc08g076080.3.1	25.9749	2.40373	0.550169	4.36908	1.24772e-05	0.000130798	NA	NA	Xyloglucan endotransglucosylase/hydrolase (AHRD V3.3 *** A0A2G3DCR6_CAPCH)	GO:0004553,GO:0005975	NA
Solyc03g097420.3.1	9.43739	2.39602	0.777327	3.08238	0.00205353	0.011364	NA	NA	HVA22-like protein (AHRD V3.3 *** A0A2G3A0I0_CAPAN)		NA
Solyc09g092300.3.1	81.0626	2.38622	0.282941	8.43363	3.35099e-17	1.52177e-15	NA	NA	Late blight resistance protein (AHRD V3.3 *-* B7U1D8_9SOLN)	GO:0043531	NA
Solyc02g091590.4.1	6.51071	2.36398	0.913966	2.58651	0.00969548	0.0408068	NA	NA	symbiosis receptor-like kinase (SYMRK)	GO:0004672,GO:0006468	NA
Solyc07g008410.4.1	49.7817	2.35875	0.563687	4.18451	2.85781e-05	0.000273194	NA	NA	Protein DETOXIFICATION (AHRD V3.3 *** A0A1Q3CW99_CEPFO)	GO:0006855,GO:0015238,GO:0015297,GO:0016020,GO:0055085	NA
Solyc09g082760.3.1	1646.14	2.35656	0.368857	6.38882	1.67176e-10	3.89151e-09	NA	NA	Aspartic proteinase .1	GO:0006629	NA
Solyc01g097200.2.1	61.5895	2.35323	0.402963	5.83981	5.22602e-09	1.00249e-07	NA	NA	Ankyrin-like protein (AHRD V3.11 *** tr|Q8H9C2|Q8H9C2_SOLTU)		NA
Solyc06g084140.4.1	64.7566	2.35205	0.426828	5.51053	3.57753e-08	6.03169e-07	NA	NA	Sulfate transporter (AHRD V3.3 *** Q70BL1_BRAOL),	GO:0016021,GO:0008271,GO:0015116,GO:0016020,GO:0009507,GO:0055085,GO:0008272
Solyc10g009150.3.1	452.573	2.341	0.267737	8.74364	2.2571e-18	1.122e-16	NA	NA	Organ specific protein (AHRD V3.3 *-* A0A2U1PW62_ARTAN)		NA
Solyc03g031530.5.1	48.8458	2.33633	0.388121	6.01959	1.74858e-09	3.60878e-08	NA	NA	Sulfite exporter TauE/SafE family protein 2 (AHRD V3.11 *** sp|Q9SYB0|TAUE2_ARATH),	GO:0016021,GO:0016567,GO:0031464,	UPI000276927F
Solyc09g009980.3.1	11.1534	2.32358	0.815157	2.85046	0.00436557	0.0214474	NA	NA	Small auxin up-regulated RNA70	GO:0009733	NA
Solyc12g005720.1.1	134.733	2.30664	0.340636	6.77156	1.27405e-11	3.35035e-10	NA	NA	Cysteine-rich receptor-like protein kinase (AHRD V3.3 *** A0A2K3JS14_TRIPR)		NA
Solyc02g078150.5.1	19.1631	2.30568	0.78617	2.9328	0.00335916	0.0172741	NA	NA	PDDEXK-like protein (AHRD V3.11 *** tr|A0A2U1QIN2|A0A2U1QIN2_ARTAN)		NA
Solyc09g025310.5.1	15.9435	2.30315	0.69634	3.3075	0.00094132	0.00583367	TF	NAC	NAC domain-containing protein (AHRD V3.11 *** tr|A0A2U1P959|A0A2U1P959_ARTAN)		NA
Solyc03g006710.1.1	15.1217	2.29997	0.601301	3.825	0.000130774	0.00104742	NA	NA	Calcium-binding protein PB.1	GO:0005509	NA
Solyc06g072350.3.1	2737.79	2.29745	0.328342	6.99713	2.61266e-12	7.4374e-11	NA	NA	CASP-like protein (AHRD V3.3 *** A0A2G3CXI9_CAPCH), CASP-like protein [Source:UniProtKB/TrEMBL;Acc:K4C8V5]	GO:0016021,GO:0005886,	UPI0002765792
Solyc04g005610.3.1	45.7126	2.29053	0.463125	4.94582	7.58238e-07	1.02856e-05	TF	NAC	NAC domain-containing protein 2 (AHRD V3.3 *** NAP2_SOLLC)	GO:0003677,GO:0006355	NA
Solyc05g050090.4.1	194.726	2.28965	0.365049	6.27216	3.5607e-10	7.914e-09	NA	NA	Delta(8)-fatty-acid desaturase (AHRD V3.3 *** A0A2G2WSR6_CAPBA),	GO:0016491,GO:0006629	UPI0002BCBC11
Solyc04g074400.1.1	99.7671	2.28896	0.376415	6.08095	1.19474e-09	2.51515e-08	NA	NA	Protein EXORDIUM (AHRD V3.3 *-* A0A2G3CNT1_CAPCH)		NA
Solyc02g069600.3.1	58.8262	2.28591	0.503784	4.53748	5.69305e-06	6.40364e-05	NA	NA	Cytochrome P450 (AHRD V3.3 *** A0A200R9G0_9MAGN)	GO:0005506,GO:0016705,GO:0020037,GO:0055114	NA
Solyc04g082170.3.1	65.4488	2.28472	0.2994	7.63101	2.32922e-14	8.15755e-13	NA	NA	Alcohol dehydrogenase ADH (AHRD V3.3 *** Q41241_SOLLC)	GO:0055114	NA
Solyc10g024370.3.1	12.7918	2.28405	0.645773	3.53692	0.000404816	0.00283298	NA	NA	Phospholipase D (AHRD V3.3 *** K4CZ56_SOLLC)	GO:0003824	NA
Solyc01g009890.1.1	29.5101	2.2805	0.527924	4.31974	1.56212e-05	0.000160197	NA	NA	Glutaredoxin (AHRD V3.3 *** A0A2G9G4Q3_9LAMI)	GO:0009055,GO:0015035,GO:0045454	NA
Solyc09g014860.3.1	22.7171	2.27795	0.522066	4.36334	1.28095e-05	0.00013392	NA	NA	Protein LURP-one-related 15 (AHRD V3.3 *** A0A2G2ZQX5_CAPAN),		UPI000276BB1E
Solyc01g065700.3.1	30.9927	2.27042	0.611219	3.71457	0.000203546	0.00154718	NA	NA	Protein phosphatase 2C family protein (AHRD V3.3 *** A0A2U1N538_ARTAN)	GO:0003824	NA
Solyc08g075230.1.1	16.5799	2.26185	0.850184	2.66042	0.00780436	0.0343223	NA	NA	Late embryogenesis abundant protein (AHRD V3.3 *** Q9FH78_ARATH)		NA
Solyc02g071560.5.1	16.0383	2.26028	0.728392	3.10311	0.001915	0.0107258	NA	NA	Subtilisin-like protease (AHRD V3.11 *** tr|A0A2I0VHD6|A0A2I0VHD6_9ASPA)	GO:0004252,GO:0006508	NA
Solyc05g007690.2.1	46.0466	2.24984	0.410286	5.4836	4.16749e-08	6.9654e-07	TF	MYB	Transcription factor MYB39 (AHRD V3.3 *** A0A2G2VLL7_CAPBA)		NA
Solyc04g055230.2.1	26.7027	2.23121	0.452976	4.92568	8.40686e-07	1.12521e-05	NA	NA	Cystathionine beta-lyase (AHRD V3.3 *-* A0A0M3VI47_MIMPU)		NA
Solyc12g094385.1.1	45.4952	2.23035	0.576998	3.86543	0.000110892	0.000902562	NA	NA	RING/U-box superfamily protein (AHRD V3.3 *** A0A2U1PXB9_ARTAN)		NA
Solyc12g005610.3.1	9.44011	2.22768	0.879371	2.53327	0.0113005	0.0461742	NA	NA	Leucine-rich receptor-like kinase family protein (AHRD V3.3 *-* G7L9I8_MEDTR)	GO:0005515	NA
Solyc06g065300.5.1	17.3961	2.22682	0.559252	3.98178	6.84e-05	0.000587321	NA	NA	Helicase (AHRD V3.11 *-* tr|A0A200PRA7|A0A200PRA7_9MAGN)		NA
Solyc04g005810.3.1	55.0692	2.22499	0.35622	6.24612	4.2078e-10	9.28086e-09	NA	NA	Thioredoxin (AHRD V3.3 *** A0A2G2YE12_CAPAN)	GO:0045454	NA
Solyc03g097870.4.1	409.754	2.22446	0.355062	6.26499	3.72841e-10	8.25499e-09	NA	NA	Bidirectional sugar transporter SWEET (AHRD V3.3 *** M1D7G9_SOLTU)	GO:0016021	NA
Solyc12g005300.2.1	625.414	2.2215	0.290653	7.64315	2.11976e-14	7.48063e-13	NA	NA	Chlorophyllase 2 (AHRD V3.3 *** C1JZ62_9ROSI),Pfam:PF12740		NA
Solyc04g010200.1.1	1284.63	2.22109	0.176129	12.6105	1.84738e-36	2.48269e-34	NA	NA	ABC transporter G family member (AHRD V3.3 *** A0A2K3PJ14_TRIPR)	GO:0016020	NA
Solyc02g086300.4.1	27.5088	2.21855	0.529107	4.19302	2.75271e-05	0.000264459	NA	NA	Class I glutamine amidotransferase-like superfamily protein (AHRD V3.3 *** A0A2U1KIC9_ARTAN)	GO:0016787	NA
Solyc06g083470.5.1	31.0332	2.2184	0.783764	2.83045	0.00464831	0.0226044	NA	NA	NAD(P)-binding Rossmann-fold superfamily protein (AHRD V3.11 *** tr|F4IKL5|F4IKL5_ARATH),	GO:0016491,
Solyc09g072690.1.1	164.803	2.21497	0.399729	5.54117	3.00465e-08	5.14462e-07	NA	NA	Cation/calcium exchanger.1	GO:0016021,GO:0055085	NA
Solyc09g092310.1.1	178.95	2.21233	0.194217	11.391	4.6353e-30	4.8047e-28	NA	NA	Late blight resistance protein (AHRD V3.3 *** B7U1D7_9SOLN)	GO:0043531	NA
Solyc09g007030.3.1	125.605	2.21018	0.276977	7.97965	1.46748e-15	5.76883e-14	NA	NA	Kinesin-like protein (AHRD V3.3 *** A0A2G3BJP1_CAPCH),	GO:0005874,GO:0005524,GO:0016887,GO:0003777,GO:0005871,GO:0007018,GO:0008017,GO:0008574	UPI000276B51A
Solyc06g069130.4.1	18.6988	2.20932	0.579167	3.81466	0.000136373	0.00108549	NA	NA	Kinesin-like protein (AHRD V3.3 *** A0A2G2WLN7_CAPBA)	GO:0003777,GO:0005524,GO:0007018,GO:0008017	NA
Solyc01g108960.1.1	34.2164	2.20604	0.451922	4.88146	1.05301e-06	1.37827e-05	NA	NA	Mitochondrial-processing peptidase subunit beta (AHRD V3.3 --* A0A2G3B7D4_CAPCH)		NA
Solyc03g080100.4.1	522.66	2.20323	0.210782	10.4526	1.42487e-25	1.12027e-23	NA	NA	Heavy metal-associated isoprenylated plant protein (AHRD V3.3 *** A0A2R6RSC8_ACTCH)	GO:0030001,GO:0046872	NA
Solyc06g006110.3.1	727.681	2.19882	0.32982	6.66673	2.61571e-11	6.65883e-10	NA	NA	Vacuolar cation/proton exchanger (AHRD V3.3 *** K4C393_SOLLC)	GO:0016021,GO:0055085	NA
Solyc08g078940.1.1	74.2159	2.19674	0.632795	3.47148	0.000517595	0.00349831	NA	NA	Bifunctional inhibitor/lipid-transfer protein/seed storage 2S albumin superfamily protein (AHRD V3.3 *** F4IC43_ARATH)		NA
Solyc04g010210.1.1	96.5883	2.19371	0.258113	8.49904	1.91166e-17	8.81998e-16	NA	NA	ABC transporter G family member (AHRD V3.3 *** A0A2K3PJ14_TRIPR)	GO:0016020	NA
Solyc05g051530.5.1	28.7089	2.18986	0.498517	4.39274	1.11929e-05	0.000118735	NA	NA	ABC transporter G family member 11 (AHRD V3.11 *** tr|A0A2G2WTG8|A0A2G2WTG8_CAPBA),	GO:0016021,GO:0005524,GO:0005886,GO:0016020,GO:0055085,GO:0042626,GO:0140359,	UPI00027656F2
Solyc06g068690.4.1	41.3622	2.1784	0.393787	5.53193	3.16733e-08	5.39122e-07	NA	NA	Amidase family protein (AHRD V3.3 *-* AT5G07360.3)		NA
Solyc02g036350.3.1	1036.22	2.17643	0.364907	5.96433	2.45638e-09	4.97191e-08	NA	NA	1-aminocyclopropane-1-carboxylate oxidase EF501822	GO:0016491,GO:0055114	NA
Solyc05g014550.1.1	27.5829	2.1653	0.531218	4.07611	4.57961e-05	0.00041383	NA	NA	TRAM/LAG1/CLN8-like domain-containing protein (AHRD V3.3 *-* A0A2U1PG06_ARTAN)		NA
Solyc03g044900.3.1	103.104	2.165	0.411799	5.25741	1.46097e-07	2.22613e-06	NA	NA	Calmodulin-like .1	GO:0005509	NA
Solyc04g005410.3.1	9.75122	2.16373	0.795583	2.71968	0.00653459	0.0297982	NA	NA	Ureide permease (AHRD V3.3 *** A0A2R6PBP7_ACTCH)	GO:0071705	NA
Solyc01g096880.4.1	73.7035	2.16184	0.369404	5.85225	4.84967e-09	9.38862e-08	NA	NA	Major facilitator superfamily protein (AHRD V3.3 *** A0A1P8AZ04_ARATH),	GO:0016020,GO:0055085,GO:0022857,GO:0006857
Solyc12g009510.1.1	47.3419	2.15972	0.38993	5.53874	3.04653e-08	5.20477e-07	NA	NA	receptor-like protein 12 (AHRD V3.3 *** A0A1S4DP57_TOBAC)	GO:0005515	NA
Solyc03g031890.3.1	23.6755	2.15492	0.617542	3.48951	0.000483901	0.00331615	NA	NA	Cold induced protein-like (AHRD V3.3 *-* Q94JH8_ORYSJ)		NA
Solyc01g111970.5.1	116.042	2.14722	0.385704	5.56701	2.59146e-08	4.50049e-07	NA	NA	L-ascorbate oxidase-like protein (AHRD V3.11 *** tr|A0A1U8DYA0|A0A1U8DYA0_CAPAN)		NA
Solyc11g006730.1.1	13.1689	2.1373	0.66491	3.21441	0.00130711	0.0077135	NA	NA	Germin (AHRD V3.3 *** A0A200QHW9_9MAGN)	GO:0045735	NA
Solyc12g013520.3.1	37.1563	2.13327	0.383948	5.55615	2.75793e-08	4.76098e-07	NA	NA	Unknown protein		NA
Solyc01g081620.3.1	12.0688	2.12868	0.748821	2.8427	0.00447327	0.021865	NA	NA	Vacuolar protein sorting-associated protein 62 (AHRD V3.3 *** A0A200RA51_9MAGN)		NA
Solyc02g079490.3.1	30.1079	2.12605	0.69684	3.051	0.00228084	0.0124109	NA	NA	HXXXD-type acyl-transferase family protein (AHRD V3.3 *** Q9MAP9_ARATH)	GO:0016747	NA
Solyc12g019450.1.1	52.3812	2.11793	0.359049	5.89872	3.66331e-09	7.2312e-08	NA	NA	Heavy metal-associated isoprenylated plant protein 26 (AHRD V3.3 --* A0A2G2ZMM7_CAPAN)		NA
Solyc07g053530.1.1	8.1708	2.11392	0.836799	2.5262	0.0115303	0.046956	NA	NA	Fasciclin-like arabinogalactan protein 9 (AHRD V3.3 *** A0A1U8HBV4_CAPAN)		NA
Solyc10g006740.4.1	53.0303	2.11317	0.437165	4.83382	1.3394e-06	1.71525e-05	NA	NA	Calcium-binding protein PB.1	GO:0005509	NA
Solyc03g118310.4.1	86.9775	2.10988	0.266497	7.91711	2.43098e-15	9.34261e-14	TF	bHLH	bHLH transcription factor 083	GO:0046983	NA
Solyc12g040800.2.1	18.0084	2.09313	0.57911	3.6144	0.000301049	0.00217869	NA	NA	Calcium-dependent lipid-binding (CaLB domain) family protein (AHRD V3.3 *** A0A2U1LMA8_ARTAN)		NA
Solyc05g005870.3.1	63.9715	2.08885	0.437294	4.77675	1.78151e-06	2.21396e-05	NA	NA	WAT1-related protein (AHRD V3.3 *** K4BWB4_SOLLC), WAT1-related protein [Source:UniProtKB/TrEMBL;Acc:K4BWB4]	GO:0016021,GO:0005886,GO:0016020,GO:0022857	UPI0002766FFF
Solyc01g110140.5.1	18.465	2.08866	0.63108	3.30967	0.000934072	0.00579692	TF	SRS	Protein SHI RELATED SEQUENCE 4 (AHRD V3.11 *** tr|A0A1U8HG71|A0A1U8HG71_CAPAN)		NA
Solyc01g006240.3.1	13.1174	2.08778	0.764728	2.7301	0.0063316	0.0290156	NA	NA	Inactive protein restricted tev movement.1		NA
Solyc01g103130.2.1	8.51703	2.08644	0.805908	2.58893	0.00962745	0.0405796	NA	NA	Dynamin (AHRD V3.3 *** A0A2U1N3P9_ARTAN)	GO:0005525	NA
Solyc01g089910.4.1	34.2029	2.07924	0.508326	4.09037	4.30694e-05	0.000391025	NA	NA	Flotillin-like protein (AHRD V3.3 *** A0A2K3NEM2_TRIPR)		NA
Solyc10g076210.2.1	11.4822	2.07591	0.690756	3.00527	0.00265344	0.0141095	NA	NA	Peroxidase (AHRD V3.3 *** K4D1W3_SOLLC)	GO:0004601,GO:0006979,GO:0020037,GO:0055114	NA
Solyc09g007830.3.1	89.4441	2.07272	0.2908	7.12764	1.02102e-12	3.03355e-11	NA	NA	Cytokinin riboside 5'-monophosphate phosphoribohydrolase (AHRD V3.3 *** A0A1U8E671_CAPAN)		NA
Solyc10g150149.1.1	36.5394	2.07191	0.481537	4.3027	1.68732e-05	0.000170838	NA	NA	transmembrane protein (AHRD V3.3 --* AT5G03120.2)		NA
Solyc01g010180.3.1	679.553	2.07119	0.238891	8.67002	4.3203e-18	2.12476e-16	NA	NA	Unknown protein,		UPI0002761AE1
Solyc05g014500.3.1	160.234	2.06724	0.212483	9.72897	2.26887e-22	1.43685e-20	NA	NA	ABC transporter (AHRD V3.3 *-* A0A200RCP7_9MAGN)	GO:0005524,GO:0016887	NA
Solyc09g082550.3.1	120.921	2.0599	0.424704	4.8502	1.2334e-06	1.59363e-05	NA	NA	Sulfate transporter (AHRD V3.3 *** Q70BL1_BRAOL)	GO:0008272,GO:0015116,GO:0016021	NA
Solyc12g088010.2.1	23.8143	2.05989	0.546821	3.76702	0.000165205	0.0012875	NA	NA	HYPERSENSITIVE TO PI STARVATION 4 (AHRD V3.3 *** F4I9T6_ARATH)		NA
Solyc07g008180.4.1	70.9587	2.05952	0.374947	5.49283	3.95535e-08	6.63002e-07	TF	C2C2-YABBY	CRABS CLAW-like protein 5a	GO:0007275	NA
Solyc05g013970.4.1	261.746	2.0568	0.174961	11.7558	6.59703e-32	7.19294e-30	NA	NA	RNA recognition motif domain (AHRD V3.3 *-* A0A200R4F7_9MAGN),	GO:0003723,GO:0003676	UPI00027662A7
Solyc02g079520.3.1	48.4614	2.04735	0.405833	5.0448	4.54002e-07	6.37561e-06	NA	NA	Calcium-binding protein PB.1	GO:0005509	NA
Solyc07g063690.1.1	102.688	2.04536	0.392726	5.20811	1.90771e-07	2.85415e-06	NA	NA	Calcium-binding protein PB.1	GO:0005509	NA
Solyc01g107960.4.1	49.8573	2.04513	0.490382	4.17049	3.03945e-05	0.000287232	TF	bHLH	bHLH transcription factor 009	GO:0046983	NA
Solyc01g010060.2.1	18.2157	2.04477	0.653043	3.13115	0.00174124	0.00988185	NA	NA	Unknown protein		NA
Solyc01g107520.3.1	297.964	2.04416	0.228373	8.95097	3.52369e-19	1.86812e-17	NA	NA	Basic secretory protease (AHRD V3.3 *** A0A2G2W939_CAPBA)		NA
Solyc02g065190.3.1	18.9669	2.04104	0.661863	3.08377	0.00204393	0.0113244	NA	NA	Cytochrome P450 (AHRD V3.3 *** A0A1U9X5Y9_THAGA),	GO:0016021,GO:0005506,GO:0004497,GO:0020037,GO:0016020,GO:0016709,GO:0016705,GO:0055114	UPI0002768BD6
Solyc12g036390.2.1	20.9361	2.0404	0.65099	3.1343	0.00172262	0.00979302	NA	NA	Calmodulin binding protein-like (AHRD V3.3 *** A0A200Q136_9MAGN)	GO:0005516	NA
Solyc03g117250.4.1	646.14	2.03926	0.346606	5.8835	4.01674e-09	7.86172e-08	NA	NA	Flotillin-like protein 2 (AHRD V3.3 *** A0A2G3CZJ6_CAPCH)		NA
Solyc03g046580.1.1	29.8987	2.03775	0.456537	4.46351	8.06291e-06	8.77881e-05	NA	NA	Pollen Ole e.1		NA
Solyc01g110555.1.1	141.575	2.03066	0.234464	8.66088	4.68124e-18	2.29252e-16	NA	NA	Auxin responsive SAUR protein (AHRD V3.3 *** A0A2U1P3N8_ARTAN)	GO:0009733	NA
Solyc08g007240.4.1	46.7108	2.03065	0.383742	5.29169	1.21189e-07	1.86504e-06	NA	NA	Nudix hydrolase 8 (AHRD V3.3 *** A0A1U8EVF7_CAPAN)	GO:0016787	NA
Solyc08g083210.3.1	47.4106	2.02941	0.399322	5.08213	3.73217e-07	5.32526e-06	NA	NA	endo-1,4-beta-glucanase (cel5)	GO:0004553,GO:0005975	NA
Solyc06g054670.2.1	51.7071	2.02079	0.373086	5.41643	6.08023e-08	9.86277e-07	NA	NA	Acyl-[acyl-carrier-protein] desaturase (AHRD V3.3 *** A0A2I4GZ93_9ROSI)	GO:0006631,GO:0045300,GO:0055114	NA
Solyc01g098490.3.1	87.9277	2.018	0.290603	6.94418	3.8067e-12	1.06916e-10	NA	NA	Sugar facilitator protein 1	GO:0016021,GO:0022857,GO:0055085	NA
Solyc12g006020.1.1	30.6625	2.01519	0.533356	3.77832	0.000157888	0.00123506	NA	NA	Receptor protein kinase, putative (AHRD V3.3 *** B9SKP2_RICCO)	GO:0005515	NA
Solyc05g015910.1.1	23.1371	2.00547	0.497269	4.03298	5.5075e-05	0.000487575	NA	NA	Glutaredoxin (AHRD V3.3 *** A0A2G9G4Q3_9LAMI)	GO:0009055,GO:0015035,GO:0045454	NA
Solyc09g091390.3.1	70.7417	1.99595	0.38476	5.18751	2.1312e-07	3.15989e-06	NA	NA	glycine-rich protein 5-like (AHRD V3.3 *-* XP_004247821.1)		NA
Solyc04g025530.3.1	11.4978	1.99192	0.711338	2.80024	0.00510643	0.0243874	NA	NA	Glutamate decarboxylase (AHRD V3.3 *** A0A2G2YVX0_CAPAN)	GO:0016831,GO:0019752,GO:0030170	NA
Solyc08g048370.4.1	25.6114	1.99069	0.558287	3.56572	0.000362862	0.00256657	TF	TCP	TCP transcription factor 29		NA
Solyc04g074680.1.1	13.9829	1.98855	0.712677	2.79026	0.00526662	0.0250696	NA	NA	chromodomain-helicase-DNA-binding protein 9-like (AHRD V3.3 --* XP_021604423.1)		NA
Solyc12g009490.4.1	92.8248	1.98734	0.336171	5.91169	3.38611e-09	6.74741e-08	TF	AP2/ERF-ERF	ethylene-responsive transcription factor WIN1-like (AHRD V3.11 *** tr|A0A2I4GTJ5|A0A2I4GTJ5_9ROSI)		NA
Solyc11g006750.1.1	37.7219	1.9844	0.421095	4.71248	2.44718e-06	2.97406e-05	NA	NA	F1F0-ATPase inhibitor protein (AHRD V3.3 --* AT5G04750.1)		NA
Solyc03g083710.1.1	16.4058	1.98393	0.689244	2.87841	0.00399684	0.0199497	NA	NA	Plant invertase/pectin methylesterase inhibitor superfamily protein (AHRD V3.3 *** A0A2U1LKC0_ARTAN)	GO:0004857	NA
Solyc03g007400.2.1	15.2178	1.98227	0.639642	3.09904	0.00194151	0.0108611	NA	NA	Unknown protein		NA
Solyc08g077740.1.1	11.5526	1.97209	0.764023	2.58119	0.00984614	0.0413484	NA	NA	I-7 (AHRD V3.3 *** A0A0K0VHK2_SOLPN)	GO:0005515	NA
Solyc03g005280.4.1	231.835	1.97121	0.402309	4.89975	9.59589e-07	1.26459e-05	NA	NA	Aspartic proteinase .1,	GO:0004190,GO:0006508,GO:0006629
Solyc07g008620.1.1	49.3975	1.96513	0.584679	3.36105	0.000776481	0.00494445	NA	NA	EIX receptor 1	GO:0005515	NA
Solyc01g150144.1.1	76.3732	1.96508	0.425984	4.61303	3.96843e-06	4.6142e-05	NA	NA	Alpha/beta-Hydrolases superfamily protein (AHRD V3.3 *** A0A2U1MWY4_ARTAN)		NA
Solyc10g009350.4.1	61.3385	1.96142	0.318614	6.15611	7.45541e-10	1.6016e-08	NA	NA	MAP kinase kinase kinase 73	GO:0004672,GO:0005524,GO:0006468	NA
Solyc08g016150.1.1	23.5806	1.9571	0.659093	2.96938	0.00298403	0.0156337	NA	NA	Avr9/Cf-9 rapidly elicited protein 180 (AHRD V3.3 *** Q9FQZ1_TOBAC)		NA
Solyc02g077300.2.1	11.107	1.95476	0.675402	2.89422	0.00380097	0.0191248	NA	NA	Peroxidase (AHRD V3.3 *** K4B8V7_SOLLC)	GO:0004601,GO:0006979,GO:0020037,GO:0055114	NA
Solyc07g044785.1.1	32.1006	1.95343	0.408359	4.78361	1.72177e-06	2.15129e-05	NA	NA	Pvr4 (AHRD V3.3 *-* A0A1D5AHY8_CAPAN)		NA
Solyc05g054030.3.1	28.5302	1.95019	0.545573	3.57458	0.000350795	0.00249266	TF	C2H2	Zinc finger protein (AHRD V3.3 *** A0A200QDS5_9MAGN)		NA
Solyc05g007210.2.1	29.2986	1.94961	0.468927	4.15761	3.21599e-05	0.000302308	TF	bHLH	Transcription factor PRE4 (AHRD V3.3 *** A0A2G2VLX3_CAPBA)	GO:0046983	NA
Solyc11g066590.2.1	31.6658	1.94894	0.687846	2.8334	0.00460564	0.0224219	NA	NA	Serine carboxypeptidase S28 family protein (AHRD V3.3 *** A0A2U1Q514_ARTAN)	GO:0006508,GO:0008236	NA
Solyc12g057080.2.1	419.759	1.94868	0.262502	7.42347	1.14095e-13	3.77836e-12	NA	NA	Glycosyltransferase (AHRD V3.3 *** A0A2G3CNS7_CAPCH)	GO:0016758	NA
Solyc01g104900.3.1	13.4287	1.94771	0.682975	2.85181	0.00434717	0.0213843	TF	NAC	NAC domain-containing protein (AHRD V3.3 *** A0A2U1K9C2_ARTAN)	GO:0003677,GO:0006355	NA
Solyc01g017600.4.1	570.613	1.94739	0.35867	5.42946	5.65246e-08	9.22717e-07	NA	NA	transmembrane protein 45B-like (AHRD V3.11 *** tr|A0A2I4DQK0|A0A2I4DQK0_9ROSI)		NA
Solyc03g093610.1.1	21.3401	1.94315	0.604584	3.21404	0.00130883	0.00772169	TF	AP2/ERF-ERF	ethylene response factor A.2	GO:0003700,GO:0006355	NA
Solyc01g095140.5.1	57.3417	1.94085	0.355945	5.45266	4.96208e-08	8.20447e-07	NA	NA	Desiccation protectant protein Lea14-like protein (AHRD V3.11 *** tr|A0A2G3BT76|A0A2G3BT76_CAPCH)		NA
Solyc08g078460.3.1	22.9137	1.94045	0.543881	3.56779	0.000360006	0.00254949	NA	NA	Oxidoreductase family protein (AHRD V3.3 *** A0A2U1N6F1_ARTAN)	GO:0016491	NA
Solyc07g043240.5.1	51.5022	1.93924	0.409156	4.73961	2.1413e-06	2.6258e-05	NA	NA	Pectinesterase (AHRD V3.11 *** tr|A0A1U8ETT4|A0A1U8ETT4_CAPAN)	GO:0030599,GO:0042545	NA
Solyc12g009695.1.1	19.0469	1.93779	0.577979	3.3527	0.000800268	0.00507913	NA	NA	Calcium-dependent lipid-binding (CaLB domain) family protein (AHRD V3.3 *** A0A2U1MY23_ARTAN)		NA
Solyc06g072760.4.1	10.6779	1.93682	0.724922	2.67177	0.00754533	0.0333991	NA	NA	Syntaxin-.1	GO:0016020	NA
Solyc04g005260.3.1	114.58	1.93211	0.252798	7.64289	2.12396e-14	7.48403e-13	NA	NA	DNA-3-methyladenine glycosylase I (AHRD V3.3 *-* B6U9I4_MAIZE)	GO:0006284,GO:0008725	NA
Solyc07g044800.2.1	27.2516	1.93088	0.484514	3.98519	6.74271e-05	0.000580476	NA	NA	Disease resistance protein (AHRD V3.3 *** A0A200QRC8_9MAGN)	GO:0043531	NA
Solyc04g078010.5.1	28.4835	1.93029	0.421077	4.58416	4.55815e-06	5.23667e-05	NA	NA	Glycosyl hydrolase family 35 protein Chr5:27095-27423 REVERSE LENGTH=81 201606 (AHRD V3.11 *-* AT5G01075.1)		NA
Solyc04g072070.4.1	30.63	1.93026	0.730633	2.6419	0.00824414	0.0358674	TF	WRKY	DNA-binding WRKY (AHRD V3.11 *-* tr|A0A200R2S6|A0A200R2S6_9MAGN)		NA
Solyc03g006100.4.1	328.947	1.92919	0.244291	7.8971	2.85475e-15	1.0907e-13	NA	NA	LRR receptor-like serine/threonine-protein kinase EFR (AHRD V3.3 *** A0A1U8GGG3_CAPAN),	GO:0004672,GO:0005524,GO:0006468,GO:0005515
Solyc01g105387.1.1	14.8194	1.92771	0.623712	3.0907	0.00199682	0.011114	NA	NA	ABC transporter G family member .1	GO:0016020	NA
Solyc08g079860.3.1	125.452	1.92147	0.2689	7.14566	8.95653e-13	2.68522e-11	NA	NA	Subtilisin-like protease (AHRD V3.11 *** tr|Q9LWA3|Q9LWA3_SOLLC)	GO:0004252,GO:0006508	NA
Solyc10g007710.3.1	20.9004	1.91919	0.531495	3.61093	0.000305095	0.00220591	NA	NA	GDSL esterase/lipase (AHRD V3.3 *** A0A1J3CW88_NOCCA)		NA
Solyc09g011650.4.1	304.532	1.91817	0.26002	7.37701	1.61879e-13	5.24801e-12	NA	NA	Glutathione S-transferase (AHRD V3.3 *** A0A173GPJ1_9ASPA),	GO:0006749,GO:0004364,GO:0005515	UPI0002BC8C7B
Solyc08g080290.5.1	102.679	1.91614	0.366001	5.23533	1.6469e-07	2.48487e-06	TF	AP2/ERF-ERF	Ethylene-responsive transcription factor (AHRD V3.11 *** tr|A0A2G2XKF3|A0A2G2XKF3_CAPBA)		NA
Solyc05g053000.1.1	55.0626	1.91341	0.307859	6.21522	5.12526e-10	1.12188e-08	NA	NA	AT-hook motif nuclear-localized protein (AHRD V3.3 *** A0A2G2WTS2_CAPBA)		NA
Solyc04g081870.5.1	2997.55	1.9132	0.203642	9.39492	5.72594e-21	3.30063e-19	NA	NA	Expansin (AHRD V3.11 *** tr|K4BVR6|K4BVR6_SOLLC), Expansin [Source:UniProtKB/TrEMBL;Acc:K4BVR6]	GO:0016020,GO:0005576,GO:0005618,GO:0009664,GO:0071555,GO:0009653,	UPI0002766278
Solyc05g055460.1.1	14.8939	1.90863	0.687843	2.77481	0.00552339	0.026046	NA	NA	Unknown protein		NA
Solyc11g072790.2.1	36.9563	1.90452	0.438841	4.33988	1.42563e-05	0.000147508	TF	HB-WOX	WOX3b (AHRD V3.3 *** A0A1S3ZKN4_TOBAC)	GO:0003677	NA
Solyc02g084410.3.1	1142.3	1.89836	0.353039	5.37721	7.56496e-08	1.20347e-06	NA	NA	Lactoylglutathione lyase (AHRD V3.3 *** A0A2K3LFU2_TRIPR)		NA
Solyc01g049820.2.1	13.7456	1.89698	0.604031	3.14053	0.00168643	0.00961389	NA	NA	kinesin-like protein KIF3A isoform X3 (AHRD V3.3 *** A0A2I4G0Z7_9ROSI)		NA
Solyc05g005540.5.1	1025.13	1.89696	0.361884	5.24189	1.58938e-07	2.4075e-06	NA	NA	Polygalacturonase-1 non-catalytic subunit beta (AHRD V3.11 *** sp|Q40161|GP1_SOLLC)		NA
Solyc05g007710.3.1	79.4776	1.89443	0.313386	6.04505	1.49364e-09	3.10481e-08	TF	MYB	MYB transcription factor (AHRD V3.3 *-* A0A0U3IU11_MESCR)		NA
Solyc01g066457.1.1	88.3409	1.89359	0.442982	4.27465	1.91436e-05	0.000191146	NA	NA	Alpha/beta-Hydrolases superfamily protein (AHRD V3.3 *** A0A2U1MWY4_ARTAN)		NA
Solyc01g108330.2.1	19.7956	1.87443	0.527908	3.55068	0.000384237	0.00270534	NA	NA	transmembrane protein (AHRD V3.3 *-* AT2G26520.1)		NA
Solyc02g082120.3.1	402.848	1.87307	0.223998	8.36199	6.16686e-17	2.72556e-15	NA	NA	DNA-3-methyladenine glycosylase I (AHRD V3.3 *** B6TPB7_MAIZE),	GO:0006281,GO:0003824,GO:0006284,GO:0008725	UPI0002767D1E
Solyc01g109810.2.1	25.8954	1.87009	0.539111	3.46885	0.000522696	0.0035266	NA	NA	tRNA-methyltransferase non-catalytic subunit trm6MTase subunit (AHRD V3.3 *** Q9FJZ5_ARATH)		NA
Solyc01g091490.3.1	18.247	1.86401	0.537556	3.46757	0.000525185	0.00353513	NA	NA	Unknown protein		NA
Solyc04g005600.3.1	42.5419	1.85967	0.410434	4.53099	5.87087e-06	6.58443e-05	TF	MYB	Transcription factor (AHRD V3.3 *** A0A2G2Z3S3_CAPAN)		NA
Solyc09g008370.1.1	15.3801	1.85697	0.718507	2.58448	0.00975265	0.0409803	NA	NA	Major facilitator superfamily (AHRD V3.3 *** A0A2U1PF99_ARTAN)	GO:0016021,GO:0055085	NA
Solyc01g109610.5.1	33.5702	1.85487	0.507153	3.65741	0.000254778	0.00188093	NA	NA	Erythronate-4-phosphate dehydrogenase family protein (AHRD V3.11 *** tr|Q8VYC6|Q8VYC6_ARATH)		NA
Solyc08g066450.1.1	12.303	1.85321	0.687815	2.69434	0.00705281	0.0316555	NA	NA	DUF1677 family protein (DUF1677) (AHRD V3.3 *** Q8GW85_ARATH)		NA
Solyc07g056160.4.1	39.7611	1.84954	0.517095	3.57679	0.000347842	0.00247701	NA	NA	CYP724B2 mRNA for cytochrome P450	GO:0005506,GO:0016705,GO:0020037,GO:0055114	NA
Solyc04g008170.1.1	63.5983	1.84843	0.299577	6.17013	6.82325e-10	1.47264e-08	NA	NA	hero resistance 3		NA
Solyc07g009440.3.1	34.8244	1.84585	0.383958	4.80743	1.52885e-06	1.93006e-05	NA	NA	G-type lectin S-receptor-like serine/threonine-protein kinase (AHRD V3.11 *** tr|A0A1U8HJL6|A0A1U8HJL6_CAPAN)		NA
Solyc07g052100.4.1	13.2319	1.83647	0.62275	2.94897	0.00318832	0.0165576	TR	SNF2	SNF2-related (AHRD V3.3 *** A0A200QH53_9MAGN),	GO:0046872,GO:0005524,GO:0140658
Solyc09g011670.4.1	208.204	1.83373	0.258925	7.08211	1.41976e-12	4.1594e-11	NA	NA	Adenine nucleotide alpha hydrolases-like superfamily protein (AHRD V3.3 *** A0A2U1NYH2_ARTAN),
Solyc05g006010.4.1	18.5931	1.83135	0.501087	3.65476	0.00025742	0.00189862	NA	NA	Protein NRT1/ PTR FAMILY 1.2 (AHRD V3.3 *-* A0A1J3FWJ0_NOCCA)	GO:0016020,GO:0022857,GO:0055085	NA
Solyc09g064490.3.1	31.2903	1.82988	0.480794	3.80595	0.000141262	0.00111901	NA	NA	Subtilisin-like protease SDD1-like protein (AHRD V3.3 *** A0A2K3NJP3_TRIPR)	GO:0004252,GO:0006508	NA
Solyc12g009820.2.1	75.4131	1.82792	0.378699	4.82685	1.38711e-06	1.76994e-05	NA	NA	Monogalactosyldiacylglycerol synthase 3, chloroplastic (AHRD V3.3 *** A0A2G2X4B3_CAPBA)	GO:0009247,GO:0016758	NA
Solyc07g041720.1.1	410.114	1.82574	0.345984	5.27695	1.31353e-07	2.01341e-06	NA	NA	Germin-like protein (AHRD V3.3 *** S8E4K0_9LAMI)	GO:0045735	NA
Solyc09g083435.1.1	252.574	1.82503	0.48111	3.79337	0.000148616	0.00116965	NA	NA	Proteinase inhibitor.1	GO:0004867,GO:0009611	NA
Solyc12g056920.3.1	18.2885	1.82245	0.571442	3.18921	0.00142662	0.00831684	NA	NA	Sulfate transporter-like protein (AHRD V3.3 *** A0A2K3NYV6_TRIPR)	GO:0008272,GO:0015116,GO:0016021	NA
Solyc01g005680.4.1	20.5722	1.82065	0.545136	3.33982	0.000838338	0.00527441	NA	NA	Cytokinin riboside 5'-monophosphate phosphoribohydrolase (AHRD V3.3 *** A0A2I4FSE2_9ROSI)		NA
Solyc10g008830.2.1	73.7072	1.81356	0.39255	4.61995	3.83837e-06	4.49007e-05	NA	NA	GDSL esterase/lipase (AHRD V3.3 *** A0A2G3BD38_CAPCH)	GO:0016788	NA
Solyc09g092110.5.1	33.3221	1.81183	0.534283	3.39115	0.000696005	0.00451036	NA	NA	Light-regulated protein (AHRD V3.11 *** tr|A0A2G3CRI7|A0A2G3CRI7_CAPCH)	GO:0009507	NA
Solyc06g073920.3.1	86.519	1.8069	0.396106	4.56166	5.07502e-06	5.78447e-05	TF	C2C2-YABBY	CRABS CLAW-like protein 2a	GO:0007275	NA
Solyc02g032660.3.1	25.9474	1.8061	0.529175	3.41304	0.000642414	0.00420782	NA	NA	Protein DETOXIFICATION (AHRD V3.3 *** A0A328DGG9_9ASTE), Protein DETOXIFICATION [Source:UniProtKB/TrEMBL;Acc:K4B5L0]	GO:0016021,GO:0016020,GO:0055085,GO:0015297,GO:0006855,GO:0015238,GO:0042910,GO:1990961	UPI000276755A
Solyc06g083850.4.1	19.0701	1.80362	0.588969	3.06234	0.00219615	0.0120259	NA	NA	NAC domain protein (AHRD V3.3 *** S5R645_9ROSA)	GO:0003677,GO:0006355	NA
Solyc05g043405.1.1	38.7993	1.80023	0.377231	4.77221	1.82213e-06	2.25958e-05	NA	NA	Unknown protein		NA
Solyc10g080980.2.1	67.6677	1.79974	0.459604	3.91585	9.00863e-05	0.000751749	NA	NA	WAT1-related protein (AHRD V3.3 *** K4D2Y5_SOLLC)	GO:0016020,GO:0016021	NA
Solyc08g067590.1.1	30.6603	1.79872	0.498365	3.60924	0.00030709	0.00221825	NA	NA	CW-type Zinc Finger (AHRD V3.3 *-* AT3G62900.3)		NA
Solyc12g088220.2.1	479.417	1.79766	0.168577	10.6638	1.50349e-26	1.24563e-24	NA	NA	SlBCAT1	GO:0003824	NA
Solyc03g112300.3.1	86.3436	1.79697	0.287739	6.24513	4.2346e-10	9.33105e-09	NA	NA	Octicosapeptide/phox/Bem1p domain kinase superfamily protein (AHRD V3.3 *-* A0A2K3MP92_TRIPR)	GO:0005515	NA
Solyc01g006055.1.1	32.4248	1.79457	0.54527	3.29116	0.000997761	0.00612245	NA	NA	Dirigent protein (AHRD V3.3 *** K4ASH2_SOLLC)		NA
Solyc05g013220.2.1	805.244	1.79268	0.25126	7.13477	9.69476e-13	2.90278e-11	NA	NA	3-ketoacyl-CoA synthase (AHRD V3.3 *** A0A2G2VLA8_CAPBA)	GO:0006633,GO:0016020,GO:0016747	NA
Solyc10g076220.3.1	15.9395	1.79267	0.577008	3.10684	0.00189101	0.0106094	NA	NA	Peroxidase (AHRD V3.3 *** K4D1W4_SOLLC)	GO:0004601,GO:0006979,GO:0020037,GO:0055114	NA
Solyc04g078520.3.1	302.274	1.78682	0.189678	9.42028	4.49906e-21	2.61954e-19	NA	NA	Transcription factor MYC/MYB domain-containing protein (AHRD V3.3 *** A0A2U1MUV3_ARTAN)		NA
Solyc06g009150.1.1	52.5226	1.78645	0.520564	3.43177	0.000599663	0.00396148	NA	NA	DUF538 family protein (AHRD V3.3 *** B6SJU2_MAIZE)		NA
Solyc04g074900.3.1	12.7149	1.78436	0.609265	2.92872	0.00340362	0.0174677	NA	NA	40S ribosomal protein S.1	GO:0003735,GO:0005622,GO:0005840,GO:0006412	NA
Solyc08g079200.1.1	403.031	1.78399	0.355804	5.01396	5.33223e-07	7.41604e-06	NA	NA	Bifunctional inhibitor/lipid-transfer protein/seed storage 2S albumin superfamily protein (AHRD V3.3 *** A0A2U1PU47_ARTAN)		NA
Solyc08g005500.4.1	17.1942	1.78038	0.582802	3.05487	0.0022516	0.0122662	NA	NA	NBS-LRR protein (AHRD V3.3 *** Q9SM52_SOLAC)	GO:0043531	NA
Solyc12g036810.3.1	16.9484	1.77939	0.570222	3.12052	0.00180529	0.0101754	NA	NA	Kinesin-like protein (AHRD V3.3 *** S8DSZ5_9LAMI)	GO:0003777,GO:0005524,GO:0007018,GO:0008017	NA
Solyc10g008440.3.1	30.7773	1.77907	0.492007	3.61595	0.000299245	0.002167	NA	NA	Expansin-B3 (AHRD V3.3 *** A0A2G3BCT4_CAPCH)		NA
Solyc06g007580.1.1	49.5674	1.7749	0.546802	3.24596	0.00117054	0.00701507	NA	NA	PDDEXK-like protein (AHRD V3.3 *** A0A2U1LF29_ARTAN)		NA
Solyc01g028807.1.1	81.1236	1.77351	0.42345	4.18824	2.81125e-05	0.000269411	NA	NA	Unknown protein		NA
Solyc02g063230.1.1	28.0222	1.77009	0.602031	2.9402	0.00328004	0.0169426	NA	NA	membrane-associated kinase regulator (AHRD V3.3 *** AT1G67050.1)		NA
Solyc01g079180.4.1	58.3706	1.76749	0.324352	5.44929	5.05718e-08	8.34381e-07	NA	NA	Pectinesterase (AHRD V3.3 *** A0A2G2XQP7_CAPBA)	GO:0030599,GO:0042545	NA
Solyc06g071990.4.1	354.398	1.7668	0.164781	10.7221	8.01295e-27	6.78459e-25	NA	NA	P-loop containing nucleoside triphosphate hydrolases superfamily protein (AHRD V3.3 *-* A0A2U1N2C4_ARTAN),
Solyc01g060210.4.1	32.2228	1.7657	0.41693	4.23499	2.28559e-05	0.000224052	NA	NA	XH/XS domain-containing protein (AHRD V3.3 *-* Q9M150_ARATH)	GO:0031047	NA
Solyc04g070970.4.1	117.909	1.76518	0.352889	5.00207	5.67184e-07	7.8365e-06	NA	NA	ABC transporter G family member 27 (AHRD V3.3 *** A0A2G3CMS7_CAPCH)	GO:0016020	NA
Solyc02g036260.5.1	14.6181	1.76366	0.667112	2.64372	0.00820003	0.035709	NA	NA	ERD (Early-responsive to dehydration stress) family protein (AHRD V3.11 *** tr|A0A2U1NFB6|A0A2U1NFB6_ARTAN)		NA
Solyc04g078710.3.1	24.9852	1.76085	0.44793	3.93109	8.45631e-05	0.00071105	NA	NA	Subtilisin-like protease (AHRD V3.3 *** O82777_SOLLC)	GO:0004252,GO:0006508	NA
Solyc08g005950.2.1	26.1895	1.76019	0.56908	3.09304	0.0019812	0.011051	NA	NA	guanine nucleotide-binding protein subunit gamma 2-like (AHRD V3.3 *** A0A2I4GP70_9ROSI)	GO:0007186	NA
Solyc12g094400.2.1	24.3185	1.7537	0.680394	2.57748	0.00995224	0.0417343	NA	NA	Major facilitator superfamily (AHRD V3.3 *** A0A2U1P5G0_ARTAN)	GO:0016021,GO:0055085	NA
Solyc04g077170.3.1	31.391	1.75218	0.411471	4.25834	2.05949e-05	0.000204313	NA	NA	Epidermal patterning factor-like protein (AHRD V3.3 *** A0A2U1PBB6_ARTAN),Pfam:PF17181,	GO:0016021,GO:0010374,	UPI000276625C
Solyc09g082870.3.1	59.1285	1.75218	0.354865	4.93759	7.90944e-07	1.06403e-05	NA	NA	Calcium-transporting ATPase (AHRD V3.3 *** A0A2G2W115_CAPBA)		NA
Solyc09g091760.3.1	40.7543	1.74922	0.376451	4.64661	3.37439e-06	3.99176e-05	TF	bHLH	bHLH transcription factor 151	GO:0046983	NA
Solyc01g087180.5.1	79.76	1.74831	0.355619	4.91624	8.82218e-07	1.17198e-05	NA	NA	Expressed protein Chr1:2475508-2475942 FORWARD LENGTH=144 201606 (AHRD V3.11 *** AT1G07985.1)		NA
Solyc11g066490.1.1	16.7741	1.74667	0.605293	2.88565	0.00390603	0.0195428	NA	NA	Late embryogenesis abundant (LEA) hydroxyproline-rich glycoprotein family (AHRD V3.3 *** A0A2U1PPK6_ARTAN)		NA
Solyc07g063560.5.1	30.2737	1.74576	0.435032	4.01295	5.99654e-05	0.000524793	NA	NA	Cotton fiber (DUF761) (AHRD V3.11 *** tr|F4HTI9|F4HTI9_ARATH)		NA
Solyc01g044370.3.1	13.0497	1.74403	0.64312	2.71182	0.0066914	0.0303456	NA	NA	Molybdenum cofactor sulfurase family protein (AHRD V3.3 *** A0A2U1MM41_ARTAN)	GO:0003824,GO:0030151,GO:0030170	NA
Solyc06g008810.3.1	76.924	1.74377	0.390517	4.46529	7.99611e-06	8.71429e-05	NA	NA	Transport inhibitor response.1		NA
Solyc10g086570.3.1	124.864	1.74139	0.437267	3.98243	6.82138e-05	0.000585939	NA	NA	transmembrane protein (AHRD V3.3 *** AT5G02160.1)		NA
Solyc05g050810.4.1	16.9291	1.73941	0.571337	3.04446	0.002331	0.0126571	NA	NA	DnaJ protein (AHRD V3.3 *-* Q9ZSZ6_HEVBR)		NA
Solyc07g052460.3.1	147.828	1.73461	0.266815	6.50115	7.97077e-11	1.93128e-09	NA	NA	transmembrane protein (AHRD V3.3 *** AT3G21710.2)		NA
Solyc06g068500.3.1	287.832	1.72705	0.385957	4.47472	7.65112e-06	8.37385e-05	NA	NA	Chaperone protein DnaJ (AHRD V3.3 *** A0A2G2WQF7_CAPBA)		NA
Solyc06g070970.3.1	85.937	1.72613	0.358128	4.81987	1.43651e-06	1.82645e-05	NA	NA	microtubule-associated futsch-like protein (AHRD V3.3 *-* AT5G62550.1)		NA
Solyc12g017530.1.1	62.6072	1.72372	0.292355	5.896	3.72418e-09	7.32633e-08	NA	NA	Unknown protein		NA
Solyc04g076220.3.1	240.358	1.71821	0.293902	5.84618	5.02977e-09	9.68053e-08	NA	NA	AT-hook motif nuclear-localized protein (AHRD V3.3 *** A0A1U8GD78_CAPAN), AT-hook motif nuclear-localized protein [Source:UniProtKB/TrEMBL;Acc:K4BU60]	GO:0005634,GO:0003700,GO:0006351,GO:0003680,	UPI0002765A74
Solyc06g005330.3.1	20.0881	1.71417	0.607952	2.81958	0.00480869	0.0232004	TF	MYB	R2R3MYB transcription factor 59		NA
Solyc06g069730.3.1	475.117	1.71315	0.302573	5.66192	1.49686e-08	2.6947e-07	NA	NA	Chlorophyll a-b binding protein, chloroplastic (AHRD V3.3 *** A0A1U8GPF4_CAPAN)		NA
Solyc09g092330.3.1	3430.78	1.71216	0.14205	12.0533	1.86441e-33	2.21004e-31	NA	NA	UDP-glucuronate 4-epimerase 4 (AHRD V3.3 *** A0A1J3GBJ9_NOCCA)		NA
Solyc06g065380.4.1	27.6861	1.70885	0.441991	3.86625	0.000110523	0.000899875	NA	NA	Calcium-dependent protein kinase (AHRD V3.3 *** Q6EE27_9ROSI),	GO:0004672,GO:0005524,GO:0006468,GO:0005509	UPI0002BC828F
Solyc08g014380.3.1	27.568	1.70439	0.518114	3.28961	0.00100327	0.00615136	NA	NA	Pectin acetylesterase (AHRD V3.3 *** K4CJ71_SOLLC)	GO:0016787	NA
Solyc05g007480.1.1	170.547	1.70034	0.272656	6.23621	4.48303e-10	9.85967e-09	NA	NA	protein PHYTOCHROME KINASE SUBSTRATE 1-like (AHRD V3.3 *** A0A2I4EE26_9ROSI)		NA
Solyc08g078640.4.1	55.4913	1.69713	0.484856	3.50028	0.00046477	0.00319737	NA	NA	Pectinesterase (AHRD V3.11 *** tr|A0A2G3DBT2|A0A2G3DBT2_CAPCH)	GO:0030599,GO:0042545	NA
Solyc09g075770.3.1	134.367	1.69397	0.24465	6.92405	4.38916e-12	1.22531e-10	NA	NA	Long-chain acyl-CoA synthetase 6 (AHRD V3.3 *** A0A2U1MVC5_ARTAN)	GO:0003824	NA
Solyc03g113210.3.1	185.728	1.69328	0.410766	4.12225	3.75198e-05	0.000346077	NA	NA	Mitochondrial outer membrane protein porin (AHRD V3.3 *** A0A2K3N5U3_TRIPR)	GO:0005741,GO:0055085	NA
Solyc03g033790.4.1	28.4516	1.69281	0.620914	2.72631	0.00640459	0.0292978	NA	NA	P-loop containing nucleoside triphosphate hydrolases superfamily protein (AHRD V3.3 *** A0A2U1NGS8_ARTAN)	GO:0005524	NA
Solyc01g108630.3.1	352.857	1.69208	0.230081	7.35425	1.91999e-13	6.13839e-12	NA	NA	ni.1	GO:0016491,GO:0020037,GO:0051536,GO:0055114	NA
Solyc11g013310.2.1	90.2327	1.69195	0.452143	3.74206	0.000182515	0.00140863	NA	NA	Auxin transporter-like protein 3 (AHRD V3.3 *** A0A2G2ZP08_CAPAN)		NA
Solyc02g068510.2.1	35.8008	1.69167	0.416564	4.06101	4.88609e-05	0.000438269	TF	PLATZ	PLATZ transcription factor family protein (AHRD V3.3 *** A0A2U1P2G6_ARTAN)		NA
Solyc07g051880.1.1	12.8516	1.68737	0.663719	2.5423	0.0110125	0.0451899	NA	NA	MAP kinase kinase kinase 52	GO:0004672,GO:0005524,GO:0006468	NA
Solyc12g006997.1.1	46.3378	1.684	0.415893	4.04911	5.1412e-05	0.000458837	NA	NA	Heavy metal transport/detoxification superfamily protein (AHRD V3.3 *** A0A2U1NJ85_ARTAN)	GO:0030001,GO:0046872	NA
Solyc09g011480.3.1	222.914	1.68365	0.24252	6.94232	3.85711e-12	1.082e-10	NA	NA	Rop guanine nucleotide exchange factor 5 (AHRD V3.3 *** A0A2G2YRE0_CAPAN),	GO:0005085,GO:0005089	UPI0002BC86CA
Solyc04g014360.3.1	22.046	1.6824	0.623024	2.70037	0.0069262	0.0311598	TF	bHLH	bHLH transcription factor 032	GO:0046983	NA
Solyc07g053450.5.1	37.963	1.68231	0.457316	3.67865	0.000234468	0.00175112	TF	bZIP	Basic-leucine zipper (BZIP) transcription factor family protein (AHRD V3.11 *** tr|A0A1P8B300|A0A1P8B300_ARATH)		NA
Solyc11g012700.2.1	787.075	1.67764	0.187526	8.94616	3.68059e-19	1.94239e-17	NA	NA	Oligopeptide transporter (AHRD V3.3 *** A0A200RBP6_9MAGN)	GO:0055085	NA
Solyc02g086450.1.1	30.252	1.67741	0.432144	3.8816	0.000103773	0.000851305	NA	NA	Cyclin-dependent protein kinase inhibitor SMR6 (AHRD V3.3 *** SMR6_ARATH)		NA
Solyc03g110990.1.1	33.5592	1.67683	0.488305	3.43398	0.00059479	0.00393942	NA	NA	Unknown protein		NA
Solyc01g096510.2.1	22.6563	1.67222	0.496269	3.36959	0.000752808	0.0048176	NA	NA	Sigma factor binding protein 1, chloroplastic (AHRD V3.3 *** A0A2G2W6X7_CAPBA)		NA
Solyc06g051060.4.1	13.3777	1.67206	0.608685	2.74701	0.00601413	0.0278479	TF	GARP-G2-like	Homeodomain-like protein (AHRD V3.3 *-* A0A2U1NZT9_ARTAN)		NA
Solyc02g092590.3.1	260.88	1.66786	0.348322	4.78829	1.68212e-06	2.10858e-05	NA	NA	glycosyltransferase-like protein (AHRD V3.3 *-* AT5G67390.3)		NA
Solyc01g100460.3.1	21.6313	1.66458	0.484996	3.43215	0.000598821	0.00395705	TF	bZIP	BZIP transcription factor (AHRD V3.3 *** C0LQL1_9CARY)	GO:0003700,GO:0006355	NA
Solyc04g008830.1.1	62.4843	1.65978	0.312697	5.30794	1.10869e-07	1.72111e-06	NA	NA	Leucine-rich repeat receptor-like protein kinase (AHRD V3.3 *** A0A2R6PGF8_ACTCH)	GO:0005515	NA
Solyc09g009860.1.1	19.5354	1.65626	0.51989	3.18579	0.0014436	0.00840311	NA	NA	Glutaredoxin (AHRD V3.3 *** A0A200Q6F4_9MAGN)	GO:0009055,GO:0015035,GO:0045454	NA
Solyc04g064940.3.1	39.5418	1.65525	0.378691	4.37097	1.23696e-05	0.000129847	NA	NA	Receptor-like protein kinase 2 (AHRD V3.3 *** A0A314KW93_NICAT)	GO:0004672,GO:0005524,GO:0006468	NA
Solyc07g052750.1.1	17.572	1.65285	0.562227	2.93982	0.00328402	0.0169594	NA	NA	STOREKEEPER protein (AHRD V3.3 *-* STK_SOLTU)		NA
Solyc01g010770.4.1	23.5824	1.65162	0.606472	2.72332	0.00646299	0.0295183	NA	NA	Hypersensitive-induced response protein (AHRD V3.11 *** tr|Q6UNT3|Q6UNT3_CUCSA)		NA
Solyc09g062960.2.1	108.624	1.65091	0.342282	4.82325	1.41237e-06	1.79873e-05	NA	NA	Unknown protein		NA
Solyc10g080880.2.1	148.626	1.64974	0.210801	7.82607	5.03343e-15	1.87658e-13	NA	NA	SlPIN7	GO:0016021,GO:0055085	NA
Solyc02g072440.4.1	41.9397	1.64761	0.40057	4.11318	3.90248e-05	0.000358814	NA	NA	Receptor-like protein kinase (AHRD V3.3 *** A0A2R6Q6W2_ACTCH)	GO:0004672,GO:0005524,GO:0006468	NA
Solyc12g013700.2.1	81.8834	1.64522	0.447885	3.67331	0.000239427	0.00178412	NA	NA	stem-specific protein TSJT1-like (AHRD V3.3 *** A0A2I4H4H1_9ROSI)		NA
Solyc08g008420.3.1	165.239	1.64413	0.294963	5.57403	2.48911e-08	4.34232e-07	NA	NA	Mitochondrial pyruvate carrier (AHRD V3.3 *** A0A1U8GCA8_CAPAN)	GO:0005743,GO:0006850	NA
Solyc06g071930.1.1	25.7354	1.64305	0.619425	2.65254	0.0079888	0.0349671	NA	NA	Unknown protein		NA
Solyc01g080260.3.1	37.7008	1.64166	0.500008	3.28326	0.00102613	0.00627485	NA	NA	ARM repeat superfamily protein (AHRD V3.3 *** A0A2U1LFG7_ARTAN)		NA
Solyc08g082190.3.1	3609.8	1.63993	0.270237	6.06849	1.29118e-09	2.70832e-08	NA	NA	Unknown protein		NA
Solyc07g062210.4.1	66.7472	1.63728	0.337958	4.84462	1.26857e-06	1.6345e-05	NA	NA	Protein trichome birefringence-like 43 (AHRD V3.3 *** A0A2G2WER8_CAPBA)		NA
Solyc05g021580.3.1	41.3082	1.63543	0.398176	4.1073	4.00316e-05	0.000366468	NA	NA	Serine/threonine-protein kinase TOR (AHRD V3.3 *-* A0A2G3AVJ6_CAPCH),		UPI00027656D5
Solyc10g150144.1.1	22.3903	1.62457	0.487138	3.33492	0.000853238	0.0053594	NA	NA	Cytochrome P450 (AHRD V3.3 *-* A2PZD4_IPONI)		NA
Solyc09g010960.3.1	14.193	1.61874	0.633609	2.55479	0.0106251	0.0440065	TF	WRKY	WRKY transcription factor 49	GO:0003700,GO:0006355,GO:0043565	NA
Solyc08g079880.2.1	284.666	1.61428	0.341806	4.72279	2.32636e-06	2.83917e-05	NA	NA	Subtilisin-like protease (AHRD V3.3 *** Q9LWA3_SOLLC)	GO:0004252,GO:0006508	NA
Solyc01g111950.4.1	152.018	1.61416	0.349854	4.61383	3.95322e-06	4.60345e-05	NA	NA	Serine-threonine protein kinase, plant-type, putative (AHRD V3.3 *** B9SR04_RICCO)	GO:0004672,GO:0005524,GO:0006468	NA
Solyc03g034000.3.1	32.8251	1.61249	0.421526	3.82537	0.000130578	0.00104621	TF	bHLH	bHLH transcription factor 020	GO:0046983	NA
Solyc05g160200.1.1	39.2455	1.61089	0.361281	4.45883	8.24077e-06	8.95138e-05	NA	NA	verprolin-like isoform X3 (AHRD V3.11 *-* XP_020224571.1)		NA
Solyc03g096380.3.1	76.143	1.60759	0.391026	4.11122	3.93582e-05	0.000361305	NA	NA	proline transporter 2		NA
Solyc07g018240.1.1	2602.09	1.60678	0.254671	6.30923	2.80422e-10	6.29927e-09	NA	NA	elongation of fatty acids protein 3-like (AHRD V3.3 *** A0A2I4E461_9ROSI)	GO:0016021	NA
Solyc04g082150.1.1	22.9424	1.60305	0.473325	3.38679	0.000707153	0.00457099	NA	NA	Unknown protein		NA
Solyc09g014215.3.1	99.1939	1.60219	0.312678	5.1241	2.98969e-07	4.3436e-06	NA	NA	8-amino-7-oxononanoate synthase Chr3:2764860-2765907 FORWARD LENGTH=258 201606 (AHRD V3.11 *** AT3G09050.1)		NA
Solyc02g083640.5.1	101.016	1.60183	0.314571	5.09211	3.541e-07	5.07441e-06	NA	NA	Protein POLLENLESS 3-LIKE 2 (AHRD V3.11 *** tr|A0A2G3D7L3|A0A2G3D7L3_CAPCH)		NA
Solyc08g077060.3.1	532.316	1.59936	0.19677	8.12807	4.36191e-16	1.79086e-14	TF	C2C2-LSD	Zinc finger, LSD1-type (AHRD V3.3 *** A0A2U1LIJ4_ARTAN),		UPI000276C0C7
Solyc06g009190.5.1	1564.18	1.59851	0.29776	5.36846	7.94108e-08	1.25902e-06	NA	NA	Pectinesterase (AHRD V3.11 *** tr|A0A2G3C3P4|A0A2G3C3P4_CAPCH)	GO:0030599,GO:0042545	NA
Solyc06g065970.1.1	4708.53	1.59649	0.277548	5.75211	8.81357e-09	1.62606e-07	NA	NA	Bifunctional inhibitor/lipid-transfer protein/seed storage 2S albumin superfamily protein (AHRD V3.3 *** A0A2U1PU47_ARTAN)		NA
Solyc09g010230.2.1	51.8213	1.59621	0.371626	4.29521	1.74525e-05	0.000175933	TF	B3	B3 domain-containing protein (AHRD V3.3 *** A0A2G2VWZ0_CAPBA)	GO:0003677	NA
Solyc01g005400.3.1	57.6045	1.59354	0.505207	3.15423	0.00160921	0.00922667	NA	NA	Caleosin (AHRD V3.3 *** A0A200QL80_9MAGN)		NA
Solyc02g087450.3.1	25.4881	1.59108	0.557438	2.85428	0.0043135	0.021273	NA	NA	hypothetical protein (AHRD V3.3 *-* AT1G19010.1)		NA
Solyc01g079980.4.1	83.9496	1.58885	0.26893	5.90803	3.46226e-09	6.87543e-08	NA	NA	Eukaryotic aspartyl protease family protein (AHRD V3.11 *** tr|A0A2U1ML86|A0A2U1ML86_ARTAN)		NA
Solyc10g005950.3.1	36.606	1.58579	0.389698	4.06929	4.71576e-05	0.000424474	NA	NA	Nudix hydrolase 8 (AHRD V3.3 *** A0A2G2VRA0_CAPBA)	GO:0016787	NA
Solyc05g005810.5.1	78.3484	1.58497	0.413332	3.8346	0.000125767	0.00101152	NA	NA	Serine/threonine-protein kinase WNK (With No Lysine)-like protein (AHRD V3.11 *** tr|Q9ZUI7|Q9ZUI7_ARATH)		NA
Solyc03g112130.1.1	49.937	1.58486	0.32182	4.92468	8.4498e-07	1.13015e-05	NA	NA	DUF868 domain-containing protein (AHRD V3.3 *** A0A1Q3BAU9_CEPFO)		NA
Solyc01g086720.3.1	24.6533	1.58483	0.559471	2.83273	0.00461521	0.0224548	NA	NA	C2 calcium/lipid-binding plant phosphoribosyltransferase family protein (AHRD V3.3 *** A0A061DXG0_THECC)		NA
Solyc04g076630.3.1	24.6208	1.57925	0.54096	2.91935	0.0035076	0.0179139	NA	NA	Rhamnogalacturonate lyase (AHRD V3.3 *** A0A200QXQ6_9MAGN)		NA
Solyc02g078450.3.1	178.787	1.57825	0.186418	8.4662	2.53524e-17	1.16505e-15	NA	NA	tetraspanin-19-like (AHRD V3.3 *** A0A2I4GWP3_9ROSI)	GO:0016021	NA
Solyc05g042010.1.1	49.9185	1.57732	0.329835	4.78216	1.73423e-06	2.16334e-05	NA	NA	Heavy metal-associated isoprenylated plant protein 26 (AHRD V3.3 *-* A0A2G2ZMM7_CAPAN)		NA
Solyc03g121900.1.1	64.5183	1.57712	0.419518	3.75936	0.000170348	0.00132489	NA	NA	Bifunctional inhibitor/plant lipid transfer protein/seed storage helical domain containing protein (AHRD V3.3 *** A0A2P5DNS6_PARAD)		NA
Solyc10g076280.3.1	37.7977	1.57582	0.374074	4.21258	2.52472e-05	0.000245309	NA	NA	Solute carrier family 40 protein (AHRD V3.3 *** A0A2G3BE97_CAPCH)	GO:0005381,GO:0016021,GO:0034755	NA
Solyc04g078310.3.1	42.716	1.5746	0.451922	3.48422	0.000493566	0.0033684	NA	NA	cyclin A3_1	GO:0005634	NA
Solyc02g090490.3.1	50.5537	1.57148	0.433735	3.62314	0.000291051	0.00211362	NA	NA	Patatin (AHRD V3.3 *** A0A059P1E3_CAPAN)	GO:0006629	NA
Solyc07g042990.1.1	157.388	1.56748	0.229811	6.82071	9.05917e-12	2.44059e-10	NA	NA	Leucine-rich repeat receptor-like protein kinase (AHRD V3.3 *** A0A0K9P1I9_ZOSMR)	GO:0005515	NA
Solyc05g160390.1.1	14.978	1.5665	0.58217	2.69079	0.00712836	0.0318819	NA	NA	Amino acid transporter (AHRD V3.11 *-* tr|A0A200QEU1|A0A200QEU1_9MAGN)		NA
Solyc11g031960.2.1	113.524	1.56279	0.321376	4.86281	1.15732e-06	1.50697e-05	NA	NA	GDSL esterase/lipase (AHRD V3.3 *** A0A2G3C1I3_CAPCH)	GO:0016788	NA
Solyc03g006290.5.1	22.3934	1.56247	0.568166	2.75003	0.00595899	0.0276646	NA	NA	DUF599 domain-containing protein (AHRD V3.11 *** tr|A0A1Q3C482|A0A1Q3C482_CEPFO)		NA
Solyc09g089780.3.1	15.8386	1.5615	0.557918	2.7988	0.00512935	0.0244868	NA	NA	2-oxoglutarate (2OG) and Fe(II)-dependent oxygenase superfamily protein (AHRD V3.3 *** O80851_ARATH),	GO:0046872,GO:0051213,GO:0016491,GO:0055114	UPI000276C94A
Solyc02g065000.1.1	47.1688	1.55785	0.361816	4.30564	1.66505e-05	0.000168954	NA	NA	Calcium-binding EF-hand (AHRD V3.3 *** A0A2U1N7Z6_ARTAN)	GO:0005509	NA
Solyc06g075090.4.1	407.533	1.55483	0.296878	5.23726	1.62981e-07	2.46068e-06	NA	NA	Cytokinin riboside 5'-monophosphate phosphoribohydrolase (AHRD V3.3 *** A0A2G3CAR7_CAPCH)		NA
Solyc01g099910.5.1	413.442	1.55364	0.196728	7.89741	2.84762e-15	1.08978e-13	NA	NA	Alpha/beta-Hydrolases superfamily protein (AHRD V3.11 *** tr|Q9M9W5|Q9M9W5_ARATH)		NA
Solyc03g115890.3.1	29.0832	1.55311	0.428794	3.62204	0.000292294	0.00212198	NA	NA	expansin 10		NA
Solyc06g160050.1.1	754.74	1.5497	0.361437	4.28762	1.806e-05	0.000181661	NA	NA	protein PELPK1 (AHRD V3.11 *-* XP_004240704.2)		NA
Solyc07g065540.1.1	42.7556	1.54893	0.454491	3.40806	0.000654265	0.00427696	NA	NA	Fasciclin-like arabinogalactan protein (AHRD V3.3 *** A0A2R6P548_ACTCH)		NA
Solyc01g103030.3.1	93.7082	1.54809	0.34078	4.54277	5.55199e-06	6.27245e-05	NA	NA	Major facilitator superfamily protein (AHRD V3.3 *** A0A2U1PWN6_ARTAN)	GO:0016020,GO:0022857,GO:0055085	NA
Solyc07g005910.3.1	34.8412	1.54689	0.4837	3.19804	0.00138365	0.0080949	NA	NA	Zein-binding domain-containing protein (AHRD V3.3 *** A0A2U1P5H2_ARTAN)		NA
Solyc04g080710.4.1	42.1604	1.54525	0.449056	3.4411	0.00057935	0.00385039	NA	NA	Basic helix-loop-helix (BHLH) DNA-binding superfamily protein (AHRD V3.3 *-* A0A1I9LLG7_ARATH)		NA
Solyc05g005610.5.1	14.8416	1.5439	0.573744	2.69093	0.00712538	0.031876	NA	NA	HD domain-containing metal-dependent phosphohydrolase family protein (AHRD V3.11 *** tr|A0A2U1PYT8|A0A2U1PYT8_ARTAN)		NA
Solyc11g032050.2.1	47.6755	1.54377	0.399059	3.86853	0.000109496	0.000892137	NA	NA	GDSL esterase/lipase (AHRD V3.3 *** A0A2G3CP09_CAPCH)	GO:0016788	NA
Solyc08g083230.3.1	42.4911	1.5432	0.424605	3.63445	0.000278575	0.00203581	TF	GRF	Growth-regulating factor 6 (AHRD V3.3 *** A0A2G3DAB8_CAPCH)	GO:0005524,GO:0005634,GO:0006355	NA
Solyc12g006840.2.1	49.842	1.54289	0.527907	2.92266	0.0034706	0.0177625	NA	NA	Lectin protein kinase family protein (AHRD V3.3 *** A0A1I9LPL5_ARATH)	GO:0004672,GO:0006468	NA
Solyc06g034290.3.1	76.889	1.54256	0.290511	5.30982	1.09735e-07	1.70465e-06	NA	NA	Glycerol-3-phosphate transporter 1-like protein (AHRD V3.3 *** A0A2K3PR18_TRIPR)	GO:0016021,GO:0055085	NA
Solyc02g085630.3.1	73.6509	1.53956	0.356437	4.31931	1.56515e-05	0.000160437	TF	HB-other	Homeobox-leucine zipper protein ATHB-.1	GO:0003677	NA
Solyc07g045140.4.1	128.41	1.53908	0.3243	4.74585	2.07636e-06	2.54886e-05	NA	NA	transmembrane protein (AHRD V3.3 *** AT4G12680.1)		NA
Solyc07g062547.1.1	21.3219	1.53833	0.456836	3.36735	0.000758944	0.00484747	NA	NA	UDP-N-acetylglucosamine 1-carboxyvinyltransferase (AHRD V3.3 *-* A0A1E7W1A5_9BURK)	GO:0016765	NA
Solyc07g065320.4.1	177.588	1.53501	0.370745	4.14034	3.46797e-05	0.000323289	NA	NA	ABC transporter C family member 3 (AHRD V3.3 *** A0A2G2WFH5_CAPBA)	GO:0005524,GO:0016887	NA
Solyc02g063030.4.1	260.836	1.53487	0.241965	6.34334	2.24841e-10	5.12039e-09	NA	NA	Mental retardation GTPase activating protein (AHRD V3.3 *** A0A1I9LSH4_ARATH)		NA
Solyc06g005310.3.1	16.6701	1.53396	0.543083	2.82454	0.00473493	0.022921	TF	MYB-related	Transcription factor MYB48 (AHRD V3.3 *** A0A2G2Z7N5_CAPAN)		NA
Solyc11g006090.4.1	26.1414	1.53349	0.580342	2.64238	0.00823253	0.0358236	NA	NA	AT-hook motif nuclear-localized protein (AHRD V3.11 *** tr|A0A2G2Y6T0|A0A2G2Y6T0_CAPAN)		NA
Solyc08g066740.3.1	323.548	1.53346	0.21309	7.19629	6.18744e-13	1.88188e-11	NA	NA	Early nodulin-like protein.1	GO:0009055	NA
Solyc06g069240.2.1	213.134	1.52873	0.3647	4.19173	2.76829e-05	0.000265846	TF	TCP	branched1b		NA
Solyc01g007810.1.1	131.33	1.5245	0.335111	4.54923	5.38418e-06	6.09179e-05	TF	OFP	ovate family protein 3		NA
Solyc09g007140.5.1	23.4983	1.52445	0.50252	3.03361	0.00241648	0.0130446	NA	NA	Protein RESTRICTED TEV MOVEMENT 2 (AHRD V3.11 *-* tr|A0A1J3D687|A0A1J3D687_NOCCA)		NA
Solyc09g092520.3.1	1080.73	1.52436	0.166808	9.13844	6.33609e-20	3.5038e-18	NA	NA	xyloglucan endotransglycosylase	GO:0004553,GO:0005975	NA
Solyc08g079690.5.1	188.351	1.52309	0.206476	7.37662	1.62361e-13	5.25628e-12	NA	NA	binding protein Chr3:22497024-22497442 REVERSE LENGTH=105 201606 (AHRD V3.11 *-* AT3G60890.3)		NA
Solyc01g087060.4.1	53.1829	1.52231	0.36383	4.18412	2.86272e-05	0.00027355	NA	NA	RING/U-box superfamily protein (AHRD V3.3 *** A0A2U1NQN4_ARTAN)		NA
Solyc01g104010.3.1	12.7351	1.52148	0.603679	2.52035	0.0117238	0.0476037	NA	NA	BPS1-like protein Chr1:7759337-7760415 REVERSE LENGTH=333 201606 (AHRD V3.11 *** AT1G22030.1)		NA
Solyc12g096530.1.1	367.437	1.51934	0.283013	5.36845	7.94142e-08	1.25902e-06	NA	NA	Peroxidase (AHRD V3.3 *** K4DHC6_SOLLC)	GO:0004601,GO:0006979,GO:0020037,GO:0055114	NA
Solyc06g074040.3.1	24.3918	1.51361	0.498356	3.0372	0.00238783	0.012911	NA	NA	Late embryogenesis abundant (LEA) hydroxyproline-rich glycoprotein family (AHRD V3.11 *** tr|Q9SVC8|Q9SVC8_ARATH)		NA
Solyc03g123680.1.1	20.2425	1.50933	0.504744	2.99029	0.00278714	0.0147324	NA	NA	RING/U-box superfamily protein (AHRD V3.3 *** A0A2U1LDD8_ARTAN)		NA
Solyc10g085850.1.1	54.5882	1.50891	0.452988	3.33101	0.000865323	0.00542794	NA	NA	TPS.1		NA
Solyc06g075660.4.1	42.4753	1.50729	0.574386	2.62418	0.00868581	0.0373252	TF	MYB-related	MYB transcription factor (AHRD V3.3 *-* B4FPU3_MAIZE),	GO:0043565,GO:0006355,GO:0003700,
Solyc06g050840.4.1	71.3921	1.50633	0.329689	4.56895	4.9017e-06	5.6035e-05	NA	NA	Transcription factor SCREAM2 (AHRD V3.11 *** tr|A0A2I0WJV6|A0A2I0WJV6_9ASPA)		NA
Solyc02g023950.3.1	274.389	1.50633	0.21019	7.16651	7.69354e-13	2.32162e-11	NA	NA	Leucine-rich receptor-like protein kinase family protein (AHRD V3.3 *** A0A061G8R7_THECC)	GO:0004672,GO:0006468	NA
Solyc09g011840.1.1	1112.69	1.50561	0.161056	9.34838	8.89973e-21	5.10464e-19	NA	NA	Lectin_legB domain-containing protein (AHRD V3.3 *** A0A1Q3BCE3_CEPFO)	GO:0030246	NA
Solyc03g006080.4.1	27.3494	1.50459	0.494478	3.04279	0.00234396	0.0127155	NA	NA	leucine-rich repeat receptor protein kinase EMS1-like (AHRD V3.3 *** A0A1U8ESV6_CAPAN)	GO:0004672,GO:0005524,GO:0006468	NA
Solyc05g016390.5.1	174.743	1.50441	0.199429	7.5436	4.57164e-14	1.56553e-12	NA	NA	Carbohydrate-binding X8 domain superfamily protein (AHRD V3.11 *-* tr|F4IF51|F4IF51_ARATH),		UPI000532A60D
Solyc02g062330.3.1	15.4182	1.50188	0.576246	2.60631	0.0091523	0.0388603	NA	NA	Kinesin-like protein (AHRD V3.3 *** A0A2G2XB42_CAPBA)	GO:0003777,GO:0005524,GO:0007018,GO:0008017	NA
Solyc08g081740.3.1	29.2967	1.5016	0.489116	3.07002	0.00214044	0.0117689	NA	NA	P-loop containing nucleoside triphosphate hydrolases superfamily protein (AHRD V3.3 *** A0A2U1Q760_ARTAN)	GO:0005524	NA
Solyc05g006980.3.1	206.415	1.49877	0.268462	5.58281	2.36667e-08	4.14122e-07	TF	HB-HD-ZIP	Homeobox-leucine zipper protein HOX16 (AHRD V3.3 *** A0A1U8EXU3_CAPAN)	GO:0003677	NA
Solyc06g050560.3.1	62.7161	1.49802	0.370534	4.04287	5.28012e-05	0.000469423	NA	NA	Receptor-like kinase (AHRD V3.3 *** C4TP22_SOYBN)	GO:0004672,GO:0006468	NA
Solyc03g093540.1.1	37.9369	1.49798	0.3859	3.88179	0.00010369	0.000851132	TF	AP2/ERF-ERF	Ethylene-responsive transcription factor 5 (AHRD V3.3 *** ERF5_TOBAC)	GO:0003700,GO:0006355	NA
Solyc02g093990.5.1	33.0442	1.49747	0.398499	3.75777	0.000171435	0.00133111	NA	NA	Adenylate kinase (AHRD V3.11 *** tr|A0A200R4A0|A0A200R4A0_9MAGN)		NA
Solyc01g090760.5.1	45.4219	1.49733	0.452417	3.30963	0.000934179	0.00579692	TF	C2C2-GATA	GATA transcription factor (AHRD V3.11 *** tr|K4AZ17|K4AZ17_SOLLC)		NA
Solyc08g079890.2.1	370.822	1.49436	0.364925	4.09498	4.22196e-05	0.000384256	NA	NA	Subtilisin-like protease (AHRD V3.3 *** Q9LWA3_SOLLC)	GO:0004252,GO:0006508	NA
Solyc07g056360.1.1	47.0036	1.49247	0.314311	4.74839	2.0504e-06	2.51833e-05	NA	NA	Transcription factor PAR2 (AHRD V3.3 *** A0A1U8H7M7_CAPAN)		NA
Solyc07g006710.3.1	79.3668	1.49234	0.308973	4.83	1.36533e-06	1.74529e-05	NA	NA	Pathogenesis-related protein PR-1 (AHRD V3.11 *** tr|A0A2G3BX31|A0A2G3BX31_CAPCH)		NA
Solyc07g007530.1.1	15.2942	1.49222	0.554637	2.69045	0.00713559	0.0318901	NA	NA	Egg cell-secreted-like protein (DUF1278) (AHRD V3.3 -** A8MQE4_ARATH)		NA
Solyc02g079160.2.1	21.825	1.48951	0.549059	2.71284	0.00667097	0.0302708	NA	NA	Unknown protein		NA
Solyc01g094080.4.1	1222.26	1.48779	0.122224	12.1727	4.34714e-34	5.40238e-32	NA	NA	Cytochrome P450 (AHRD V3.3 *** A0A200PMP8_9MAGN)	GO:0005506,GO:0016705,GO:0020037,GO:0055114	NA
Solyc06g050250.1.1	46.618	1.48651	0.388877	3.82257	0.00013207	0.00105633	NA	NA	Adenine/guanine permease AZ.1	GO:0016020,GO:0022857,GO:0055085	NA
Solyc02g092450.3.1	39.1814	1.48078	0.525923	2.81559	0.00486878	0.0234365	NA	NA	Calcium-transporting ATPase (AHRD V3.3 *** A0A2G2XH12_CAPBA)	GO:0005516	NA
Solyc02g087510.3.1	224.67	1.47837	0.288839	5.11831	3.08287e-07	4.46102e-06	NA	NA	Protein kinase G11A (AHRD V3.3 *** A0A1U8FQE1_CAPAN)	GO:0004672,GO:0005524,GO:0006468	NA
Solyc09g009670.3.1	34.0007	1.47587	0.4341	3.39985	0.000674233	0.00439135	NA	NA	Solute carrier family 35 protein (DUF914) (AHRD V3.3 *** A0A1I9LLD6_ARATH),	GO:0016021,GO:0055085,GO:0022857,GO:0046982,GO:0006352,GO:0005669
Solyc07g042315.1.1	1251.98	1.47476	0.113511	12.9922	1.35439e-38	1.93251e-36	NA	NA	3-oxoacyl-[acyl-carrier-protein] synthase (AHRD V3.3 *** A0A0D3GTI7_9ORYZ)		NA
Solyc02g071820.5.1	487.225	1.47397	0.401725	3.6691	0.000243405	0.00180992	NA	NA	LRR_1 domain-containing protein/Pkinase_Tyr domain-containing protein/Malectin domain-containing protein (AHRD V3.11 *** tr|A0A1Q3CJY9|A0A1Q3CJY9_CEPFO)		NA
Solyc03g032190.3.1	86.6989	1.47166	0.312105	4.71527	2.41389e-06	2.93823e-05	NA	NA	cyclinB2_7	GO:0005634	NA
Solyc04g078270.3.1	105.378	1.4709	0.289469	5.08136	3.74746e-07	5.34376e-06	NA	NA	Cytochrome P450 (AHRD V3.3 *** A0A200Q0W8_9MAGN)	GO:0005506,GO:0016705,GO:0020037,GO:0055114	NA
Solyc12g013710.2.1	289.751	1.46813	0.431088	3.40563	0.000660122	0.00430794	NA	NA	light dependent NADH:protochlorophyllide oxidoreductase 1		NA
Solyc01g028803.1.1	30.7688	1.46754	0.458502	3.20073	0.00137078	0.00803386	NA	NA	Cytochrome P450 (AHRD V3.3 *** A0A200R9G0_9MAGN)	GO:0005506,GO:0016705,GO:0020037,GO:0055114	NA
Solyc03g094010.3.1	86.9226	1.46539	0.262426	5.58402	2.35028e-08	4.12365e-07	NA	NA	Glutamate dehydrogenase (AHRD V3.3 *** A0A1U8GQ51_CAPAN)	GO:0006520,GO:0016491,GO:0055114	NA
Solyc06g069000.3.1	48.3397	1.46532	0.380601	3.85001	0.000118114	0.000954949	NA	NA	GPI-anchored protein (AHRD V3.3 *** AT3G18050.1)		NA
Solyc10g005480.3.1	45.437	1.46277	0.348404	4.19848	2.68716e-05	0.000258807	NA	NA	F-box family protein (AHRD V3.3 *** A0A2U1N101_ARTAN)		NA
Solyc09g097890.2.1	69.712	1.46152	0.527495	2.77067	0.00559407	0.0263193	NA	NA	Cytochrome b5.1		NA
Solyc04g079830.3.1	117.495	1.4613	0.377326	3.87277	0.000107606	0.000879217	TF	HB-BELL	Homeobox protein BEL1-like protein (AHRD V3.11 *** tr|A0A2G2X0S6|A0A2G2X0S6_CAPBA)		NA
Solyc06g068520.3.1	104.42	1.45997	0.495668	2.94546	0.0032248	0.0167133	NA	NA	Hydroxyproline-rich systemin (AHRD V3.3 *** HSY1_SOLLC)		NA
Solyc01g094120.3.1	59.6028	1.45906	0.28222	5.16994	2.34175e-07	3.45434e-06	NA	NA	Cytochrome P450 (AHRD V3.3 *** A0A200PMP8_9MAGN)	GO:0005506,GO:0016705,GO:0020037,GO:0055114	NA
Solyc03g081240.3.1	64.0441	1.45804	0.390183	3.73682	0.000186362	0.0014321	TR	Pseudo ARR-B	Two-component response regulator-like APRR9 (AHRD V3.3 *** A0A2G2X7Z8_CAPBA)	GO:0005515	NA
Solyc09g089620.1.1	34.6852	1.456	0.498151	2.92281	0.00346886	0.0177592	NA	NA	AT-hook motif nuclear-localized protein (AHRD V3.3 *** A0A2G3BF72_CAPCH)		NA
Solyc09g062970.1.1	2789.34	1.45591	0.23718	6.13844	8.33382e-10	1.78202e-08	NA	NA	Unknown protein		NA
Solyc02g092240.3.1	252.71	1.45489	0.175822	8.27481	1.28655e-16	5.50716e-15	NA	NA	D-ribose-binding periplasmic protein (AHRD V3.3 *** AT5G50090.2)		NA
Solyc07g007240.3.1	1407.65	1.4519	0.249948	5.8088	6.29206e-09	1.18727e-07	NA	NA	Metallocarboxypeptidase inhibitor (AHRD V3.3 *** A0A2G3BXM1_CAPCH),	GO:0004866,	UPI000276ABCF
Solyc03g117560.3.1	138.574	1.45146	0.270676	5.36236	8.21428e-08	1.29606e-06	NA	NA	Plastocyanin-like (AHRD V3.3 *** A0A200PSX2_9MAGN)	GO:0009055	NA
Solyc04g081590.5.1	260.562	1.44927	0.265944	5.44955	5.04962e-08	8.33728e-07	NA	NA	Receptor protein kinase (AHRD V3.11 *** tr|A0A2R6R3P4|A0A2R6R3P4_ACTCH),	GO:0016021,GO:0004672,GO:0009506,GO:0046777,GO:0005524,GO:0006468,GO:0010080,GO:0048833,GO:0005515,	UPI0002766071
Solyc09g010220.5.1	164.932	1.44901	0.31084	4.66161	3.13744e-06	3.7421e-05	NA	NA	lysosomal Pro-X carboxypeptidase (AHRD V3.11 *** tr|A0A2I4EKY3|A0A2I4EKY3_9ROSI),	GO:0006508,GO:0008236
Solyc02g076980.5.1.1	121.992	1.44717	0.472043	3.06575	0.00217127	0.0119044	NA	NA	Cysteine protease-like protein (AHRD V3.3 *** Q9SG15_ARATH)	GO:0006508,GO:0008234	NA
Solyc03g121080.3.1	72.5889	1.44686	0.29585	4.89051	1.00576e-06	1.32092e-05	NA	NA	BnaA06g11160D protein (AHRD V3.3 *-* A0A078HBJ5_BRANA)		NA
Solyc01g081210.5.1	21.8568	1.44667	0.454233	3.18487	0.00144821	0.00842145	NA	NA	F-box/kelch-repeat protein SKIP25-like (AHRD V3.11 *** tr|A0A2I4FQ36|A0A2I4FQ36_9ROSI)		NA
Solyc06g083580.4.1	1655.34	1.4447	0.294828	4.90016	9.57609e-07	1.26342e-05	NA	NA	Pectate lyase (AHRD V3.3 *** A0A2G3CC63_CAPCH),	GO:0046540,GO:0000398,GO:0030570,
Solyc03g025790.4.1	23.8049	1.44437	0.449501	3.21327	0.00131231	0.00773825	NA	NA	Heavy metal-associated isoprenylated plant protein (AHRD V3.3 *** A0A2R6PM91_ACTCH)	GO:0030001,GO:0046872	NA
Solyc02g064690.3.1	32.1859	1.43929	0.560482	2.56794	0.0102304	0.0426593	TR	GNAT	Acyl-CoA N-acyltransferases (NAT) superfamily protein (AHRD V3.3 *** A0A1P8B3D5_ARATH)		NA
Solyc12g007020.2.1	134.506	1.43896	0.23469	6.13132	8.71552e-10	1.8602e-08	NA	NA	DUF936 domain-containing protein (AHRD V3.3 *** A0A1Q3CPT5_CEPFO)		NA
Solyc06g083720.2.1	28.4582	1.43607	0.475487	3.02021	0.00252596	0.0135335	NA	NA	Subtilisin-like protease SBT1.2 (AHRD V3.3 *** A0A2G3CC46_CAPCH)	GO:0004252,GO:0006508	NA
Solyc06g071540.3.1	33.1537	1.43586	0.39276	3.65583	0.000256354	0.00189196	NA	NA	transmembrane protein (AHRD V3.3 *** AT1G10660.4)		NA
Solyc03g098300.1.1	26.2414	1.43427	0.571473	2.50977	0.012081	0.0488116	NA	NA	Ornithine decarboxylase (AHRD V3.3 *** A0A1U8G8Q1_CAPAN)	GO:0003824	NA
Solyc06g034360.2.1	19.7715	1.43388	0.547978	2.61667	0.00887912	0.0379724	NA	NA	Pectinesterase (AHRD V3.3 *** A0A2G2Z8Q4_CAPAN)	GO:0030599,GO:0042545	NA
Solyc05g051460.3.1	319.569	1.43182	0.275541	5.19639	2.03196e-07	3.02244e-06	TF	HB-HD-ZIP	Homeobox-leucine zipper protein HOX4 (AHRD V3.3 *** A0A2G2Y5D1_CAPAN),	GO:0003677,GO:0005634,GO:0043565,GO:0006355,GO:0003700,GO:0000981	UPI00027656EC
Solyc06g008360.3.1	26.4371	1.42902	0.47633	3.00005	0.00269932	0.0143304	TF	NAC	NAC domain-containing protein (AHRD V3.3 *-* A0A2U1MZK2_ARTAN)	GO:0003677,GO:0006355	NA
Solyc08g061970.3.1	28.7639	1.42689	0.570571	2.50081	0.012391	0.0498723	NA	NA	putative spermine synthase,Pfam:PF01564		NA
Solyc03g113090.3.1	295.235	1.4264	0.315489	4.52122	6.14838e-06	6.86901e-05	NA	NA	microtubule-associated futsch-like protein (AHRD V3.3 *** AT5G62550.1)		NA
Solyc10g055790.1.1	34.2674	1.42592	0.537591	2.65242	0.00799166	0.034973	NA	NA	Chitinase (AHRD V3.3 *-* B9VRK7_CAPAN)	GO:0008061	NA
Solyc03g097670.4.1	1320.47	1.42433	0.244792	5.81854	5.93644e-09	1.12384e-07	NA	NA	DNA binding,ATP binding protein (AHRD V3.3 *** A0A2U1MGM2_ARTAN),		UPI000532BE7F
Solyc12g096570.1.1	125.398	1.42221	0.333216	4.26812	1.97127e-05	0.000196489	NA	NA	auxin-regulated gene involved in organ size (AHRD V3.3 -** AT3G59900.1)		NA
Solyc08g061570.3.1	18.4551	1.42006	0.504265	2.81611	0.00486091	0.0234132	NA	NA	Copper-transporting ATPase PAA2, chloroplastic (AHRD V3.3 *-* A0A2G2W560_CAPBA)		NA
Solyc02g084950.3.1	197.133	1.41861	0.407486	3.48138	0.000498835	0.00339976	NA	NA	S-adenosyl-L-methionine-dependent methyltransferases superfamily protein (AHRD V3.3 *** A0A2U1KPI6_ARTAN)	GO:0008168	NA
Solyc07g062680.3.1	103.043	1.41528	0.286526	4.93943	7.83504e-07	1.05787e-05	TF	TCP	cycloidea		NA
Solyc09g011750.3.1	133.36	1.41506	0.395795	3.57524	0.000349906	0.00248864	NA	NA	Protein kinase domain (AHRD V3.3 *** A0A200R4T5_9MAGN),	GO:0004672,GO:0005524,GO:0006468,GO:0009742,GO:0005515	UPI000276B52D
Solyc10g050210.3.1	48.0288	1.41441	0.342387	4.13102	3.61155e-05	0.000334593	TF	bZIP	ABSCISIC ACID-INSENSITIVE 5-like protein 5 (AHRD V3.3 *** A0A1U8GBR9_CAPAN)	GO:0003700,GO:0006355	NA
Solyc06g072290.3.1	130.24	1.41401	0.349838	4.0419	5.30203e-05	0.000471009	NA	NA	KIP1-like (AHRD V3.3 *** A0A200Q8I5_9MAGN)	GO:0003779	NA
Solyc05g054480.3.1	156.153	1.41166	0.331783	4.25479	2.09249e-05	0.00020697	NA	NA	Actin (AHRD V3.3 *** A0A2G2VVS8_CAPBA)		NA
Solyc09g065390.1.1	22.6904	1.41147	0.471866	2.99125	0.0027784	0.0146904	NA	NA	DUF5.1		NA
Solyc12g094720.4.1	161.858	1.41129	0.38109	3.70329	0.000212818	0.00160814	NA	NA	PsbP family (AHRD V3.11 *** tr|A0A2U1P1U5|A0A2U1P1U5_ARTAN)	GO:0005509,GO:0009523,GO:0009654,GO:0015979,GO:0019898	NA
Solyc01g049880.3.1	92.4669	1.40991	0.231781	6.08296	1.17982e-09	2.486e-08	NA	NA	Unknown protein		NA
Solyc07g055950.3.1	7538.96	1.40891	0.282803	4.98194	6.29501e-07	8.63556e-06	NA	NA	Protodermal factor.1		NA
Solyc02g089020.2.1	216.615	1.40814	0.191989	7.33447	2.22595e-13	7.07743e-12	TF	TCP	TCP transcription factor 5		NA
Solyc08g042030.3.1	35.1658	1.40407	0.392216	3.57983	0.000343812	0.0024536	NA	NA	Kinesin-like protein (AHRD V3.3 *** A0A328E6H2_9ASTE)	GO:0003777,GO:0005524,GO:0007018,GO:0008017	NA
Solyc01g067510.3.1	432.085	1.3974	0.171736	8.13691	4.0551e-16	1.67083e-14	NA	NA	receptor-like protein kinase FERONIA (AHRD V3.3 *** A0A2I4F2T3_9ROSI)	GO:0004672,GO:0006468	NA
Solyc09g048980.4.1	41.3712	1.39551	0.384837	3.62624	0.000287576	0.002092	NA	NA	BTB domain-containing protein/NPH3 domain-containing protein (AHRD V3.3 *** A0A1Q3D396_CEPFO)		NA
Solyc10g039290.2.1	311.988	1.39508	0.379502	3.67608	0.000236843	0.00176715	NA	NA	Major facilitator superfamily protein (AHRD V3.3 *** A0A1P8AT47_ARATH)	GO:0016020,GO:0022857,GO:0055085	NA
Solyc05g010270.1.1	80.1714	1.39499	0.408722	3.41306	0.000642383	0.00420782	NA	NA	hypothetical protein (AHRD V3.3 --* AT5G38790.1)		NA
Solyc06g053810.3.1	228.374	1.39462	0.370468	3.76449	0.000166891	0.00129932	NA	NA	p-loop containing nucleoside triphosphate hydrolases superfamily protein (AHRD V3.3 *** Q0WUY1_ARATH)	GO:0005524,GO:0016301	NA
Solyc11g007870.1.1	163.439	1.39456	0.235654	5.91783	3.26221e-09	6.51175e-08	NA	NA	hypothetical protein (AHRD V3.3 --* AT3G20898.1)		NA
Solyc08g079235.2.1	1855.36	1.39435	0.26451	5.27143	1.35362e-07	2.06937e-06	NA	NA	Plant invertase/pectin methylesterase inhibitor superfamily protein (AHRD V3.11 *** tr|A0A061G4W6|A0A061G4W6_THECC)	GO:0004857	NA
Solyc08g081260.1.1	56.9974	1.39382	0.351555	3.96474	7.34757e-05	0.000624908	NA	NA	Disease resistance protein (TIR-NBS class) (AHRD V3.3 *** AT4G23440.2)	GO:0043531	NA
Solyc05g055990.4.1	274.979	1.39333	0.272314	5.11664	3.11022e-07	4.49049e-06	NA	NA	plasma membrane intrinsic protein 2.12	GO:0015267,GO:0016020,GO:0055085	NA
Solyc06g008030.3.1	462.839	1.39316	0.233833	5.95791	2.55487e-09	5.15771e-08	TF	bHLH	bHLH transcription factor 041	GO:0046983	NA
Solyc06g075470.3.1	21.5501	1.39187	0.460828	3.02036	0.00252472	0.0135309	NA	NA	Nucleoside diphosphate kinase (AHRD V3.3 *-* A0A2G2W2X3_CAPBA)		NA
Solyc01g057910.3.1	135.805	1.39065	0.237106	5.86512	4.48796e-09	8.75437e-08	TF	MYB	R2R3MYB transcription factor 2		NA
Solyc02g069250.5.1	49.4836	1.39008	0.428262	3.24587	0.00117094	0.00701561	NA	NA	Alcohol dehydrogenase superfamily (AHRD V3.11 *-* tr|A0A200Q008|A0A200Q008_9MAGN)		NA
Solyc04g058150.3.1	855.151	1.38861	0.254939	5.44683	5.12763e-08	8.44196e-07	NA	NA	Metallothionein-like protein (AHRD V3.3 *** A8DUB1_SOLLC)	GO:0046872	NA
Solyc11g021360.3.1	60.8645	1.38536	0.312625	4.43138	9.36327e-06	0.000100713	NA	NA	Unknown protein		NA
Solyc01g005120.3.1	103.043	1.38297	0.422343	3.27451	0.00105844	0.0064401	NA	NA	Xyloglucan endotransglucosylase/hydrolase (AHRD V3.3 *** A0A2G3AYH1_CAPCH)	GO:0004553,GO:0005975	NA
Solyc03g013290.1.1	36.1898	1.38121	0.355299	3.88744	0.000101305	0.000833631	NA	NA	Unknown protein		NA
Solyc12g010800.2.1	137.999	1.38002	0.259722	5.31343	1.07578e-07	1.67227e-06	TF	bZIP	Basic-leucine zipper (BZIP) transcription factor family protein (AHRD V3.3 *** A0A1I9LST2_ARATH)	GO:0003700,GO:0006355	NA
Solyc10g083310.2.1	84.005	1.37933	0.272732	5.05744	4.24915e-07	5.99994e-06	NA	NA	Kinesin-like protein (AHRD V3.3 *** A0A2G2YN20_CAPAN)	GO:0003777,GO:0005524,GO:0007018,GO:0008017	NA
Solyc09g092720.3.1	4363.22	1.37896	0.243438	5.66452	1.47434e-08	2.6583e-07	NA	NA	glycine-rich protein 3 short isoform-like (AHRD V3.3 *** XP_004247911.1)		NA
Solyc01g097070.5.1	36.8477	1.37877	0.39784	3.46564	0.000528977	0.00355341	NA	NA	DNA topoisomerase (AHRD V3.11 *** tr|A0A2G2W734|A0A2G2W734_CAPBA)		NA
Solyc07g007020.3.1	41.6846	1.37831	0.42332	3.25595	0.00113013	0.00680639	NA	NA	Protein kinase (AHRD V3.3 *** A1YKG7_BRASY)	GO:0004672,GO:0005524,GO:0006468	NA
Solyc07g043070.3.1	24.0159	1.37708	0.484935	2.83972	0.00451533	0.022038	NA	NA	hypothetical protein (AHRD V3.3 *-* AT4G15140.1)		NA
Solyc04g080640.1.1	78.7783	1.37702	0.319909	4.3044	1.67438e-05	0.000169751	NA	NA	tRNA-methyltransferase non-catalytic subunit trm6MTase subunit (AHRD V3.3 *** AT5G66440.1)		NA
Solyc06g033850.3.1	42.0386	1.3746	0.417626	3.29147	0.000996647	0.00611799	NA	NA	Dehydration-responsive element-binding protein 2d-like (AHRD V3.3 *-* A0A2K3MMA2_TRIPR)		NA
Solyc04g064610.3.1	105.565	1.37386	0.290981	4.72148	2.3413e-06	2.85589e-05	NA	NA	Bidirectional sugar transporter SWEET (AHRD V3.3 *** M1CBD6_SOLTU)	GO:0016021	NA
Solyc01g109270.3.1	107.732	1.37351	0.362729	3.78661	0.000152715	0.00119905	NA	NA	electron transporter%2C putative (Protein of unknown function%2C DUF547) (AHRD V3.3 *** AT5G66600.9)		NA
Solyc09g010530.3.1	228.179	1.37346	0.24159	5.68509	1.30745e-08	2.3722e-07	NA	NA	Cation/H(+) antiporter 20 (AHRD V3.3 *** A0A1U8E5Q9_CAPAN)	GO:0006812,GO:0015299,GO:0016021,GO:0055085	NA
Solyc03g112920.1.1	21.1156	1.37333	0.469349	2.92602	0.00343325	0.0176003	NA	NA	protein SHOOT GRAVITROPISM 5-like (AHRD V3.3 *** A0A2I4F066_9ROSI)		NA
Solyc11g044910.2.1	164.727	1.37283	0.20923	6.56133	5.33299e-11	1.31701e-09	NA	NA	Beta-D-xylosidase 4 (AHRD V3.3 *** A0A2G2VN32_CAPBA)	GO:0004553,GO:0005975	NA
Solyc08g021870.3.1	35.9022	1.37145	0.387692	3.53747	0.00040398	0.00282798	NA	NA	Ankyrin repeat family protein (AHRD V3.3 *-* F8WLA0_CITUN)		NA
Solyc02g089050.5.1	393.859	1.3706	0.257691	5.31878	1.04467e-07	1.62652e-06	NA	NA	protein LONGIFOLIA 1-like (AHRD V3.11 *** tr|A0A2I4EBA4|A0A2I4EBA4_9ROSI)		NA
Solyc07g052900.1.1	692.027	1.37003	0.119841	11.4321	2.89086e-30	3.01001e-28	TF	GeBP	DNA-binding storekeeper transcriptional regulator (AHRD V3.3 *-* A0A2K3LQD1_TRIPR)	GO:0006355	NA
Solyc10g018120.2.1	28.931	1.36856	0.473876	2.88801	0.00387692	0.0194308	NA	NA	Neuronal PAS domain protein (AHRD V3.3 *** Q6DR18_ARATH)		NA
Solyc01g102980.3.1	103.939	1.36562	0.237137	5.75877	8.47293e-09	1.56807e-07	TF	zf-HD	zinc-finger homeodomain protein 4 (AHRD V3.3 *** A0A2I4EEG0_9ROSI)		NA
Solyc06g076630.3.1	96.8823	1.36412	0.397957	3.4278	0.000608498	0.00401296	NA	NA	Peroxidase (AHRD V3.3 *** K4CA23_SOLLC)	GO:0004601,GO:0006979,GO:0020037,GO:0055114	NA
Solyc09g005840.3.1	23.2802	1.36397	0.498105	2.73832	0.00617538	0.0284484	NA	NA	Exocyst subunit Exo70 family protein (AHRD V3.11 *** tr|A0A2G2YQH8|A0A2G2YQH8_CAPAN)	GO:0000145,GO:0006887	NA
Solyc07g063080.4.1	84.5818	1.36396	0.352537	3.86898	0.00010929	0.000890775	NA	NA	Dynamin-related protein 5A (AHRD V3.3 *** A0A2G3C1N3_CAPCH)		NA
Solyc04g007370.3.1	847.723	1.36339	0.120171	11.3454	7.81437e-30	7.99244e-28	NA	NA	Chaperone protein dnaJ 16 (AHRD V3.3 *** A0A2G2WSF3_CAPBA),		UPI00027669B2
Solyc08g043140.4.1	148.001	1.36148	0.198929	6.84405	7.69863e-12	2.09357e-10	NA	NA	C2 domain, Arf GTPase activating protein (AHRD V3.3 *** A0A2U1KMA0_ARTAN)	GO:0005096	NA
Solyc10g086030.2.1	213.105	1.36106	0.205765	6.61462	3.72503e-11	9.30854e-10	NA	NA	Interactor of constitutive active ROPs (AHRD V3.3 *** A0A2K3PRJ7_TRIPR)		NA
Solyc12g096810.2.1	72.0402	1.35922	0.29656	4.58329	4.57724e-06	5.25599e-05	NA	NA	LET.1		NA
Solyc05g014270.4.1	60.7124	1.35915	0.342955	3.96305	7.39972e-05	0.00062884	NA	NA	TPX2 (Targeting protein for Xklp2) protein family (AHRD V3.3 *-* Q84JG6_ARATH)		NA
Solyc08g079100.3.1	116.406	1.35687	0.464863	2.91887	0.00351308	0.0179339	TF	C2C2-YABBY	CRABS CLAW 1b, YABBY3 [Source:UniProtKB/TrEMBL;Acc:K4CNR9]	GO:0005634,GO:0007275,GO:0009944,GO:0045165,GO:0010154,GO:0010158,GO:1902183,GO:2000024,GO:0003677,GO:0032502	UPI000276B0EC
Solyc12g044330.2.1	436.157	1.35678	0.311519	4.35536	1.32851e-05	0.000138264	NA	NA	tonoplast intrinsic protein 2.1	GO:0015267,GO:0016020,GO:0055085	NA
Solyc02g086700.5.1	110.795	1.35617	0.402715	3.36758	0.000758318	0.00484481	NA	NA	Glucan endo-1,3-beta-glucosidase (AHRD V3.11 *** tr|A0A2G3D9H7|A0A2G3D9H7_CAPCH)	GO:0004553,GO:0005975	NA
Solyc07g053640.1.1	1387.72	1.35459	0.20727	6.5354	6.34399e-11	1.5534e-09	NA	NA	Arabinogalactan-protein (AHRD V3.3 *-* Q41256_NICAL)		NA
Solyc11g010940.2.1	19.5878	1.35392	0.540936	2.50292	0.0123172	0.0496446	TF	C2C2-Dof	Dof zinc finger protein (AHRD V3.3 *** A0A2K3P763_TRIPR)	GO:0003677,GO:0006355	NA
Solyc09g010210.3.1	227.238	1.35292	0.221071	6.11984	9.36696e-10	1.99188e-08	NA	NA	endo-1,4-beta-glucanase precursor (Cel2)	GO:0004553,GO:0005975	NA
Solyc06g074730.5.1	91.6104	1.35081	0.315808	4.27733	1.8915e-05	0.000189518	NA	NA	Argonaute (AHRD V3.11 *** tr|U3LKI5|U3LKI5_WHEAT), AGO5 [Source:UniProtKB/TrEMBL;Acc:K4C9J1]	GO:0003676,GO:0031047,GO:0090502,GO:0005737,GO:0003723,GO:0004521,GO:0051607,GO:0005515,GO:1990904,GO:0035194,GO:0009615,GO:0009616,GO:0098542,GO:0005829,	UPI0002766790
Solyc04g008730.3.1	395.177	1.34975	0.197342	6.83966	7.93793e-12	2.15358e-10	NA	NA	Alpha-galactosidase (AHRD V3.3 *** K4BP29_SOLLC)	GO:0004553,GO:0005975	NA
Solyc11g072980.1.1	30.6274	1.34973	0.509874	2.64719	0.00811646	0.0353985	NA	NA	3-ketoacyl-CoA synthase (AHRD V3.3 *** A0A2G2XYA4_CAPAN)	GO:0006633,GO:0016020,GO:0016747	NA
Solyc02g069560.3.1	53.2393	1.34862	0.471047	2.86304	0.00419604	0.0207913	NA	NA	Protein CHUP1, chloroplastic (AHRD V3.3 *** A0A2G3D453_CAPCH)		NA
Solyc12g015865.2.1	62.1656	1.34841	0.416858	3.23471	0.00121767	0.00725984	NA	NA	HAT family dimerization domain-containing protein (AHRD V3.11 *-* tr|A0A2K3P5Y5|A0A2K3P5Y5_TRIPR)	GO:0003677	NA
Solyc10g086650.1.1	123.987	1.3475	0.211405	6.37406	1.84093e-10	4.25957e-09	NA	NA	Glyoxal oxidase (AHRD V3.3 *** A0A200R4V9_9MAGN)		NA
Solyc02g079980.3.1	16.9997	1.34675	0.535494	2.51497	0.0119044	0.0482078	NA	NA	Sulfite exporter TauE/SafE family protein 2 (AHRD V3.3 *** TAUE2_ARATH)	GO:0016021	NA
Solyc12g009580.2.1	52.6006	1.34635	0.537858	2.50317	0.0123086	0.0496185	TF	C2C2-YABBY	CRABS CLAW 5b	GO:0007275	NA
Solyc08g083220.1.1	34.2788	1.34532	0.479797	2.80394	0.00504828	0.0241546	NA	NA	Branchless trichome (AHRD V3.3 *** A0A2U1NJ24_ARTAN)		NA
Solyc04g077030.3.1	196.67	1.34495	0.272079	4.94324	7.68341e-07	1.04043e-05	NA	NA	Xylulose kinase (AHRD V3.3 *** A0A2G2X084_CAPBA),	GO:0005737,GO:0005975,GO:0016310,GO:0016301,GO:0042732,GO:0004856,GO:0005997,GO:0016773	UPI000276624E
Solyc06g068550.5.1	43.4602	1.34342	0.370237	3.62853	0.000285043	0.00207747	NA	NA	Eukaryotic aspartyl protease family protein (AHRD V3.11 *** tr|A0A2U1P524|A0A2U1P524_ARTAN),	GO:0004190,GO:0006508,GO:0030163,	UPI00027663AB
Solyc05g055680.5.1	94.1531	1.34284	0.326881	4.10804	3.99026e-05	0.000365432	NA	NA	transmembrane protein Chr5:14484791-14485342 REVERSE LENGTH=183 201606 (AHRD V3.11 *-* AT5G36800.1)		NA
Solyc07g044960.1.1	185.147	1.34207	0.212689	6.31	2.79034e-10	6.28029e-09	NA	NA	Xyloglucan galactosyltransferase KATAMAR.1	GO:0006486,GO:0016757	NA
Solyc01g014560.4.1	30.1268	1.3415	0.409087	3.27927	0.00104077	0.00634314	NA	NA	G-type lectin S-receptor-like serine/threonine-protein kinase (AHRD V3.3 *** A0A2K3PIJ6_TRIPR)		NA
Solyc10g081300.1.1	86.2588	1.34104	0.408578	3.28222	0.00102993	0.00629478	NA	NA	Metacaspase-9 (AHRD V3.3 *** A0A2G3ARC5_CAPCH),Pfam:PF00656		NA
Solyc04g082270.3.1	63.0359	1.34082	0.290621	4.61362	3.95716e-06	4.60364e-05	NA	NA	DUF2.1		NA
Solyc02g092670.1.1	372.519	1.3375	0.140844	9.49634	2.17406e-21	1.3019e-19	NA	NA	Subtilisin-like protease (AHRD V3.3 *** A9XG40_TOBAC)	GO:0004252,GO:0006508	NA
Solyc01g087500.3.1	497.596	1.33749	0.267858	4.9933	5.93576e-07	8.17184e-06	NA	NA	DNA topoisomerase 2 (AHRD V3.3 *** A0A2G2XSS9_CAPBA)	GO:0003677,GO:0003918,GO:0005524,GO:0006265	NA
Solyc01g098740.4.1	128.323	1.33649	0.316911	4.21723	2.47321e-05	0.00024081	NA	NA	Protein kinase superfamily protein (AHRD V3.3 *** F4HYK7_ARATH)	GO:0004672,GO:0005524,GO:0006468	NA
Solyc05g024020.1.1	47.0789	1.33581	0.379588	3.5191	0.000433016	0.00300937	NA	NA	hypothetical protein (AHRD V3.3 *** AT4G26415.1)		NA
Solyc09g006000.3.1	244.692	1.33575	0.189773	7.03868	1.9407e-12	5.58647e-11	NA	NA	zinc/iron-chelating domain protein (AHRD V3.3 *** AT5G02710.3),		UPI000276B518
Solyc05g025820.5.1	69.848	1.33562	0.270258	4.94201	7.7321e-07	1.04641e-05	NA	NA	Protein kinase superfamily protein (AHRD V3.11 *** tr|A0A2U1QC97|A0A2U1QC97_ARTAN),	GO:0004672,GO:0005524,GO:0006468
Solyc03g121760.3.1	34.8105	1.33481	0.399833	3.33842	0.00084255	0.00529802	NA	NA	SUN-like protein 11	GO:0005515	NA
Solyc01g067120.4.1	45.0754	1.33364	0.436032	3.05858	0.00222387	0.0121489	NA	NA	cullin-1-like (AHRD V3.3 *-* A0A2I4G9U1_9ROSI)	GO:0006511,GO:0031625	NA
Solyc02g087980.3.1	341.54	1.33205	0.185558	7.17863	7.04128e-13	2.13315e-11	NA	NA	Structural maintenance of chromosomes protein (AHRD V3.3 *** A0A2G3ACB4_CAPAN)	GO:0005515,GO:0005524,GO:0005694,GO:0051276	NA
Solyc06g076220.3.1	1058.51	1.33199	0.112239	11.8674	1.74745e-32	1.95132e-30	NA	NA	expansin18		NA
Solyc08g077020.1.1	29.4269	1.32685	0.412614	3.21571	0.00130121	0.00768654	NA	NA	Auxin responsive SAUR protein (AHRD V3.3 *** A0A2U1PXP1_ARTAN)	GO:0009733	NA
Solyc02g083120.3.1	136.097	1.32674	0.39104	3.39284	0.000691723	0.0044863	NA	NA	DUF2.1		NA
Solyc09g012000.1.1	322.221	1.32664	0.18227	7.27844	3.37709e-13	1.05631e-11	NA	NA	Lectin receptor kinase (AHRD V3.3 *** B8XSM9_WHEAT)	GO:0004672,GO:0005524,GO:0006468	NA
Solyc08g078330.4.1	29.4091	1.32607	0.422091	3.14167	0.00167986	0.00959	NA	NA	2-oxoglutarate (2OG) and Fe(II)-dependent oxygenase superfamily protein (AHRD V3.3 *** A0A2U1QFG6_ARTAN)	GO:0016491,GO:0055114	NA
Solyc12g098603.2.1	32.6101	1.32594	0.458125	2.89426	0.00380048	0.0191248	NA	NA	Xyloglucan endotransglucosylase/hydrolase (AHRD V3.11 *** tr|A0A1U8ETM7|A0A1U8ETM7_CAPAN)	GO:0004553,GO:0005975	NA
Solyc12g089240.2.1	57.1907	1.32274	0.328529	4.02625	5.66732e-05	0.0005	TF	DBB	B-box zinc finger protein 22 (AHRD V3.3 *** A0A1U8F0C2_CAPAN)	GO:0008270	NA
Solyc01g073910.5.1	74.0014	1.32228	0.283751	4.65998	3.16244e-06	3.76609e-05	TF	HB-HD-ZIP	Homeobox-leucine zipper protein HOX27 (AHRD V3.11 *** tr|A0A2G2XRN9|A0A2G2XRN9_CAPBA)		NA
Solyc10g007600.3.1	4407.51	1.32093	0.207422	6.36832	1.91108e-10	4.41305e-09	NA	NA	glycolate oxidase	GO:0016491	NA
Solyc10g085620.2.1	25.4094	1.32008	0.467524	2.82356	0.00474934	0.0229812	TF	GARP-G2-like	Myb family transcription factor APL (AHRD V3.3 *** A0A1U8E9S3_CAPAN)		NA
Solyc08g078290.1.1	23.2211	1.31912	0.477275	2.76385	0.00571235	0.0267344	NA	NA	hydroxyproline-rich glycoprotein family protein (AHRD V3.3 *-* AT4G16790.1)		NA
Solyc10g085910.2.1	421.212	1.3181	0.192973	6.83049	8.46244e-12	2.28249e-10	NA	NA	Heavy metal transport/detoxification superfamily protein (AHRD V3.3 *-* B6T8A4_MAIZE)	GO:0030001,GO:0046872	NA
Solyc09g014500.3.1	194.462	1.31803	0.220893	5.96682	2.41928e-09	4.90111e-08	NA	NA	Protein yippee-like (AHRD V3.3 *** A0A2G3BKF5_CAPCH), Protein yippee-like [Source:UniProtKB/TrEMBL;Acc:K4CRS7]	GO:0046872,	UPI000276B916
Solyc07g062460.4.1	27.6931	1.31794	0.42877	3.07376	0.00211377	0.0116403	NA	NA	Peptide-N4-(N-acetyl-beta-glucosaminyl)asparagine amidase A (AHRD V3.3 *** A0A1U8HCG0_CAPAN)		NA
Solyc03g116540.1.1	24.2066	1.31746	0.45446	2.89895	0.00374417	0.0188925	NA	NA	Pentatricopeptide repeat-containing protein, mitochondrial (AHRD V3.3 *** A0A2G3B795_CAPCH)		NA
Solyc08g082620.3.1	657.559	1.31702	0.187857	7.01074	2.37061e-12	6.78177e-11	NA	NA	3-oxoacyl-[acyl-carrier-protein] synthase (AHRD V3.3 *** O82520_CAPCH)		NA
Solyc11g073080.3.1	65.4827	1.31307	0.28017	4.68669	2.77664e-06	3.34282e-05	NA	NA	Methyl-CpG-binding domain-containing protein 6 (AHRD V3.3 *** A0A2G2VN72_CAPBA)	GO:0003677,GO:0005634	NA
Solyc04g074310.4.1	316.705	1.31227	0.212648	6.17107	6.78277e-10	1.46527e-08	NA	NA	RNA-binding protein 38-like (AHRD V3.3 *** A0A2I4HAQ4_9ROSI)	GO:0003676	NA
Solyc11g071640.3.1	397.878	1.31224	0.203274	6.45548	1.07873e-10	2.57591e-09	NA	NA	Glycosyl hydrolase family protein (AHRD V3.3 *** A0A1P8BG25_ARATH)	GO:0004553,GO:0005975	NA
Solyc03g111410.3.1	134.769	1.31102	0.216791	6.04738	1.47217e-09	3.06294e-08	TF	B3	B3 domain-containing protein (AHRD V3.3 *-* A0A1Q3B6Y6_CEPFO)	GO:0003677	NA
Solyc01g100010.3.1	54.7366	1.30783	0.392326	3.33354	0.000857497	0.00538177	NA	NA	F-box domain, Phloem protein 2-like protein (AHRD V3.3 *** A0A2U1MNC1_ARTAN)		NA
Solyc09g007060.2.1	20.6774	1.30493	0.45224	2.88548	0.00390821	0.0195495	NA	NA	RING/U-box superfamily protein (AHRD V3.3 *** A0A2U1Q288_ARTAN)		NA
Solyc09g015170.4.1	272.595	1.30429	0.270707	4.8181	1.44933e-06	1.84073e-05	NA	NA	Receptor-like kinase (AHRD V3.3 *** A0A0K9PDM5_ZOSMR)	GO:0004672,GO:0005524,GO:0006468	NA
Solyc09g009830.3.1	68.7648	1.30279	0.459906	2.83272	0.00461531	0.0224548	NA	NA	Alpha carbonic anhydrase (AHRD V3.3 *** A0A200QHP1_9MAGN)		NA
Solyc02g070210.3.1	285.946	1.29914	0.296815	4.37693	1.2036e-05	0.000126806	NA	NA	Patellin-4 (AHRD V3.3 *** A0A2G2XDH3_CAPBA)		NA
Solyc12g006800.2.1	41.6814	1.29798	0.444804	2.91809	0.00352178	0.0179625	TF	GARP-G2-like	myb family transcription factor EFM-like (AHRD V3.3 *** A0A2I4HNH6_9ROSI)		NA
Solyc12g019550.2.1	414.247	1.29688	0.303891	4.26757	1.97613e-05	0.000196804	NA	NA	hypothetical protein (AHRD V3.3 *-* AT1G21500.1)		NA
Solyc03g007130.4.1	139.772	1.29685	0.28926	4.48333	7.34888e-06	8.07364e-05	NA	NA	65-kDa microtubule-associated protein 3 (AHRD V3.3 *** A0A2G2ZYR6_CAPAN),Pfam:PF03999		NA
Solyc01g014105.1.1	149.219	1.29321	0.2887	4.47941	7.48491e-06	8.20359e-05	NA	NA	IRK-interacting protein (AHRD V3.3 *** A0A2I4FH54_9ROSI)		NA
Solyc01g079580.3.1	363.663	1.29317	0.174712	7.40173	1.34417e-13	4.39471e-12	NA	NA	Tetratricopeptide repeat (TPR)-like superfamily protein (AHRD V3.3 *** A0A2U1LZR6_ARTAN)		NA
Solyc04g071140.3.1	1476.27	1.29235	0.174291	7.41489	1.21721e-13	4.01942e-12	NA	NA	Serine decarboxylase (AHRD V3.3 *** A0A2G3CMP8_CAPCH), SDC1 [Source:Projected from Arabidopsis thaliana (AT1G43710) UniProtKB/TrEMBL;Acc:A0A178WA97]	GO:0005829,GO:0005886,GO:0030170,GO:0003824,GO:0016831,GO:0016830,GO:0019752,GO:0006580	UPI000276682C
Solyc09g075550.3.1	279.908	1.29044	0.266491	4.84232	1.28329e-06	1.65255e-05	NA	NA	Cellulose synthase (AHRD V3.3 *** A0A1R3H0Z2_COCAP)	GO:0016020,GO:0016760,GO:0030244	NA
Solyc04g077540.4.1	106.331	1.28999	0.235923	5.46783	4.55568e-08	7.57586e-07	NA	NA	Kinesin-like protein (AHRD V3.3 *** A0A2G2ZR89_CAPAN)	GO:0003777,GO:0005524,GO:0007018,GO:0008017	NA
Solyc04g074390.3.1	104.636	1.28994	0.301109	4.28396	1.83596e-05	0.000184434	NA	NA	Glycosyltransferase (AHRD V3.3 *** A0A2G3CNS7_CAPCH)	GO:0016758	NA
Solyc03g098190.3.1	48.8378	1.28951	0.340562	3.78641	0.000152842	0.00119964	TF	NAC	NAC domain (AHRD V3.3 *** A0A200QUW8_9MAGN)	GO:0003677,GO:0006355	NA
Solyc02g070950.1.1	2658.35	1.28848	0.263086	4.89757	9.70295e-07	1.27652e-05	NA	NA	Chlorophyll a-b binding protein, chloroplastic (AHRD V3.3 *** A0A2G3A7J8_CAPAN)		NA
Solyc03g098060.3.1	91.4327	1.28831	0.314714	4.09358	4.2476e-05	0.000386307	TF	zf-HD	zinc-finger homeodomain protein 11-like (AHRD V3.3 *** A0A2I4EVI3_9ROSI)		NA
Solyc10g076660.2.1	544.403	1.28756	0.417624	3.08306	0.00204884	0.0113489	NA	NA	2-oxoglutarate (2OG) and Fe(II)-dependent oxygenase superfamily protein (AHRD V3.3 *** F4J670_ARATH)	GO:0016491,GO:0055114	NA
Solyc05g007230.4.1	23.4502	1.28678	0.512035	2.51307	0.0119685	0.048425	NA	NA	Receptor-like kinase (AHRD V3.3 *-* A0A0K9NLV5_ZOSMR)	GO:0004672,GO:0005524,GO:0006468	NA
Solyc09g083130.3.1	379.613	1.28678	0.290137	4.43507	9.20443e-06	9.90966e-05	NA	NA	Acylamino-acid-releasing enzyme (AHRD V3.3 *** A0A1J3E2A0_NOCCA)	GO:0006508,GO:0008236	NA
Solyc03g093560.1.1	132.023	1.28663	0.272107	4.72838	2.26321e-06	2.77037e-05	TF	AP2/ERF-ERF	ethylene response factor C.6	GO:0003700,GO:0006355	NA
Solyc02g081440.4.1	94.7655	1.2866	0.281963	4.56299	5.04308e-06	5.75374e-05	NA	NA	rho GTPase-activating protein (AHRD V3.3 *-* AT5G37010.1)		NA
Solyc02g079860.1.1	22.4137	1.28613	0.450356	2.85582	0.00429264	0.0211837	NA	NA	BTB domain-containing protein/NPH3 domain-containing protein (AHRD V3.3 *** A0A1Q3D7J0_CEPFO)		NA
Solyc01g066880.3.1	66.0358	1.2859	0.455428	2.82349	0.00475036	0.0229813	NA	NA	heavy metal-associated isoprenylated plant protein 3-like (AHRD V3.3 *** A0A2G3ALM1_CAPAN)	GO:0030001,GO:0046872	NA
Solyc09g072800.3.1	146.109	1.28542	0.267453	4.80614	1.53875e-06	1.93938e-05	NA	NA	Eisosome protein (AHRD V3.3 *** F4I444_ARATH)		NA
Solyc12g088930.1.1	37.4388	1.2833	0.397731	3.22656	0.00125288	0.007441	NA	NA	protein MIZU-KUSSEI 1-like (AHRD V3.3 *** A0A2I4GRW5_9ROSI)		NA
Solyc08g080280.3.1	185.528	1.28148	0.229847	5.57535	2.47034e-08	4.31609e-07	NA	NA	hypothetical protein (AHRD V3.3 *-* AT4G23020.2)		NA
Solyc03g115660.3.1	414.622	1.2798	0.162178	7.89132	2.99012e-15	1.13866e-13	NA	NA	Protein kinase superfamily protein (AHRD V3.3 *** A0A1P8AQ94_ARATH)	GO:0004672,GO:0005524,GO:0006468	NA
Solyc09g013070.3.1	132.153	1.27956	0.25207	5.07621	3.85036e-07	5.47699e-06	NA	NA	Steroid 5-alpha-reductase DET2 (AHRD V3.3 *-* A0A1U8EBY8_CAPAN)		NA
Solyc07g054690.1.1	77.9449	1.27885	0.375686	3.40403	0.000663991	0.00433074	NA	NA	hypothetical protein (AHRD V3.3 *** AT4G28230.1)		NA
Solyc07g056250.3.1	37.9548	1.27726	0.355605	3.5918	0.000328399	0.00235524	NA	NA	GDSL esterase/lipase (AHRD V3.3 *** A0A1J3J8D5_NOCCA)		NA
Solyc01g080100.3.1	82.3986	1.2741	0.299441	4.25493	2.09115e-05	0.00020697	NA	NA	RING zinc finger protein (AHRD V3.3 *** AT3G06145.1),		UPI000276214E
Solyc10g054870.3.1	296.723	1.2725	0.340621	3.73583	0.000187096	0.00143631	NA	NA	Triosephosphate isomerase (AHRD V3.3 *** B6UG30_MAIZE)	GO:0004807	NA
Solyc05g009350.4.1	360.717	1.27217	0.196178	6.48478	8.88641e-11	2.14191e-09	TF	C3H	Zinc finger transcription factor 37,	GO:0005634,GO:0046872,GO:0003723,GO:0003700,GO:0045892,GO:0001162	UPI0002766A63
Solyc12g098225.1.1	5336.38	1.27182	0.170813	7.44566	9.6459e-14	3.21739e-12	NA	NA	glycine-rich cell wall structural protein (AHRD V3.3 *-* XP_010314854.1)		NA
Solyc10g009580.5.1	73.1284	1.27043	0.311721	4.07553	4.59105e-05	0.000414702	NA	NA	Glycosyltransferase (AHRD V3.11 *** tr|A0A2I4F8D3|A0A2I4F8D3_9ROSI)		NA
Solyc03g096760.1.1	83.0976	1.26987	0.423854	2.996	0.00273547	0.0145057	NA	NA	Protein RESPONSE TO LOW SULFUR 2 (AHRD V3.3 *-* LSU2_ARATH)		NA
Solyc08g077760.3.1	50.3927	1.26904	0.321654	3.94536	7.96812e-05	0.000673922	NA	NA	Unknown protein		NA
Solyc08g067030.3.1	11767.7	1.26889	0.242786	5.22637	1.72874e-07	2.60155e-06	NA	NA	DUF642 domain-containing protein (AHRD V3.3 *** A0A1Q3BRG3_CEPFO),		UPI000276C095
Solyc05g009380.4.1	33.3985	1.26869	0.490361	2.58727	0.00967411	0.0407466	TF	C2H2	lyrate		NA
Solyc06g060560.3.1	130.182	1.26754	0.256647	4.93883	7.85922e-07	1.05989e-05	NA	NA	hypothetical protein (AHRD V3.3 *** AT2G27830.1)		NA
Solyc06g063330.3.1	57.7527	1.26609	0.29865	4.2394	2.2412e-05	0.000220168	NA	NA	Vacuolar ATP synthase catalytic subunit (AHRD V3.3 *** A0A0A7LU40_9ASPA)	GO:0005524	NA
Solyc03g005980.3.1	30.3131	1.26548	0.498095	2.54063	0.0110652	0.0453658	NA	NA	NOD26-like intrinsic protein 1.1,	GO:0016021,GO:0016020,GO:0015267,GO:0055085	UPI000276761A
Solyc04g078900.3.1	198.23	1.26521	0.409714	3.08803	0.00201491	0.0111985	NA	NA	ABA 8'-hydroxylase	GO:0005506,GO:0016705,GO:0020037,GO:0055114	NA
Solyc04g074640.5.1	399.92	1.26355	0.288954	4.37286	1.22632e-05	0.000128847	NA	NA	Ascorbate peroxidase (AHRD V3.11 *** tr|A0A0K2SS60|A0A0K2SS60_CITUN)		NA
Solyc12g017370.3.1	39.3925	1.26328	0.480669	2.62817	0.0085846	0.0370004	TF	GARP-G2-like	Myb family transcription factor APL (AHRD V3.3 *** A0A1U8G1X9_CAPAN)		NA
Solyc08g075240.3.1	1773.49	1.26291	0.205247	6.15312	7.5973e-10	1.62754e-08	NA	NA	Long-chain-alcohol oxidase (AHRD V3.3 *** A0A2G3C0E1_CAPCH)	GO:0016614,GO:0055114	NA
Solyc07g007190.3.1	108.57	1.2593	0.2784	4.52336	6.08655e-06	6.8098e-05	NA	NA	glycoprotein, nuclear encoding mitochondrial protein, mRNA (AHRD V3.3 *-* NP_001132759.1)		NA
Solyc02g081190.5.1	1060.47	1.25778	0.293472	4.28586	1.8203e-05	0.00018294	NA	NA	1-aminocyclopropane-1-carboxylate oxidase 2 (AHRD V3.11 *** tr|Q7Y257|Q7Y257_BETPN)		NA
Solyc06g043150.4.1	85.917	1.25619	0.29151	4.30923	1.63824e-05	0.000166893	NA	NA	WD40 repeat (AHRD V3.3 *** A0A200R530_9MAGN)	GO:0005515	NA
Solyc10g079300.2.1	187.427	1.25612	0.192674	6.51939	7.0596e-11	1.72134e-09	NA	NA	Calcium-transporting ATPase (AHRD V3.3 *** A0A2G3BHE9_CAPCH)		NA
Solyc06g007370.1.1	40.4621	1.25498	0.339412	3.69751	0.000217725	0.00164092	NA	NA	6,7-dimethyl-8-ribityllumazine synthase (AHRD V3.3 *** A0A061GZ51_THECC)		NA
Solyc02g088560.4.1	360.433	1.25415	0.202936	6.18003	6.40881e-10	1.39229e-08	NA	NA	Cyclic nucleotide-gated ion channel protein, putative (AHRD V3.3 *** G7L453_MEDTR)	GO:0005216,GO:0006811,GO:0016020,GO:0055085	NA
Solyc02g080330.4.1	1814.99	1.25405	0.237111	5.28888	1.23066e-07	1.89267e-06	NA	NA	Cytochrome P450 (AHRD V3.3 *** A0A200QM51_9MAGN)	GO:0005506,GO:0016705,GO:0020037,GO:0055114	NA
Solyc04g015620.3.1	282.085	1.25354	0.169199	7.40865	1.27593e-13	4.19674e-12	NA	NA	DUF642 domain-containing protein (AHRD V3.3 *** A0A1Q3AUQ6_CEPFO)		NA
Solyc02g083880.3.1	356.281	1.25252	0.2792	4.4861	7.25374e-06	7.97465e-05	NA	NA	Gibberellin-regulated protein 3 (AHRD V3.3 *** A0A1U8FMR2_CAPAN)		NA
Solyc08g062940.4.1	59.4286	1.25181	0.370656	3.37728	0.000732076	0.00470839	NA	NA	SUN-like protein 22	GO:0005515	NA
Solyc07g065860.3.1	183.305	1.25065	0.196725	6.35736	2.0525e-10	4.69273e-09	NA	NA	Receptor protein kinase, putative (AHRD V3.3 *** B9T1Q4_RICCO)	GO:0004672,GO:0005524,GO:0006468	NA
Solyc01g097110.2.1	37.0054	1.24992	0.368876	3.38845	0.000702889	0.00454723	NA	NA	Fanconi anemia group D2 protein (AHRD V3.3 *** A0A1P8B4W1_ARATH)	GO:0006281	NA
Solyc12g042120.3.1	36.442	1.24848	0.36568	3.41414	0.000639844	0.00419337	NA	NA	transmembrane protein (AHRD V3.3 *-* AT5G67550.1)		NA
Solyc02g088820.4.1	579.283	1.2483	0.225	5.54798	2.8899e-08	4.96285e-07	NA	NA	Carboxypeptidase (AHRD V3.3 *** A0A2G3ABI4_CAPAN)	GO:0004185,GO:0006508	NA
Solyc01g110610.4.1	41.1283	1.24824	0.34379	3.63082	0.000282527	0.00206078	NA	NA	SAUR-like auxin-responsive protein family (AHRD V3.3 *** A0A2U1L7D7_ARTAN)	GO:0009733	NA
Solyc01g091000.4.1	83.6514	1.24673	0.427799	2.91428	0.00356506	0.0181437	TF	PLATZ	PLATZ transcription factor family protein (AHRD V3.3 *** A0A2U1N4W8_ARTAN)		NA
Solyc02g030480.4.1	1572.54	1.24659	0.182051	6.84749	7.51549e-12	2.04859e-10	NA	NA	Alcohol dehydrogenase superfamily (AHRD V3.3 *-* A0A200Q008_9MAGN)	GO:0055114	NA
Solyc05g046020.3.1	467.865	1.24447	0.222118	5.60276	2.10969e-08	3.71688e-07	NA	NA	Peroxidase (AHRD V3.3 *** K4C0T5_SOLLC)	GO:0004601,GO:0006979,GO:0020037,GO:0055114	NA
Solyc02g081120.4.1	66.873	1.24442	0.297951	4.1766	2.95894e-05	0.00028158	TF	HB-KNOX	class.1	GO:0003677,GO:0006355	NA
Solyc10g079110.2.1	467.238	1.24415	0.267214	4.656	3.22406e-06	3.83158e-05	NA	NA	1-acyl-sn-glycerol-3-phosphate acyltransferase 2 (AHRD V3.3 *** A0A2G2YP29_CAPAN)	GO:0016746	NA
Solyc11g012020.2.1	151.427	1.24369	0.284482	4.37177	1.23242e-05	0.00012943	NA	NA	EH domain-containing protein.1	GO:0005515	NA
Solyc08g023440.3.1	1212.4	1.24091	0.124655	9.95476	2.4041e-23	1.62487e-21	NA	NA	Early-responsive to dehydration stress protein (ERD4) (AHRD V3.3 *** A0A2U1KBS2_ARTAN)	GO:0016020	NA
Solyc09g011040.1.1	113.702	1.24054	0.26706	4.64519	3.39757e-06	4.01507e-05	NA	NA	Aspartic proteinase PC.1		NA
Solyc05g007180.3.1	1835.97	1.24038	0.160018	7.7515	9.08128e-15	3.31094e-13	TF	HB-HD-ZIP	jasmonic acid 1,	GO:0003677,GO:0043565,GO:0006355,GO:0003700,GO:0000981,GO:0005634,GO:0006357	UPI0002BCC0A3
Solyc01g080580.5.1	89.7491	1.2392	0.321567	3.85363	0.000116382	0.000941934	NA	NA	Inosine-uridine preferring nucleoside hydrolase family protein (AHRD V3.11 *** tr|A0A2U1LEG5|A0A2U1LEG5_ARTAN)		NA
Solyc05g005010.3.1	218.717	1.23902	0.26983	4.59184	4.39351e-06	5.06514e-05	NA	NA	NEP-interacting protein, putative (DUF239) (AHRD V3.3 *** F4I5H4_ARATH)		NA
Solyc12g007210.2.1	29.9696	1.23892	0.457538	2.70779	0.00677324	0.0306567	NA	NA	Rac-like GTP binding protein (AHRD V3.3 *** Q9S821_PHYPA)	GO:0003924,GO:0005525	NA
Solyc01g150167.1.1	147.545	1.23568	0.237307	5.20707	1.91847e-07	2.86839e-06	NA	NA	MADS-box transcription factor 27 (AHRD V3.3 *** A0A2G2Y3D7_CAPAN)	GO:0003700,GO:0005634,GO:0006355	NA
Solyc06g076820.1.1	1050.92	1.23432	0.129819	9.50799	1.94387e-21	1.17317e-19	TF	C2H2	Zinc finger family protein (AHRD V3.3 *** A0A2K3LSG6_TRIPR)		NA
Solyc10g084940.3.1	25.1326	1.23319	0.479009	2.57446	0.0100396	0.04198	NA	NA	Protein NRT1/ PTR FAMILY 5.7 (AHRD V3.3 *** A0A2G2YM72_CAPAN)	GO:0016020,GO:0022857,GO:0055085	NA
Solyc08g065320.3.1	137.317	1.23205	0.216622	5.68755	1.28873e-08	2.34005e-07	NA	NA	green ripe-like 1		NA
Solyc01g014373.1.1	124.417	1.23195	0.300816	4.09535	4.21535e-05	0.000383916	NA	NA	IRK-interacting protein (AHRD V3.3 *** A0A2I4FH54_9ROSI)		NA
Solyc05g054025.2.1	34.3309	1.23145	0.388864	3.1668	0.00154128	0.00889333	NA	NA	Amino acid transporter (AHRD V3.11 *** tr|A0A200QES7|A0A200QES7_9MAGN)		NA
Solyc03g116730.5.1	538.748	1.22942	0.270026	4.55296	5.2896e-06	5.99358e-05	NA	NA	Palmitoyl-monogalactosyldiacylglycerol delta-7 desaturase, chloroplastic (AHRD V3.11 *** tr|A0A2G2WQQ5|A0A2G2WQQ5_CAPBA)	GO:0006629	NA
Solyc04g077270.4.1	203.972	1.22626	0.417621	2.93631	0.00332142	0.0171219	NA	NA	G-type lectin S-receptor-like serine/threonine-protein kinase (AHRD V3.3 *** A0A1U8GJN2_CAPAN)	GO:0004672,GO:0006468	NA
Solyc07g052210.3.1	213.96	1.22458	0.172938	7.08102	1.43094e-12	4.18685e-11	NA	NA	Glycine-rich cell wall structural protein 1 (AHRD V3.11 --* sp|P09789|GRP1_PETHY)		NA
Solyc05g009300.1.1	157.814	1.2227	0.226958	5.38736	7.15011e-08	1.14494e-06	NA	NA	transmembrane protein (AHRD V3.3 *-* AT2G29180.1)		NA
Solyc02g070530.5.1	117.167	1.22234	0.277361	4.40705	1.0479e-05	0.000111623	NA	NA	Potassium channel KAT1 (AHRD V3.11 *** tr|A0A2G3ANB5|A0A2G3ANB5_CAPAN),	GO:0016021,GO:0016020,GO:0055085,GO:0006813,GO:0005216,GO:0005249,GO:0006811,GO:0005244,GO:0005267,GO:0034765,GO:0071805,	UPI0002768854
Solyc11g072500.2.1	63.2721	1.22228	0.436795	2.79829	0.00513747	0.0245204	TF	C2C2-Dof	Dof zinc finger protein (AHRD V3.3 *** A0A2K3LIE4_TRIPR)	GO:0003677,GO:0006355	NA
Solyc05g014560.3.1	155.394	1.22124	0.224651	5.43615	5.44434e-08	8.91891e-07	NA	NA	3-oxoacyl-[acyl-carrier-protein] reductase, chloroplastic (AHRD V3.3 *** A0A2I0XGI5_9ASPA),Pfam:PF13561		NA
Solyc09g007110.3.1	577.35	1.22123	0.147462	8.28164	1.21489e-16	5.21975e-15	NA	NA	Leucine-rich receptor-like protein kinase family protein (AHRD V3.3 *** A0A0K9PPV4_ZOSMR),	GO:0016021,GO:0004672,GO:0005524,GO:0006468,GO:0005886,GO:0005515	UPI000276B522
Solyc03g097820.2.1	134.419	1.21982	0.287463	4.24341	2.2015e-05	0.000216451	TF	bHLH	bHLH transcription factor 022	GO:0046983	NA
Solyc01g086800.4.1	248.324	1.21902	0.243234	5.01172	5.3947e-07	7.49841e-06	NA	NA	Histone H3 (AHRD V3.3 *** B6SYV0_MAIZE)	GO:0000786,GO:0003677	NA
Solyc07g065210.5.1	261.675	1.21823	0.252763	4.81965	1.43813e-06	1.82751e-05	NA	NA	Kinesin-like protein KIN12B-like (AHRD V3.11 *** tr|A0A2K3NRJ3|A0A2K3NRJ3_TRIPR)		NA
Solyc09g009490.5.1	61.7568	1.21566	0.368359	3.30019	0.00096618	0.0059603	TF	bZIP	ABSCISIC ACID-INSENSITIVE 5-like protein 4 (AHRD V3.11 *** tr|A0A2G2YPC0|A0A2G2YPC0_CAPAN)		NA
Solyc01g067360.3.1	43.3728	1.21561	0.396369	3.06688	0.00216308	0.0118679	NA	NA	E3 ubiquitin-protein ligase MIEL1-like (AHRD V3.3 *** A0A1S4C6Z0_TOBAC),	GO:0046872,GO:0008270,GO:0016567	UPI0002762F6A
Solyc03g115560.3.1	43.7993	1.21402	0.385651	3.14798	0.00164401	0.00940626	NA	NA	Flavin-containing monooxygenase (AHRD V3.3 *** A0A2G2WR93_CAPBA),	GO:0050661,GO:0050660,GO:0004499,GO:0055114	UPI000532BCD5
Solyc10g050430.1.1	20.9886	1.21388	0.447198	2.71441	0.00663936	0.0301629	NA	NA	transmembrane protein 45B-like (AHRD V3.3 *** A0A2I4GRL3_9ROSI)		NA
Solyc09g092220.3.1	21.7819	1.21322	0.442006	2.74481	0.00605456	0.0279902	NA	NA	magnesium transporter NIPA (DUF803) (AHRD V3.3 *** AT4G13800.8)	GO:0015095,GO:0015693,GO:0016021	NA
Solyc02g063350.1.1	81.1923	1.21224	0.304517	3.98086	6.86672e-05	0.000589177	NA	NA	Calcium-dependent protein kinase (AHRD V3.3 *-* CDPK_DAUCA)	GO:0005509	NA
Solyc10g078330.2.1	81.5731	1.21178	0.258249	4.69228	2.70179e-06	3.25949e-05	NA	NA	B-type cyclin	GO:0005634	NA
Solyc11g010620.3.1	31.4125	1.21086	0.480236	2.52138	0.0116897	0.0474963	NA	NA	basic helix loop helix (bHLH) DNA-binding superfamily protein (AHRD V3.3 *-* AT4G38062.1)		NA
Solyc10g080360.1.1	311.381	1.21032	0.174778	6.92492	4.36216e-12	1.21924e-10	NA	NA	Unknown protein		NA
Solyc02g021260.3.1	61.9781	1.20966	0.376012	3.21708	0.001295	0.00766161	TF	B3	B3 domain-containing protein (AHRD V3.3 *-* A0A1Q3DFU3_CEPFO)	GO:0003677	NA
Solyc11g006830.2.1	266.241	1.20929	0.168247	7.18757	6.59549e-13	2.00072e-11	NA	NA	Hemerythrin-like protein (AHRD V3.3 *** A0A2U1NY74_ARTAN)		NA
Solyc08g076820.3.1	478.991	1.20806	0.211697	5.70655	1.1529e-08	2.0993e-07	TF	bHLH	bHLH transcription factor146	GO:0046983	NA
Solyc01g010910.2.1	175.536	1.20763	0.347426	3.47594	0.000509061	0.0034535	TF	MYB	MYB transcription factor subfamily 9 (AHRD V3.3 *-* A0A0U3IU11_MESCR) SlMIXTA-3		NA
Solyc06g008560.2.1	41.4999	1.20547	0.451365	2.67073	0.00756873	0.0334899	NA	NA	ternary complex factor MI.1		NA
Solyc04g015030.5.1	96.418	1.20292	0.302053	3.98248	6.82011e-05	0.000585939	NA	NA	Heavy metal-associated isoprenylated plant protein (AHRD V3.11 *-* tr|A0A2R6RB34|A0A2R6RB34_ACTCH)	GO:0030001,GO:0046872	NA
Solyc08g082790.3.1	77.0281	1.2003	0.339044	3.54026	0.000399734	0.00280165	NA	NA	Unknown protein		NA
Solyc10g086640.3.1	404.387	1.19996	0.200908	5.97268	2.33388e-09	4.74057e-08	TF	HB-BELL	BEL1-like homeodomain protein 9 (AHRD V3.3 *-* A0A2G2VXF9_CAPBA)	GO:0003677,GO:0006355	NA
Solyc10g086280.2.1	540.199	1.19968	0.327979	3.65778	0.000254407	0.00187879	NA	NA	heavy metal-associated isoprenylated plant protein 3-like (AHRD V3.3 *** A0A1S4A3L2_TOBAC)	GO:0030001,GO:0046872	NA
Solyc08g068420.3.1	113.444	1.19831	0.255804	4.68447	2.80682e-06	3.37563e-05	NA	NA	L-gulonolactone oxidase (AHRD V3.3 *** A0A1U7V6W8_NICSY)	GO:0003885,GO:0016020,GO:0055114	NA
Solyc09g091430.5.1	1994.37	1.19689	0.215247	5.56053	2.68961e-08	4.65347e-07	NA	NA	Pectate lyase (AHRD V3.11 *-* tr|A0A2G2W1U1|A0A2G2W1U1_CAPBA)		NA
Solyc02g077880.3.1	4511.15	1.19627	0.256222	4.66887	3.02859e-06	3.62349e-05	NA	NA	Auxin-repressed protein (AHRD V3.3 *** A9YSI8_TOBAC)		NA
Solyc11g066350.2.1	48.6929	1.1956	0.356233	3.35621	0.000790172	0.00502333	NA	NA	shugoshin-1-like (AHRD V3.3 *** A0A2I4EHP2_9ROSI)	GO:0000775,GO:0005634,GO:0045132	NA
Solyc07g049645.1.1	312.348	1.19526	0.290721	4.11136	3.93338e-05	0.000361224	NA	NA	Benzyl alcohol O-benzoyltransferase (AHRD V3.3 *** BEBT_TOBAC)	GO:0016747	NA
Solyc09g075350.5.1	44.4847	1.19348	0.368099	3.24228	0.00118579	0.0070954	NA	NA	Pectinesterase (AHRD V3.11 *** tr|A0A2G2W0I1|A0A2G2W0I1_CAPBA)	GO:0030599,GO:0042545	NA
Solyc07g052400.3.1	856.24	1.19335	0.164257	7.26515	3.72638e-13	1.15929e-11	NA	NA	glutamate receptor-like 3.2	GO:0004970,GO:0016020	NA
Solyc07g049655.1.1	285.916	1.19229	0.283943	4.19904	2.68054e-05	0.000258524	NA	NA	Benzyl alcohol O-benzoyltransferase (AHRD V3.3 *** BEBT_TOBAC)	GO:0016747	NA
Solyc03g114240.5.1	61.5984	1.19073	0.438728	2.71406	0.00664651	0.0301835	NA	NA	BURP domain (AHRD V3.11 *** tr|A0A200QH65|A0A200QH65_9MAGN)		NA
Solyc04g077010.4.1	216.281	1.19062	0.292869	4.06535	4.79595e-05	0.000431356	NA	NA	Receptor-like protein kinase haiku2 (AHRD V3.3 *** A0A1J6JYR4_NICAT)	GO:0004672,GO:0005524,GO:0006468	NA
Solyc08g062960.5.1	141.231	1.1897	0.291954	4.07495	4.60248e-05	0.000415398	TF	HSF	Heat shock transcription factor (AHRD V3.11 *-* tr|A0A1Y1I763|A0A1Y1I763_KLENI)		NA
Solyc12g008380.1.1	121.85	1.18823	0.233744	5.08346	3.70619e-07	5.29408e-06	NA	NA	Avr9/Cf-9 rapidly elicited protein (AHRD V3.3 *** Q9ZU12_ARATH)		NA
Solyc11g007930.1.1	98.7086	1.18669	0.308403	3.84785	0.000119158	0.000963058	NA	NA	Histone H2B (AHRD V3.3 *** A0A328DBY2_9ASTE)	GO:0000786,GO:0003677	NA
Solyc06g072830.5.1	244.891	1.18453	0.245004	4.83473	1.33328e-06	1.70836e-05	NA	NA	Tudor/PWWP/MBT superfamily protein (AHRD V3.11 *-* tr|A0A1I9LQC0|A0A1I9LQC0_ARATH)		NA
Solyc10g084180.2.1	164.154	1.18412	0.216977	5.45734	4.83328e-08	8.01443e-07	TF	C2H2	Protein indeterminate-domain 2 (AHRD V3.3 *** A0A2G3BGA0_CAPCH)		NA
Solyc09g010060.3.1	183.935	1.1835	0.262113	4.51523	6.32467e-06	7.03536e-05	NA	NA	Kinesin-related protein (AHRD V3.3 *** A0A2U1L7Z9_ARTAN)	GO:0003777,GO:0005524,GO:0007018,GO:0008017	NA
Solyc05g055343.2.1	467.983	1.18343	0.129827	9.11538	7.83955e-20	4.29411e-18	NA	NA	Glycosyltransferase (AHRD V3.3 *-* A0A2I4G8J4_9ROSI)	GO:0016758	NA
Solyc04g079360.1.1	71.7223	1.18242	0.263393	4.4892	7.1492e-06	7.88801e-05	TF	MYB	R2R3MYB transcription factor 77		NA
Solyc10g080610.1.1	1112.77	1.1821	0.205508	5.7521	8.81441e-09	1.62606e-07	NA	NA	F-box/kelch-repeat protein At1g15670-like (AHRD V3.3 *** A0A2I4E0A4_9ROSI)	GO:0005515	NA
Solyc01g107990.3.1	318.615	1.18146	0.220894	5.34852	8.86763e-08	1.39534e-06	NA	NA	PI-PLC X domain-containing protein (AHRD V3.3 *** A0A2G2W995_CAPBA)		NA
Solyc06g084420.1.1	139.623	1.18137	0.248759	4.74907	2.04355e-06	2.51125e-05	NA	NA	Leucine-rich repeat receptor-like kinase (AHRD V3.3 *** A0A0K9PKL2_ZOSMR)	GO:0005515	NA
Solyc11g069570.2.1	84.4912	1.17931	0.329364	3.58056	0.00034286	0.00244832	NA	NA	Cytokinin riboside 5'-monophosphate phosphoribohydrolase (AHRD V3.3 *** A0A2G2YHS4_CAPAN)		NA
Solyc10g076900.3.1	22.5746	1.17762	0.460698	2.55617	0.0105831	0.0438403	NA	NA	Calcium-dependent protein kinase (AHRD V3.3 *** B8QUH1_GOSHI)	GO:0005509	NA
Solyc02g079220.5.1	1694	1.17621	0.194017	6.0624	1.34108e-09	2.79775e-08	NA	NA	Sugar transporter (AHRD V3.11 *** tr|Q40373|Q40373_MEDTR)	GO:0016021,GO:0022857,GO:0055085	NA
Solyc08g007375.1.1	70.2484	1.17489	0.271544	4.3267	1.51357e-05	0.000155841	NA	NA	Unknown protein		NA
Solyc12g005400.3.1	420.051	1.17456	0.231485	5.07402	3.89497e-07	5.53023e-06	NA	NA	cyclic nucleotide-gated ion channel 4 (AHRD V3.3 *** A0A2I4H6P7_9ROSI)	GO:0005216,GO:0006811,GO:0016020,GO:0055085	NA
Solyc11g160190.1.1	160.791	1.17451	0.245797	4.77837	1.76718e-06	2.19852e-05	NA	NA	6b-interacting protein 2 (AHRD V3.11 *-* tr|B1B5X5|B1B5X5_TOBAC)		NA
Solyc12g042760.1.1	107.562	1.17413	0.238894	4.91488	8.88376e-07	1.17948e-05	NA	NA	Leucine-rich repeat receptor-like protein kinase family protein (AHRD V3.3 *-* A0A2U1PY75_ARTAN)	GO:0005515	NA
Solyc12g008600.2.1	89.2412	1.17319	0.33455	3.50675	0.000453611	0.00312992	NA	NA	DUF1005 family protein (DUF1005) (AHRD V3.3 *** Q9M0F0_ARATH)		NA
Solyc03g114380.4.1	85.5697	1.17239	0.246156	4.76279	1.90936e-06	2.36395e-05	NA	NA	Kinesin-like protein (AHRD V3.3 *** A0A2G3CYT4_CAPCH)	GO:0003777,GO:0005524,GO:0007018,GO:0008017	NA
Solyc10g083170.2.1	196.076	1.17064	0.255909	4.57443	4.77516e-06	5.46425e-05	NA	NA	NAD(P)-binding Rossmann-fold superfamily protein (AHRD V3.3 *** A0A2U1QER6_ARTAN),Pfam:PF13561		NA
Solyc03g025470.5.1	70.5239	1.17052	0.389161	3.0078	0.00263142	0.0140086	NA	NA	Kinesin-like protein (AHRD V3.11 *** tr|E5GCU2|E5GCU2_CUCME)		NA
Solyc07g056060.4.1	126.082	1.17028	0.293597	3.98599	6.71996e-05	0.000578733	NA	NA	transmembrane protein (AHRD V3.3 *** AT5G65440.9)		NA
Solyc09g082370.4.1	202.673	1.16986	0.176515	6.62755	3.41304e-11	8.5846e-10	NA	NA	Type I inositol polyphosphate 5-phosphatase 5 (AHRD V3.3 *-* A0A199V5W7_ANACO)		NA
Solyc03g119220.3.1	143.913	1.16973	0.291464	4.01329	5.98775e-05	0.000524269	NA	NA	Kinesin-like protein (AHRD V3.3 *** A0A2G3CZZ7_CAPCH)	GO:0003777,GO:0005524,GO:0007018,GO:0008017	NA
Solyc07g053410.5.1	48.3882	1.16939	0.324112	3.608	0.000308572	0.002228	TF	TCP	TCP transcription factor 10 (AHRD V3.11 *** tr|G3BGV0|G3BGV0_SOLLC)		NA
Solyc03g034100.5.1	25.1523	1.16725	0.429387	2.71841	0.00655968	0.0298949	TF	OFP	Transcription repressor OFP6 (AHRD V3.11 *-* tr|A0A2G3AAF1|A0A2G3AAF1_CAPAN)		NA
Solyc01g099270.2.1	39.8857	1.16721	0.367713	3.17424	0.00150229	0.00869657	NA	NA	Microtubule-binding protein TANGLE.1		NA
Solyc09g075360.5.1	650.072	1.1662	0.215769	5.40487	6.48541e-08	1.04832e-06	NA	NA	Endoglucanase (AHRD V3.11 *** tr|Q42875|Q42875_SOLLC)	GO:0004553,GO:0005975	NA
Solyc12g044370.3.1	242.558	1.1615	0.16999	6.83275	8.33011e-12	2.24942e-10	NA	NA	zinc phosphodiesterase ELAC protein 2-like (AHRD V3.3 *** A0A2I4DQ69_9ROSI)	GO:0008033	NA
Solyc02g089700.4.1	110.28	1.16144	0.400314	2.90133	0.00371588	0.0187743	NA	NA	Protein trichome birefringence-like 19 (AHRD V3.3 *** A0A1U8FI69_CAPAN)		NA
Solyc06g072360.3.1	79.9802	1.16067	0.27109	4.28148	1.85653e-05	0.000186263	TF	C2H2	Zinc finger protein (AHRD V3.3 *** A0A200QDS5_9MAGN)		NA
Solyc04g072940.4.1	31.2998	1.15991	0.441959	2.62447	0.00867828	0.0373022	NA	NA	nucleolar GTP-binding protein (AHRD V3.3 *** AT1G78110.1)		NA
Solyc10g084150.2.1	220.587	1.15966	0.251942	4.60288	4.16684e-06	4.83032e-05	NA	NA	Cytokinin riboside 5'-monophosphate phosphoribohydrolase (AHRD V3.3 *** A0A2G2VTW3_CAPBA)		NA
Solyc10g078340.2.1	1800.45	1.15937	0.162579	7.13111	9.95598e-13	2.96945e-11	NA	NA	Stomatal closure-related actin-binding protein 2 (AHRD V3.3 *** A0A1U8EKT6_CAPAN)	GO:0003779	NA
Solyc03g005960.3.1	336.871	1.15816	0.437928	2.64464	0.00817774	0.0356321	NA	NA	protein kinase LESK1	GO:0004672,GO:0005524,GO:0006468	NA
Solyc06g050630.3.1	80.8825	1.1558	0.282633	4.08942	4.32454e-05	0.000392468	NA	NA	Arogenate dehydrogenase 1, chloroplastic (AHRD V3.3 *** A0A2G3C5J6_CAPCH)	GO:0004665,GO:0006571,GO:0008977,GO:0055114	NA
Solyc01g065510.3.1	145.824	1.15536	0.22117	5.22385	1.75239e-07	2.63543e-06	NA	NA	leucine-rich repeat extensin-like protein 6 (AHRD V3.3 *-* XP_010321602.1)		NA
Solyc06g071320.3.1	36.0359	1.15484	0.371525	3.10838	0.00188117	0.0105593	NA	NA	D-ribose-binding periplasmic protein (AHRD V3.3 *** A0A2P5F6E6_TREOI)		NA
Solyc06g068950.4.1	465.298	1.15345	0.235076	4.90672	9.26127e-07	1.22538e-05	NA	NA	Phosphoethanolamine N-methyltransferase (AHRD V3.3 *** A0A2G2WLK0_CAPBA)		NA
Solyc10g024360.2.1	104.098	1.15314	0.331611	3.47738	0.000506335	0.00343829	NA	NA	Potassium channel AKT2 (AHRD V3.3 *** A0A1U8F4T5_CAPAN)	GO:0005216,GO:0006811,GO:0016020,GO:0055085	NA
Solyc03g098730.1.1	213.16	1.14919	0.266893	4.30582	1.66369e-05	0.00016889	NA	NA	Kunitz-type protease inhibitor (AHRD V3.3 *** J9XUY3_TOBAC)	GO:0004866	NA
Solyc02g087880.3.1	667.391	1.14882	0.230653	4.98072	6.33476e-07	8.68494e-06	NA	NA	Tubulin alpha chain (AHRD V3.3 *** A0A1U8FRN4_CAPAN)	GO:0003924	NA
Solyc02g079580.4.1	45.8217	1.14812	0.339805	3.37875	0.000728172	0.00468719	NA	NA	S-receptor kinase-like protein.1	GO:0004672,GO:0006468	NA
Solyc11g062100.1.1	105.58	1.14778	0.334605	3.43025	0.000603015	0.00398248	NA	NA	E1-E2_ATPase domain-containing protein/HMA domain-containing protein/Hydrolase domain-containing protein (AHRD V3.3 *** A0A1Q3B5J2_CEPFO)	GO:0030001,GO:0046872	NA
Solyc04g072310.3.1	275.459	1.14765	0.216395	5.30351	1.13596e-07	1.75754e-06	NA	NA	histone-lysine N-methyltransferase SETD1B-A (AHRD V3.3 *** XP_004237854.1)		NA
Solyc03g032040.3.1	285.83	1.14693	0.163595	7.01081	2.36942e-12	6.78177e-11	NA	NA	Tonoplast monosaccharide transporter 1, Tonoplast monosaccharide transporter 1 [Source:UniProtKB/TrEMBL;Acc:K4BFH5]	GO:0016021,GO:0016020,GO:0055085,GO:0022857,GO:0005355,GO:0005887,GO:0008645,GO:0005351,GO:0050896,GO:0006817	UPI00027677F2
Solyc01g103530.3.1	246.219	1.14636	0.359373	3.18989	0.00142326	0.00830356	NA	NA	Leucine-rich receptor-like protein kinase family protein, putative (AHRD V3.3 *** A0A061DXB1_THECC)	GO:0004672,GO:0006468	NA
Solyc01g087890.3.1	344.539	1.14537	0.15691	7.29951	2.88826e-13	9.14549e-12	NA	NA	Plasma-membrane choline transporter family protein (AHRD V3.3 *** F4K425_ARATH)		NA
Solyc04g081550.3.1	515.136	1.14398	0.174036	6.57327	4.9222e-11	1.21817e-09	NA	NA	Thaumatin-like protein.1		NA
Solyc08g079010.1.1	31.3119	1.14236	0.38847	2.94066	0.00327519	0.0169251	NA	NA	C2H2-like zinc finger protein (AHRD V3.3 *-* A0A2U1KP34_ARTAN)		NA
Solyc04g082355.1.1	80.4219	1.1409	0.247481	4.61006	4.02556e-06	4.67828e-05	NA	NA	Unknown protein		NA
Solyc09g075890.3.1	361.056	1.13963	0.164238	6.93887	3.95238e-12	1.10738e-10	NA	NA	Haloacid dehalogenase-like hydrolase (HAD) superfamily protein (AHRD V3.3 *** A0A2U1N6A2_ARTAN),Pfam:PF13419		NA
Solyc03g119940.3.1	111.486	1.13959	0.32189	3.5403	0.000399676	0.00280165	NA	NA	trichohyalin (AHRD V3.3 *** AT3G15550.1)		NA
Solyc08g067180.5.1	119.468	1.13887	0.353127	3.2251	0.00125929	0.00747524	NA	NA	Zinc finger protein (AHRD V3.11 *** tr|A0A200PQI4|A0A200PQI4_9MAGN)		NA
Solyc12g036500.2.1	60.3814	1.13638	0.411741	2.75993	0.0057813	0.0270024	NA	NA	DUF1666 domain-containing protein (AHRD V3.3 *** A0A1Q3CZB6_CEPFO)		NA
Solyc03g119770.5.1	39.7712	1.13471	0.423674	2.67825	0.0074007	0.0328596	TF	TCP	Transcription factor CYCLOIDEA (AHRD V3.11 *** tr|A0A2G3A3C3|A0A2G3A3C3_CAPAN)		NA
Solyc02g067810.1.1	25.8665	1.13427	0.437878	2.59039	0.00958681	0.0404378	NA	NA	Cyclin-dependent protein kinase inhibitor SMR6 (AHRD V3.3 *** SMR6_ARATH)		NA
Solyc10g080400.2.1	49.6096	1.13282	0.300198	3.77357	0.000160928	0.00125798	NA	NA	uv-b-insensitive 4 (AHRD V3.3 *** AT2G42260.2)		NA
Solyc02g067950.4.1	31.9105	1.13254	0.386694	2.92878	0.00340301	0.0174677	NA	NA	TPX2 (Targeting protein for Xklp2) protein family (AHRD V3.3 *-* F4J761_ARATH)		NA
Solyc03g006840.5.1	121.384	1.13162	0.337236	3.35558	0.000791985	0.00503209	NA	NA	LOW protein: M-phase inducer phosphatase-like protein (AHRD V3.11 *** tr|Q9FIS0|Q9FIS0_ARATH)		NA
Solyc07g055630.5.1	25.194	1.13055	0.449594	2.51459	0.011917	0.0482418	NA	NA	Lectin-domain receptor-like kinase (AHRD V3.11 *-* tr|G4XXY5|G4XXY5_NICAT)		NA
Solyc07g062730.1.1	371.58	1.12855	0.140481	8.03346	9.47608e-16	3.78961e-14	NA	NA	Serine/Threonine-kinase pakA-like protein (AHRD V3.3 *-* AT3G15095.1)		NA
Solyc10g008210.3.1	88.6846	1.12753	0.291155	3.8726	0.000107682	0.00087953	NA	NA	Protein TPX2 (AHRD V3.3 *** A0A2G2VWX8_CAPBA)		NA
Solyc08g005240.3.1	58.6902	1.12514	0.360141	3.12416	0.00178311	0.0100799	TR	Jumonji	Transcription factor jumonji (Jmj) family protein / zinc finger (C5HC2 type) family protein (AHRD V3.3 *** F4KIX0_ARATH)		NA
Solyc01g056850.3.1	573.918	1.12489	0.177279	6.34529	2.22014e-10	5.061e-09	NA	NA	CTP synthase (AHRD V3.3 *** A0A2G2XFG8_CAPBA)	GO:0003883,GO:0006221	NA
Solyc12g009880.1.1	121.924	1.12313	0.271233	4.14083	3.46047e-05	0.000322796	NA	NA	Serine-rich protein (AHRD V3.3 *** E5GCC5_CUCME)		NA
Solyc11g012610.2.1	86.3534	1.12197	0.276255	4.06137	4.8786e-05	0.000437872	NA	NA	structural maintenance of chromosomes protein (AHRD V3.3 *** AT4G17240.1)		NA
Solyc07g018290.4.1	48.1671	1.12074	0.429655	2.60845	0.00909525	0.0386891	TF	AP2/ERF-AP2	AP2-like ethylene-responsive transcription factor (AHRD V3.3 *-* A0A2U1PB27_ARTAN)	GO:0003700,GO:0006355	NA
Solyc08g081940.3.1	658.103	1.11985	0.187607	5.96911	2.38553e-09	4.84122e-08	NA	NA	Leucine-rich repeat protein kinase family protein (AHRD V3.3 *** A0A2U1NUU3_ARTAN)	GO:0004672,GO:0005524,GO:0006468	NA
Solyc06g053760.3.1	119.404	1.11963	0.265606	4.2154	2.49338e-05	0.000242366	NA	NA	Syntaxin-related protein KNOLLE (AHRD V3.3 *** A0A2G2WJ90_CAPBA)	GO:0016020	NA
Solyc02g082060.2.1	125.616	1.11951	0.346127	3.23438	0.00121906	0.00726626	NA	NA	PPPDE putative thiol peptidase family protein (AHRD V3.3 *** A0A2U1M5H1_ARTAN)		NA
Solyc06g068160.3.1	92.5899	1.11943	0.433513	2.58224	0.00981626	0.0412326	NA	NA	SNF4		NA
Solyc12g056200.2.1	511.279	1.1192	0.145625	7.68547	1.5243e-14	5.42901e-13	NA	NA	DUF604 domain-containing protein (AHRD V3.3 *** A0A1Q3C751_CEPFO)		NA
Solyc12g006805.2.1	437.545	1.11903	0.144109	7.76517	8.15361e-15	2.98282e-13	NA	NA	SOUL heme-binding family protein (AHRD V3.11 *** tr|Q8VZ90|Q8VZ90_ARATH)		NA
Solyc10g038130.3.1	884.316	1.11688	0.154525	7.22782	4.90804e-13	1.51064e-11	NA	NA	Pectin acetylesterase (AHRD V3.3 *** K4CZD6_SOLLC)	GO:0016787	NA
Solyc03g114210.3.1	260.968	1.11604	0.240702	4.63663	3.54142e-06	4.1659e-05	NA	NA	Protein kinase (AHRD V3.3 *** Q9FGB1_ARATH)	GO:0004672,GO:0006468	NA
Solyc05g013640.1.1	130.195	1.1146	0.244043	4.56722	4.94227e-06	5.64469e-05	NA	NA	Unknown protein		NA
Solyc04g071660.3.1	442.49	1.11387	0.213454	5.21833	1.80545e-07	2.70818e-06	NA	NA	hypothetical protein (AHRD V3.3 *-* AT1G76740.1)		NA
Solyc03g098290.4.1	59.9715	1.11333	0.37829	2.94307	0.00324971	0.0168235	NA	NA	Sucrose synthase (AHRD V3.3 *** K4BJP4_SOLLC)	GO:0005985,GO:0016157	NA
Solyc01g110580.2.1	138.969	1.1129	0.217352	5.12027	3.05099e-07	4.41877e-06	NA	NA	Small auxin up-regulated RNA5	GO:0009733	NA
Solyc03g058430.3.1	68.3173	1.11234	0.271255	4.1007	4.11898e-05	0.000376177	NA	NA	Fatty acid desaturase (AHRD V3.3 *** E7CCC0_9BRAS)	GO:0006629	NA
Solyc01g091360.5.1	46.461	1.10963	0.396042	2.80181	0.00508164	0.0242891	NA	NA	DUF1499 family protein Chr3:22470579-22471756 FORWARD LENGTH=214 201606 (AHRD V3.11 *** AT3G60810.1)		NA
Solyc08g082650.2.1	28.7322	1.10941	0.42415	2.61562	0.00890668	0.0380691	NA	NA	Cellulose synthase (AHRD V3.11 *-* tr|A0A200QCL6|A0A200QCL6_9MAGN)	GO:0016020,GO:0016760,GO:0030244	NA
Solyc05g009880.3.1	95.6039	1.10895	0.373573	2.9685	0.0029926	0.0156646	TF	bHLH	bHLH transcription factor 038	GO:0046983	NA
Solyc07g062290.3.1	36.9941	1.1088	0.368112	3.01212	0.00259427	0.0138459	NA	NA	Ubiquitin domain-containing protein (AHRD V3.3 *** A0A2U1LN61_ARTAN)		NA
Solyc02g087860.3.1	74.6828	1.10875	0.28042	3.95389	7.68912e-05	0.000652235	TF	bHLH	Transcription factor PRE5 (AHRD V3.3 *** A0A1U8FQB1_CAPAN)	GO:0046983	NA
Solyc02g086580.4.1	59.8821	1.10856	0.309442	3.58246	0.000340371	0.0024343	NA	NA	ATP-dependent DNA helicase MER3-like protein (AHRD V3.3 *** A0A2G3D990_CAPCH)	GO:0003676,GO:0005524	NA
Solyc09g014740.3.1	479.929	1.10836	0.202297	5.47886	4.28067e-08	7.13908e-07	NA	NA	Protein kinase domain (AHRD V3.3 *** A0A200Q5X3_9MAGN)	GO:0004672,GO:0005524,GO:0006468	NA
Solyc08g029050.4.1	132.926	1.10726	0.246818	4.48613	7.25281e-06	7.97465e-05	NA	NA	TOPLESS 6	GO:0005515	NA
Solyc05g013850.2.1	399.651	1.10696	0.307547	3.59932	0.00031905	0.00229746	NA	NA	Sieve element occlusion b (AHRD V3.3 *** E2FKJ9_9SOLN)		NA
Solyc06g062580.3.1	3741.97	1.1064	0.231403	4.78129	1.74173e-06	2.17036e-05	NA	NA	Beta-galactosidase (AHRD V3.3 *** A0A2G3C8Y3_CAPCH)	GO:0030246	NA
Solyc11g011030.2.1	526.645	1.10631	0.333188	3.32037	0.000898984	0.00559957	TF	Tify	Pto-responsive gene 1		NA
Solyc06g075567.1.1	52.1232	1.10543	0.317801	3.47839	0.000504438	0.00343145	TF	HB-WOX	WUSCHEL-related homeobox 5 (AHRD V3.3 *** A0A2G2ZDR6_CAPAN)	GO:0003677	NA
Solyc01g005320.2.1	48.5924	1.10526	0.398166	2.77588	0.00550523	0.0259754	NA	NA	3-oxo-5-alpha-steroid 4-dehydrogenase (DUF1295) (AHRD V3.3 *** O81042_ARATH)		NA
Solyc07g063930.4.1	57.53	1.10397	0.39907	2.76635	0.00566885	0.0265792	NA	NA	Organic cation/carnitine transporter 4 (AHRD V3.3 *-* A0A2G2WG88_CAPBA)	GO:0016021,GO:0022857,GO:0055085	NA
Solyc05g052750.3.1	206.835	1.10374	0.278097	3.9689	7.2204e-05	0.000615184	NA	NA	Alpha/beta hydrolase related protein (AHRD V3.3 *** Q8GZ10_ARATH)		NA
Solyc02g068080.3.1	167.261	1.10367	0.319881	3.45027	0.000560031	0.00373593	NA	NA	Chloride channel protein (AHRD V3.3 *** K4B7E0_SOLLC)	GO:0005247,GO:0006821,GO:0016020,GO:0055085	NA
Solyc01g098980.5.1	32.9601	1.10309	0.409818	2.69167	0.00710954	0.0318392	NA	NA	Mitogen-activated protein kinase kinase kinase NPK1 (AHRD V3.11 *** tr|A0A2G2Y092|A0A2G2Y092_CAPAN)		NA
Solyc04g079990.5.1	66.246	1.10225	0.275382	4.00261	6.26483e-05	0.000544405	NA	NA	DNA-3-methyladenine glycosylase I (AHRD V3.11 *-* tr|A0A2I0X0X0|A0A2I0X0X0_9ASPA)		NA
Solyc11g071730.3.1	149.983	1.10043	0.256508	4.29006	1.78628e-05	0.000179834	NA	NA	Phragmoplast orienting kinesin.1	GO:0003777,GO:0005524,GO:0007018,GO:0008017	NA
Solyc12g044450.2.1	27.7173	1.10026	0.39236	2.8042	0.00504418	0.0241415	NA	NA	Protein trichome birefringence-like 42 (AHRD V3.3 *** A0A2G2VRF9_CAPBA)		NA
Solyc02g031740.3.1	153.261	1.09989	0.360272	3.05295	0.00226606	0.0123421	NA	NA	Phloem protein 2-like (AHRD V3.3 *** A0A200QPN3_9MAGN)		NA
Solyc10g047540.3.1	33.8602	1.09946	0.395506	2.77989	0.00543766	0.0257248	NA	NA	basic helix loop helix (bHLH) DNA-binding superfamily protein (AHRD V3.3 *-* AT4G38062.1)		NA
Solyc05g013560.3.1	48.1041	1.09937	0.383037	2.87015	0.00410278	0.0203992	NA	NA	Serine-rich protein-like protein (AHRD V3.3 *-* Q9FKU6_ARATH)		NA
Solyc04g082430.3.1	98.3278	1.09779	0.274874	3.99378	6.50281e-05	0.000562968	NA	NA	cyclinB2_4	GO:0005634	NA
Solyc02g087010.2.1	41.6359	1.09769	0.322041	3.40854	0.00065311	0.00427062	NA	NA	NHL domain-containing protein (AHRD V3.3 *** A0A1Q3BXC8_CEPFO)	GO:0005515	NA
Solyc07g056310.3.1	248.576	1.09739	0.217091	5.05499	4.30406e-07	6.06637e-06	NA	NA	Carbohydrate-binding X8 domain superfamily protein (AHRD V3.3 *-* Q1G3P4_ARATH)		NA
Solyc01g109430.3.1	94.7191	1.09721	0.257327	4.26389	2.00898e-05	0.000199904	NA	NA	PPPDE putative thiol peptidase family protein (AHRD V3.3 *** Q8RXP3_ARATH)		NA
Solyc06g076770.3.1	168.502	1.09694	0.31469	3.48577	0.00049073	0.00335499	TF	MYB	Transcription factor DIVARICATA (AHRD V3.3 *** A0A2G2ZE22_CAPAN)		NA
Solyc07g063600.3.1	2310.13	1.09683	0.286017	3.83483	0.000125649	0.00101092	NA	NA	Chlorophyll a-b binding protein, chloroplastic (AHRD V3.3 *** A0A2G3C388_CAPCH)		NA
Solyc05g052040.1.1	304.405	1.09631	0.228495	4.79796	1.60291e-06	2.01366e-05	TF	AP2/ERF-ERF	ripening regulated protein DDTFR10/A	GO:0003700,GO:0006355	NA
Solyc04g049080.4.1	52.6525	1.09626	0.325658	3.36629	0.000761867	0.00486471	NA	NA	Tetraspanin (AHRD V3.3 *** A0A2U1M9G9_ARTAN)		NA
Solyc01g066740.3.1	474.549	1.09514	0.227377	4.81642	1.46157e-06	1.85424e-05	NA	NA	Transducin/WD40 repeat-like superfamily protein (AHRD V3.3 *-* A0A2U1LEC3_ARTAN),	GO:0005515	UPI0002BC9DE9
Solyc01g107270.4.1	35.7025	1.09427	0.380467	2.87612	0.00402599	0.0200778	NA	NA	Phosphoribosylformylglycinamidine synthase (AHRD V3.3 *** A0A2G2Y2D6_CAPAN)		NA
Solyc03g031910.3.1	126.675	1.09369	0.299941	3.64635	0.000265989	0.0019531	NA	NA	P-loop containing nucleoside triphosphate hydrolase (AHRD V3.3 *** A0A2U1N274_ARTAN)		NA
Solyc03g007960.3.1	90.7301	1.09101	0.298094	3.65994	0.000252271	0.0018654	NA	NA	beta-carotene hydroxylase-2	GO:0005506,GO:0008610,GO:0016491,GO:0055114	NA
Solyc01g066440.3.1	77.9217	1.09054	0.251628	4.33393	1.46468e-05	0.000151143	NA	NA	hypothetical protein (AHRD V3.3 *** AT3G06840.1)		NA
Solyc02g079790.3.1	66.3439	1.09005	0.299478	3.63983	0.000272818	0.00199943	NA	NA	DUF538 domain-containing protein (AHRD V3.3 *** A0A1Q3D5N1_CEPFO)		NA
Solyc03g058160.4.1	72.6867	1.08957	0.349094	3.12113	0.0018016	0.0101571	NA	NA	Zinc finger protein (AHRD V3.11 *** tr|A0A200RDC0|A0A200RDC0_9MAGN)		NA
[truncated: 4,792 more rows]
