# Supplementary material for: Glandless, a tomato HD‐ZIP transcription factor, is important for the gland formation of type VI trichomes
Source: Plant J. 2025 Jul 2;123(1):e70308. doi: 10.1111/tpj.70308 (PMC12223484; doi:10.1111/tpj.70308)
Supplement: Supplementary file 3 — Table S3. Differentially expressed acylsugar genes in isolated stem trichomes of glandless mutant. [file TPJ-123-0-s002.xlsx]

## Sheet: Sheet1
Table 3: Expression levels of known acyl-sugar biosynthetic genes in glandless compared to RZ-2 wild-type
Gene	Tissue	Solyc ID	Base Mean	log2FC	Adjusted p-value	Solgenomics annotation
SlASAT2	Stem-trichomes	Solyc04g012020	216.31	6.83	3.97e-43	HXXXD-type acyl-transferase family protein (AHRD V3.3 *** F4JBC7_ARATH)
SlASAT3	Stem-trichomes	Solyc11g067270	645.67	6.5	6.26e-112	Acylsugar acyltransferase 3 (AHRD V3.3 *** A0A0B5JFF6_SOLHA)
SlASAT4	Stem-trichomes	Solyc01g105580	2.65	4.81	0.0319	Acylsugar acetyltransferase (AHRD V3.3 *** K4HT13_SOLHA)
SlAACS1	Stem-trichomes	Solyc07g043630	531.11	6.15	1.09e-58	AMP-dependent synthetase/ligase (AHRD V3.3 *** A0A200QNF3_9MAGN)
SlAECH1	Stem-trichomes	Solyc07g043680	139.05	10.51	3.36e-16	3-hydroxyisobutyryl-CoA hydrolase-like protein 5 (AHRD V3.3 *** A0A2G2XQ26_CAPBA)
