# Supplementary material for: Glandless, a tomato HD‐ZIP transcription factor, is important for the gland formation of type VI trichomes
Source: Plant J. 2025 Jul 2;123(1):e70308. doi: 10.1111/tpj.70308 (PMC12223484; doi:10.1111/tpj.70308)
Supplement: Supplementary file 4 — Table S4. Determination of acylsugars with LC–MS. [file TPJ-123-0-s001.xlsx]

## Sheet: Raw data & calculation
Supplemental table 4: Acylsugar measurements in RZ-2 WT, glandless and S. pennellii
Biochem	05.13_Propyl-4-Hydroxy Benzoate	05.68_S3:15-1_639.2869	05.74_S3:15-2_639.2869	06.01_S4:16-1_667.2819	06.05_S4:16-2_667.2819	06.60_S4:17-1_681.2972	06.69_S4:17-2_681.2972	10.60_S3:20_709.3649	12.11_S3:21_723.3798	12.15_S4:22_751.3748	13.03_S3:22_737.3943	14.54_S4:24_779.4071	05.54_G3:12-1_435.1868	05.70_G3:12-2_435.1868	06.11_G3:13-1_449.2034	06.19_G3:13-2_449.2034	06.31_G3:13-3_449.2034	06.84_G3:14-1_463.2170	06.91_G3:14-2_463.2170	07.02_G3:14-3_463.2170	07.12_G3:14-4_463.2170	07.98_G3:15-1_477.2330	08.03_G3:15-2_477.2330	08.76_S3:18-1_681.3308	09.02_S3:18-2_681.3308	09.39_G3:16_491.2493	09.56_S3:19-1_695.3463	09.72_S3:19-2_695.3463	09.83_S3:19-3_695.3463	10.29_G3:17_505.2651	10.41_S3:20-1_709.3645	10.71_S3:20-3_709.3645	10.81_S3:20-4_709.3645	11.17_S3:20-5_709.3645	11.47_S3:20-6_709.3645	11.51_G3:18-1_519.2812	11.57_G3:18-2_519.2812	12.03_S3:21-1_723.3804	12.04_G3:18-3_519.2812	12.31_S3:21-2_723.3804	12.38_G3:19-1_533.2961	12.68_G3:19-2_533.2961	12.97_G3:19-3_533.2961	13.35_G3:20-1_547.3118	13.65_G3:20-2_547.3118	13.95_G3:20-3_547.3118	14.27_G3:20-4_547.3118	14.56_G3:20-5_547.3118	14.83_G3:21-1_561.3276
Blanco001a	747140	5.179	7.367	10.081	13.994	157.511	157.511	6.464	10.761	1.051	41.672	157.619	32.952	13.916	25.86	11.229	26.369	0.703	3.081	4.155	2.546	10.1	2.703	5.125	11.826	10.873	13.127	6.841	15.619	40.758	7.462	6.889	4.658	7.997	4.502	24.57	30.279	7.431	20.609	7.8	25.889	0	0	1.483	7.428	15.291	8.249	0.941	8.932
Blanco002a	703828	4.78	17.451	12.75	9.623	0	0	3.704	10.938	5.533	37.81	31.773	24.505	22.101	21.116	14.661	14.916	4.834	3.073	7.541	5.652	15.321	7.517	4.01	12.405	9.676	17.678	23.056	24.049	12.071	13.564	9.753	5.322	1.569	7.907	37.019	12.981	10.938	14.903	7.314	52.291	9.158	21.69	3.496	9.228	27.583	17.247	3.858	3.146
Blanco003a	419101	5.549	5.549	4.773	4.773	1.416	13.767	1.35	12.339	3.363	7.442	5.109	1.075	7.448	7.504	4.553	7.435	1.297	1.297	1.297	1.297	0.778	0.974	2.048	0	2.561	4.337	3.655	1.545	9.058	1.576	2.651	2.651	2.347	1.35	3.833	7.489	12.339	6.965	7.044	6.99	7.344	4.01	2.086	7.842	2.313	6.483	10.397	3.719
Blanco004a	316319	0	0	0	0	0	0	0	0	0	1.489	0	0	0	0	0	0	0	0	0	0	0	0	0	0	0	0	0	0	4.693	0	0	0	0	0	0	8.648	0	0	0	2.214	6.028	1.914	0	0	0	0	0	0
Mut lf 1-a	304494	8090.11	31069.9	1632.33	3318.32	47450.3	122153	5639.48	3749.84	3249.58	85435.9	24984.1	114.18	365.066	236.088	30.33	787.951	3.785	33.443	5.207	155.578	2.968	8.696	306.558	49.236	14.766	318.568	142.315	161.829	44.388	37.983	10.07	8.271	416.225	88.191	496.33	1103.63	-0.688	246.389	24.645	448.918	1084.59	409.988	8.778	129.24	46.7	44.043	81.463	13.311
Mut lf 1-b	167455	4077.45	15544.8	927.971	1901.52	24312	63902.6	2790.57	1620.26	1089.76	45352.6	12730.2	45.846	124.679	95.412	8.3	167.816	0.811	1.235	6.832	60.613	1.802	1.82	19.332	22.911	2.537	136.229	29.548	21.97	2.279	11.854	10.636	6.263	69.563	3.026	153.654	438.745	2.641	121.473	6.179	114.631	423.537	153.964	4.317	38.076	32.975	6.14	26.902	2.62
Mut lf 2-a	246084	7742.41	46300.5	2129.76	5499.07	53661.3	178230	5486.4	4243.72	3174.27	90869.5	30951.5	15.092	12.864	6.005	7.848	9.58	7.072	4.558	6.313	10.83	3.931	5.581	3.917	1.164	0.5	200.675	4.613	9.069	5.616	16.46	6.939	10.489	238.683	5.498	16.502	5.035	5.95	6.527	5.823	12.848	12.848	26.756	5.848	3.6	5.078	3.351	1.055	4.87
Mut lf 2-b	160689	4890.01	28624.4	1213.65	3503.48	33261.8	112356	3040.62	2419.77	1401.82	57368.4	19208.4	0.649	0.649	3.104	2.726	2.726	0	0	0	0	1.384	1.384	1.416	1.416	0	2.743	3.409	5.229	1.165	0.336	3.896	2.742	29.319	0.885	1.649	4.276	0.257	0.069	3.093	2.845	10.256	2.993	0	0	0	0	1.741	0
Mut lf 3-a	240906	3578.86	17700.4	1154.8	3204.59	28690.4	86204.5	2718.02	1864.02	1647.77	43758.3	17159.4	3.507	6.096	9.95	9.95	5.461	10.674	10.674	1.515	5.489	3.294	3.294	11.84	1.27	5.135	122.032	3.13	12.1	9.467	17.688	10.476	6.98	58.127	1.506	25.481	13.182	4.065	22.473	8.481	50.381	30.58	28.841	5.976	7.12	7.865	8.899	7.742	3.484
Mut lf 3-b	149870	2272.44	10598.5	531.103	2017.73	16492.8	51820.1	1021.09	667.861	407.568	24613.8	10018.4	0.772	0.772	0.416	0.416	0.416	0	0	0	0	1.859	1.859	0	0	0	0	0	0	2.432	2.699	1.829	1.709	2.369	1.936	1.735	1.914	0.213	0.005	0.458	0.004	0	1.789	0	0	0	0	0	0
Mut lf 4-a	243758	6621.56	35898.2	1898.65	9746.15	53254.9	215446	4355.82	3505.58	3738.54	79205.8	37582.2	14.445	13.6	4.855	11.259	22.05	3.55	3.55	2.822	10.305	1.914	1.914	31.365	7.212	5.564	154.015	2.402	6.495	3.729	6.013	7.787	12.256	91.609	5.079	43.011	28.056	0.693	5.467	6.994	16.464	57.485	8.443	13.62	26.79	3.263	5.836	4.084	5.586
Mut lf 4-b	177731	4732.31	26097.2	1365.08	6785.55	38442.5	152865	3015.27	2337.16	2468.15	57658.3	27426.9	2.058	31.191	16.933	4.28	43.767	1.61	1.719	3.508	5.683	4.19	4.19	28.246	2.821	1.823	38.099	1.67	10.939	5.592	4.161	6.721	2.212	91.44	2.188	75.862	145.39	4.914	29.978	6.21	14.154	141.237	38.153	2.353	11.699	7.983	6.212	6.72	8.553
Mut lf 5-a	238339	6941.82	32458.6	2437.03	6738.94	63443	199847	4013.89	3088.51	3685.18	69827.8	35603.1	3.859	3.189	5.948	4.478	6.456	6.551	2.664	3.759	2.231	1.866	1.385	6.1	6.123	5.301	26.847	2.415	2.173	6.704	10.327	2.717	9.397	156.437	2.431	23.424	8.67	3.295	22.503	5.258	22.253	27.35	13.514	7.945	4.549	5.241	4.001	4	10.043
Mut lf 5-b	156972	4407.17	20383.3	1369.17	4541.57	41323.7	129565	2135.53	1539.06	1636.21	44260.3	22203.3	3.855	5.428	6.982	1.573	2.955	0.783	0.783	0.783	0.783	1.272	1.272	3.883	0	0	10.405	41.225	1.729	1.762	2.637	8.739	2.241	37.028	0.548	2.751	36.965	0.412	8.197	4.718	9.338	33.121	9.965	0	0	0	0	0	0
Pii lf 1-a	328110	0.066	604.757	203.44	16555.5	5099.49	6635.21	37615.6	65194.7	10.7	2851.5	7.005	231475	474319	281426	35853	857392	10770.7	25456.7	22158.6	206929	3328.53	11481.6	747646	218707	47409	1.17231e+06	5529.01	407955	48155.3	71629.1	23752.3	48811.1	45808.5	203523	546434	1.16628e+06	65194.7	440350	307367	468243	1.08896e+06	504858	42221.7	163852	145439	120824	187500	26269.1
Pii lf 1-b	180900	0.353	420.804	52.628	9240.25	2945.1	4080.78	20216.2	35332	27.767	1436.47	4.906	125665	255051	156720	22227.3	467017	7179.46	13701.6	12671.6	114180	1989.75	5929.8	407529	124504	25579.5	645283	3060.87	278520	26957.7	40832.6	13073.9	26457	26507.8	112239	300062	642543	34132.6	242430	172570	259297	593479	283194	23487.2	90159.1	78654.9	67256.3	102958	14301
Pii lf 2-a	291652	33.159	390.699	152.603	13330	4275.55	5414.7	34537.1	52810.1	14.379	2880.16	21.092	188424	392016	222019	35498.7	697073	7782.94	22008.2	15924.6	176495	1509.32	9194.97	574550	177047	36894	909152	4798.99	405542	37222.3	51363.5	15606	41718.3	37838	173638	462074	988286	52810.1	383773	256245	382673	899352	445025	36393.7	141312	121555	105754	164839	22356.5
Pii lf 2-b	164038	1.475	259.947	8.439	7106.32	2398.78	3168.17	18552.2	28836.4	1.889	1262.25	3.344	110701	227530	132958	20739.4	404184	4502.31	12658.5	9228.2	102994	1027.41	5796.87	317779	99666.3	20771.8	504020	3000.8	227557	21783.7	28825	8519.43	22853.9	20891.2	95817.9	266054	564819	28096	221182	140691	223139	509128	254128	20896.1	81201.4	68520.7	60027.2	92003	12783.6
Pii lf 3-a	285696	51.894	1026.15	208.177	22948.4	6615.62	8862.64	63820.6	85585.8	12.128	4994.84	15.218	260778	511290	295427	54749	928967	11094.8	35614.2	22376.7	256160	1933.85	14590.1	939575	249919	70073.7	1.35781e+06	10199.6	590543	68483.4	84326.6	25305.6	70108.5	64874.2	225563	648841	1.31786e+06	85585.8	469616	346190	547118	1.20897e+06	566827	59007.7	218934	184195	142700	192131	33552.5
Pii lf 3-b	191717	3.309	497.759	110.042	15414.3	4353.81	5874.37	42892.8	57026.4	17.894	2943.45	4.074	176432	345332	202739	38293	623358	7334.1	25282	15171.2	174456	1577.57	9588.89	616900	166715	46566.7	913223	6822.34	393468	46803.2	57857	16784	46655.1	43649.9	150950	441533	888162	53447.5	317058	231753	372964	802552	384057	39973	147331	121270	95906	127056	23228.4
Pii lf 4-a	270389	68.432	477.456	117.269	15416.5	4926.68	6076.44	41880	59604.3	41.362	3131.3	5.799	215634	436882	250461	42580.8	770815	9552.86	26289.9	19778.6	204569	2205.35	13921.7	660092	203811	41994.2	1032593	5081.82	480370	42584.2	64163	21037.8	52751.5	42310.6	184594	492093	1.03651e+06	59604.3	406078	286106	419918	970055	477976	42512	165924	142063	112147	169077	28484.3
Pii lf 4-b	154938	0.18	305.627	29.109	8527.21	2942.34	3616.37	23125.1	33165.5	2.191	1353.13	2.2	127567	251998	147843	24487	451193	5735.26	15475.5	11993.4	119610	1254.53	7947.74	366387	113204	23173.2	581261	3165.13	265966	24978.4	36210.8	11927.6	27355.8	23501.4	102565	279474	588871	31786	232086	156762	240738	546009	264906	24328.9	93529.7	80086.2	62928.3	94016.8	15199.4
Pii lf 5-a	272044	4.486	778.73	99.474	11705.9	3898.99	4797.04	28454.3	45865.3	11.43	2299.49	8.743	177869	374253	221389	29435	660631	9523.6	17465.5	18080.4	156205	1972.25	8773.33	558225	162987	32779.4	890019	3990.65	372078	32993.5	55958.8	18773.3	34951.6	33288.7	149760	400831	878309	45865.3	320615	234270	344288	806145	383613	30366.3	121763	104512	85343.9	131438	19040.2
Pii lf 5-b	153960	7.118	209.255	14.12	6441.65	2358.07	2917.15	15683.5	25813.8	4.246	806.075	0.647	105331	217025	130222	16913.1	390117	5493.43	10221	10250.8	93346.7	1298.79	4940.63	316778	93078.4	18446.2	507149	2079.89	212157	19350.8	31715.3	10678.9	18785.2	18548.5	84955.1	235751	508868	25094.5	187997	132005	200747	470517	222378	17720	70011.4	58988.7	49044.7	75024.5	10366.2
Wt lf 1-a	315148	9.542	97.494	17.298	96.791	93.357	843.03	30.273	0	24.641	891.12	425.248	77.295	215.208	170.054	6.83	304.406	0	9.716	5.129	41.49	7.121	7.121	196.187	40.57	9.824	322.891	4.965	72.885	33.124	7.031	16.733	5.329	25.961	40.59	250.532	727.933	6.009	213.572	57.231	214.69	774.677	328.567	13.952	25.467	20.463	28.379	22.243	39.317
Wt lf-1b	147618	4.09	5.995	3.665	3.665	10.146	149.018	0	1.363	0	5.999	7.757	8.309	14.688	13.695	13.695	39.576	0	0	0	0	0	0	0	15.789	0	28.632	28.632	6.967	2.436	1.761	1.761	1.761	0	0	33.26	101.127	1.363	22.93	1.715	31.546	115.815	35.509	0	0	0	2.279	1.847	0
Wt lf 2-a	267087	9.782	394.72	27.153	237.928	136.607	2187	177.429	64.377	57.788	2266.68	842.202	104.53	254.809	162.158	16.644	670.48	9.607	11.168	14.359	90.779	4.453	2.01	216.176	14.682	12.754	364.254	0.612	136.444	40.705	19.273	11.488	0.561	21.141	18.046	401.89	944.443	8.567	290.587	86.671	294.193	878.119	352.602	29.562	69.114	102.148	34.714	99.273	25.661
Wt lf 2-b	166629	3.764	167.599	2.305	75.047	50.748	1130.14	47.219	9.149	4.561	998.517	329.623	35.361	122.175	72.976	12.874	246.13	9.454	9.454	9.454	42.173	1.896	1.12	62.907	4.333	2.028	130.563	3.777	43.425	4.345	1.828	4.165	2.063	2.02	2.1	103.388	324.21	3.699	98.704	34.074	106.239	340.242	114.544	2.292	13.168	10.625	15.046	21.502	1.922
Wt lf 3-a	261098	18.794	308.989	6.604	184.099	237.967	2682.24	86.201	81.653	56.467	2243	1045.74	128.629	378.647	268.479	32.25	903.889	9.136	1.906	2.455	110.066	5.405	5.405	300.019	94.834	10.818	482.429	9.855	188.371	20.562	18.107	11.823	14.199	23.83	32.857	489.458	1189.41	1.769	319.69	116.317	433.419	1230.06	359.425	23.365	163.331	89.216	63.034	96.017	3.502
Wt lf 3-b	168086	7.371	124.485	12.827	47.265	82.31	1247.23	25.819	28.508	11.398	833.452	357.99	48.02	139.91	85.122	9.945	250.235	1.708	4.766	0.65	49.965	0.994	0.994	61.231	17.304	0	172.042	0.374	52.784	2.187	1.728	8.152	1.869	4.754	6.869	135.03	421.008	4.083	104.854	39.03	113.585	406.347	115.921	5.447	8.826	8.118	13.797	9.1	4.351
Wt lf 4-a	259388	5.96	265.601	4.731	135.276	120.281	1443.66	81.86	32.387	16.74	1068.39	527.97	113.164	286.503	195.97	37.693	760.375	18.67	7.851	5.116	121.822	6.939	6.939	186.466	57.966	20.568	387.655	10.002	158.911	30.558	13.906	16.187	12.401	9.915	45.421	403.669	968.527	2.144	240.469	101.928	369.523	1015.96	351.523	25.053	93.563	82.32	41.106	82.271	2.583
Wt lf 4-b	191898	1.754	194.279	3.367	42.075	77.03	974.238	38.802	37.016	6.476	608.694	293.825	75.925	200.093	133.452	8.756	387.269	7.075	12.05	5.07	81.545	4.683	2.353	127.669	0	6.389	252.567	5.916	83.45	14.488	9.414	2.028	9.061	3.256	16.134	255.885	694.379	1.39	184.746	41.928	196.728	650.471	210.962	5.95	72.284	23.969	44.618	77.501	5.696
Wt lf 5-a	255596	64.455	393.679	38.191	159.596	1486.72	3970.28	21.849	146.656	144.817	4158.07	3186.06	70.206	190.564	139.56	7.452	452.218	5.763	7.487	11.652	87.443	2.037	2.164	146.724	0	8.122	211.634	6.068	83.462	13.948	4.95	6.761	12.854	6.779	11.394	248.032	597.582	1.775	179.34	43.435	216.529	573.254	194.522	13.788	51.384	22.538	46.082	72.784	4.363
Wt lf 5-b	153404	14.202	89.152	4	29.957	696.121	2257.99	25.043	52.167	31.111	1698.38	1167.6	18.376	52.507	36.929	3.021	115.397	0	7.107	7.107	7.107	0	0	7.77	8.388	0	37.702	3.106	6.359	2.653	25.558	2.676	2.676	0	0	40.759	167.771	0.234	42.249	3.497	45.032	176.849	58.717	0	1.516	0	0	0	0
	218857
[truncated: 106 more columns]
